# Supplementary material for: Prognostic Role of Uric Acid-Related Gene Signatures in Glioblastoma Multiforme: Insights from Bulk RNA and Single-Cell RNA Sequencing
Source: Cancers (Basel). 2026 Apr 20;18(8):1297. doi: 10.3390/cancers18081297 (PMC13114913; doi:10.3390/cancers18081297)
Supplement: Supplementary file 1 [file cancers-18-01297-s001.zip › Table S1.csv]

gene
SLC17A5
GAA
GNE
DDC
XDH
HPRT1
SLC2A9
SLC22A12
ABCG2
INS
ALB
SLC10A2
CPT2
FASN
ZNF365
MTHFR
SMPD1
PRPS1
FABP4
PPARG
SLC3A1
FABP2
HADHA
SLC7A7
ACADVL
ACP5
CYP7B1
SLC7A9
CPT1A
SLC10A1
APOB
FABP3
UMOD
SLC17A3
APOE
GBA1
VDR
TNF
DAO
LOC126860945
ABCD1
LPL
CBS
SLC27A5
FABP12
ACADS
CRP
TP53
CD36
PAH
PTGS2
ALOX5
GGT1
UAQTL5
UAQTL6
ASS1
SLC25A20
PPARA
CAT
ALAD
LDLR
SOD1
IL6
HMGCL
MMUT
GPT
APOA1
IGF1
PNP
HADH
ETFDH
ACOX1
LDHD
TGFB1
HPD
GAD1
PIK3CA
BCAT1
TTR
PC
G6PC1
IL1B
IVD
NEU1
PCCB
AKT1
APRT
CPS1
TAT
FFAR2
LEP
HBB
GLUD1
TH
SCD
HNF4A
AGXT
MTRR
MUC1
NAGS
INSR
CLTRN
PCCA
RAG2
ETFA
PLA2G4A
ADIPOQ
EHHADH
ETFB
CASR
LMNA
CFTR
ADSL
NAGLU
CA2
SLCO1B1
SUOX
GATM
NOS3
CASP3
SLC2A1
G6PD
BRAF
GSR
TNFRSF11B
MMP9
TF
FGFR2
CETP
PTPN11
CYP3A4
ACAT1
LIPC
MAPK1
MPO
MMP2
CS
SIGLEC1
IDUA
ADA
HGD
APP
GUSB
SRC
LIPE
GLA
FAH
MOCS1
MTOR
CYP2C9
ACACA
MOCOS
LOC107032760
LOC129929047
SLC22A11
CMAHP
TNFSF11
GPHN
ARG1
PYGM
PFKM
CCL2
SLC37A4
UMPS
MYC
BTD
SLC25A15
CXCL8
GAD2
AR
CP
IRS1
NFE2L2
APOC3
IGF1R
EGF
FGFR1
MAP2K1
BDNF-AS
TYR
SLC16A10
SLC22A8
CTNS
FAS
GAMT
MOCS2
BCL2
PTGS1
SLC22A6
SLC4A1
NLRP3
BMP2
ABCA1
CYCS
HSPG2
GCH1
CYP1A2
F2
SLC17A1
REN
HMGCR
FGF23
MAOA
SLC6A3
ABCC2
ACE
GH1
EGFR
GRHPR
ALDH2
LAMP2
PPM1K
TGFB2
PON1
IFNG
SLC35A1
EPO
CEL
ALDH7A1
GHR
PNPLA3
BRCA1
PEX19
ALPL
ESR1
CCK
CYP2C19
CTSK
AMPD1
MYCN
SPP1
CYP2E1
TLR4
ABCB1
LCAT
PNPO
SERPINE1
RYR1
CTNNB1
BCS1L
GCKR
BGLAP
GSTP1
STAT3
JUN
TFRC
HLA-DRB1
F5
IL10
CYP27B1
PPARGC1A
CYP1A1
UCP2
IGFBP3
CERNA3
HBA1
ATM
PANK2
PGK1
COMT
HMOX1
B2M
COL2A1
AMPD3
PRKAG2
CASP8
PCSK9
GNAS
MB
MAPT
ABCC8
HLA-B
RERE
MAPK14
RARRES2
SIAE
CYP2D6
BDNF
COX5A
GAST
OXA1L
HNF1A
BCHE
NR1I2
CYP2C8
THBD
ACAN
ETHE1
ABCC4
DECR1
MVK
MMP13
ICAM1
RBP4
KMT2A
AGK
CD40LG
TRPV4
GCG
FLNA
CLCN5
ATP7B
LPA
CST3
SREBF1
CD44
VWF
AHCY
PDZK1
NR3C1
KYNU
TLR2
CASP9
IL4I1
MAPK3
IFNA1
SMAD3
SNCA
SOX9
EIF2AK3
VEGFA
HIF1A
DARS2
SLCO1A2
FN1
HCFC1
TNFRSF11A
SLC12A1
ACSM2B
CDKN1A
EDN1
MAPK8
GOT2
IL18
ELN
TRPV1
PHGDH
HMGB1
SLC16A9
JAK2
EZH2
NOS2
LRP2
BAX
APOA5
DBH
DPYD
PTEN
COL3A1
HBA2
DNAH8
GHRL
AGXT2
AVP
UPB1
TCIRG1
PNLIP
SERPINF1
IMPDH2
GALNS
HACL1
CAD
TPH1
BRINP3
STAT5B
SLC6A8
SERPINC1
CDKN3
PARP1
SCT
TYMS
PCBD1
H19
CD4
NGF
AGL
APOC2
CPOX
HSPD1
HAO1
HMGCS2
SYK
IGF2
TYMP
CREB1
PIK3CG
NPPB
TNFRSF1A
HP
CASP1
BMP6
IL1R1
PCK1
PSEN1
PCNA
IL2
SOD2
AFP
SST
TMEM70
KCNQ1
DGUOK
CSF3
ATIC
GAPDH
TCN2
MCOLN1
SLC2A2
IL1A
GUCY2D
SRD5A2
SLC19A2
VCAM1
HGF
ABCB7
SELE
IL2RA
NFKB1
RPLP0
TPO
LRP5
CANT1
CDH1
SLC23A1
PPAT
SLC22A13
KIT
HFE
ENO2
CFH
CSN1S1
SOD2-OT1
CDKN2A
CYP11A1
AGTR1
BRCA2
HLA-DQB1
RAI14
LOC107133510
NOTCH2
IFT140
ADRB3
AMBP
AKR1B1
KNG1
NTRK1
PKD2
TSHR
ALPP
ALDOB
IDO1
ADCY10
FLAD1
LEPQTL1
MMP1
TERT
GCSH
BCL2L1
PLAT
CSF2
NANP
RPS6KB1
CYP2A6
SERPINA1
NR1H3
ADRB2
NDUFS4
C3
PLAU
SLC34A1
ELANE
OCRL
HBG2
TG
LCK
AKR1A1
PGM3
NR3C2
CNR1
HRH2
POMC
IL4
CTSB
ITGAM
TIMP1
HSPA8
CDK1
PHEX
HNF1B
COMP
ANXA5
CD40
ATP6V1B1
ITGB3
CDK4
SLC23A2
MYH7
SLC34A3
PRKACA
ADK
TXN
HOGA1
NFKBIA
APOA4
SERPINH1
SELP
LOC106099062
MAPK10
S100B
EIF2S1
LPO
GCK
TPI1
MT-TL1
ACE2
SOAT1
TFAP2A
MT-ND1
MSMB
AOX1
FBXL4
PIK3C2A
SLC2A9-AS1
NADK2
FGF19
C4A
HSPA5
LCN2
MPV17
GLI3
IFNA2
SI
KLK3
PRNP
F3
DPYS
RETN
CDK2
BMP4
PKLR
IL1RN
ENPP2
SLC5A6
SLPI
PTPRC
ASAH2
SLC13A2
NPPA
CIITA
HSPA4
MT-ND5
PRKCD
GPX3
JAG1
MDM2
GSK3B
STAT1
CLDN16
OXT
CSF1
MCL1
GRIK2
SLC4A4
MAOB
MME
SMARCAL1
POLR1C
SLC22A2
GSTM1
MPL
DYNC2H1
CALM1
IL3
AGT
IL13
SIRT1
LDHA
PKHD1
SHC1
TKT
NT5C3A
RHOA
MEFV
AQP1
MMP3
CD59
IFNB1
SRF
MT-ND2
CXCR4
PRL
ADAR
CALCA
CCL3
KCNJ1
ANPEP
MGAM
HDC
CARMIL1
LTF
TNFSF10
PTK2
PHKA2
CD22
FASLG
SLC26A1
AVPR2
SURF1
GCN1
FOLR2
PKD1
ATP6V0A4
SCARB1
BIRC5
RUNX1
PMM2
PGR
WDR35
NR5A2
PTH
PRDX1
ACVR1
LGALS1
PACS1
PYGL
ALOX5AP
COL4A5
NDUFS1
SLC6A4
FOXP3
DHRS9
ALDOA
KCNJ11
XPA
HLA-C
CGA
GDF5
SOD3
CCNA2
VIPAS39
CD79A
CUBN
NQO1
TFAM
RELN
NSD1
CYP24A1
SLC9A1
GNRH1
ALK
NDUFV1
PLAUR
MT-CO1
KITLG
MT-ND6
SKI
RAG1
COQ2
SULT1A3
CTSG
OLAH
DPP4
ITPR1
PDGFRB
RNASE3
NAT2
PTPN6
CKB
GPI
RRM2B
GP1BA
ESR2
RAC1
PRKACG
GREB1L
SPG21
CHUK
AIRE
RB1
PPIG
DGKE
LYN
WDR19
MIF
FAM20A
FANCA
APOC1
MT-CO2
HAS2
COG2
MT-ND4
PARK7
CHKA
PDGFRA
AGER
MIR21
IL17A
PSPH
BSND
GPT2
STK11
CD320
CDKN1C
APOH
XYLT1
ITGB2
GABARAP
CD9
IGFBP1
WT1
ECI2
GLI2
S100A9
GYS1
ALMS1
RELA
F7
TGIF1
PRKG1
SLC12A3
HSD11B2
PLAAT4
CD14
MT-TP
NPHS1
PLD1
ZAP70
IL1RAPL2
CA4
PRKCE
CACNA1A
S100A8
SLC9A3
ANKH
ABL1
NAALAD2
CCL4
CD38
TNNT2
SHH
KEAP1
HK1
PF4
GATA4
PDX1
MYB
GATA6
CXCL12
COQ9
NDUFAF5
SLC2A5
CALM3
SARS2
LRRK2
NTS
SETBP1
COL4A3
PDK2
THRB
MAFB
PLCG2
CKM
EIF2AK2
SLC22A7
KCNJ5
HBG1
COL11A1
NPHP1
NR5A1
SEC61A1
CFI
ADRA2A
NHERF1
FYN
SCARB2
THPO
ALDH16A1
TNFRSF1B
KCNN4
KDR
CDT1
CD46
CLU
PTK2B
GSTT1
VPS45
VHL
ATF2
NR4A1
KHK
SELENON
LTA
LTBP3
CFLAR
NAALADL1
PRPS2
SGK1
AMPD2
TREX1
IGFBP2
IFT80
MT-ND3
ORC4
MPI
MYH11
OPRM1
ITIH4
PHKG2
XPC
PRKD1
LGALS3
TBX6
FBP1
MYL2
MEN1
SLC5A8
SPTB
CSF1R
PAX2
LMX1B
GALNT3
HAMP
CCL11
CD55
FGF21
NPHS2
SHBG
IL11
HDAC6
NDUFAF6
FOXRED1
IL2RG
CCN2
DNAJB11
IFT122
MT-CO3
MLXIPL
KRT18
TSC2
CACNA1S
SYT1
KCNJ2
TTC21B
GATA3
FABP5P9
SLC5A1
TTPA
H6PD
CTLA4
NPHP3
GPLD1
TNNI3
TRA-TGC7-1
GLRA1
LOC129930561
NR4A2
GBA3
RNASEH2C
SLC22A4
PIK3CB
AKAP13
KL
GJB1
PLA2G7
GANAB
GBE1
FGA
PKD2L1
FLT3
CYBA
IFT172
SLC15A2
XIAP
SCO2
ITGAL
PTGDS
LEPR
XBP1
GC
ADH1B
PSEN2
LRP1
ALLC
CKMT1B
HAS1
NONO
PFAS
IL6R
HLA-DQA1
ANK1
ALDH3B1
TTF2
JAK3
GDF15
KCNE1
ELAVL1
SELL
CLCNKB
EDNRA
PLPBP
PRPS1L1
ANXA1
STAT5A
CFB
SLC39A8
COL4A4
HNF1A-AS1
PHKB
SAA1
LAP3
CALM2
WNK1
GDA
PGR-AS1
MMP14
P2RX7
IL2RB
NDUFS7
ADM
FOXO1
HACD3
RRAGD
TNFRSF10B
PIGA
NRIP1
NOD2
TSC1
NRG1
RPTOR
BBS1
TRPC6
ITGA4
CXCL10
TLR9
MC4R
NAMPT
KCNA5
CEP290
HAVCR1
SCARNA5
MT-TS1
OSM
MT-ATP8
ARNT
MYD88
USH2A
TOR1A
FRAS1
HTR2A
ENG
MMP8
PTGIS
TRPM4
PTGES
IL15
AQP2
TNFRSF10A
ADAM17
AFG3L2
NME1
SPTA1
PDE4A
PCSK2
DGKD
DDHD2
SLC12A2
MICB
PAX6
FTO
ALG6
EMD
CDK6
JAK1
RPA1
TET2
DCN
PTPN22
OLR1
CCND3
TRPC3
WARS2
MIPEP
SLC2A10
KCNK5
LINC02605
CYP11B2
CCNQ
LCN1
CDK7
RPL26
ANGPTL4
FLCN
CKMT2
STX1A
NDUFS2
MYH9
EIF5A
ANO1
MOCS3
PROS1
GNAQ
TRC-GCA24-1
SHMT2
DCLRE1C
PMS2
NOX4
ST3GAL4
NDUFS3
FTH1
POU5F1
SGMS1
PCSK1
STXBP2
RPS11
STAT6
BBS7
MAP3K8
KAT5
TNC
NDUFA1
PON3
NDUFS6
SLC25A26
AAAS
RAPSN
CTC1
R3HDM2
PLA2G15
FLT1
GLP1R
TYK2
ANP32E
TMEM126B
PDSS2
ERBB3
MT-TW
SETD2
CCND2
POLI
AHI1
CHKB
THAP1
PRDX2
TNFAIP6
RHEB
THAP11
COL4A1
VEGFC
WFS1
TP73
IL6ST
LACC1
GAL
PADI4
NDUFAF2
MIR155
EPB42
IFI27
PHKA1
BCR
SLC30A10
DNM2
MMP7
POU2F1
AHSG
AGMAT
HLA-G
PLCB3
BICC1
SRSF6
MIRLET7C
PRKAG3
PAX5
CEACAM5
CR2
MXD1
SGPL1
BCL2L11
EIF2B5
NDUFS8
SLC5A2
RPGRIP1L
ARID1A
MIR143
NEUROD1
CAPN1
IL7
SERPINF2
DDX1
B4GALT1
SLC16A12
STATH
TMEM67
AICDA
SARS1
KCNJ16
STIM1
DOCK8
PRPSAP1
SAFB
MIR122
DRD1
PGAM2
SAA4
CLEC12A
MEP1B
HTR1A
SSB
CDKN2B
NDUFB10
DPAGT1
NDUFB9
NHEJ1
CRB1
DVL2
SLC2A6
TRPM2
WDR1
ABO
GNB3
DPEP1
HMGA2
DICER1
SOCS3
AOC1
TAOK1
VPS33B
MECOM
PPP1CC
CXCR3
SOS2
ALG9
PIK3CD
PAPPA
GCGR
PRKCSH
MIR17
MICA
CCR1
PGA5
BLK
DNTT
ATP6AP2
EPOR
ATXN2
CD3E
REL
LAMTOR1
MT-RNR2
MUC16
BBS4
GLRX
ADD1
ANGPT2
NDUFV2
BBS2
FGB
MIR125A
MAF
CSF3R
CNP
C5
UBE2L3
DHFR2
NDUFAF1
NT5E
GJC2
LDHB
BCL6
BAK1
EIF2B2
HAX1
CALB1
ENO3
MMP12
PGA3
HNF4G
PLPP5
CTCF
GGT7
SORT1
FTL
PLCE1
MAP3K7
MIR6505
MT-TN
TPMT
NOD1
LGALS9
AZGP1
DIABLO
TMEM216
PAX8
AOC3
ITGAV
MIR150
RPS6KA1
PLAAT3
FLT4
PTPRN
ADGRV1
NDUFB11
BIRC3
ACYP2
CXCR5
GGPS1
PDCD1
DCDC2
SLC10A3
SYVN1
TMEM43
SLC26A6
FCGR2B
TCF7L2
PGM1
AHSP
KHDRBS1
FCGRT
PEMT
BBS5
CC2D2A
LPCAT3
OFD1
DUSP1
TMEM171
MIR223
SLC28A2
PTPRS
NFATC1
SGCE
ARL13B
PLPP7
POLR2A
PCSK7
SHROOM3
KCNJ10
PFKP
GAS5
SDCCAG8
NT5C2
MIR148A
EPHA3
BMPR2
WWOX
CLTC
CD160
IGF2BP2
THEM4
CLCNKA
NOX1
SLC4A8
MKS1
DOCK7
MPC1
ACTN4
FGF4
SIK2
CDC42BPG
PGA4
POLRMT
UOX
G6PC2
PAFAH1B1
GBA1LP
CFP
FCER2
E2F4
ALG5
ANGPTL3
ADORA2A
USP2
JUND
EIF4A1
ARID1B
CXCL2
ZCCHC8
HIBADH
IL12B
CXCL9
S100A6
PRKACB
NUBPL
ACAD10
KIF12
MT-TH
SF1
PXDN
TERF2
NDUFAF4
CD19
SEC63
TIMMDC1
TMPRSS6
ACVRL1
METTL6
CLDN19
ADGRL2
SERPINA6
ABHD12
POU3F4
EPG5
KCNA1
BRD4
CCR2
PAX4
S100A4
FAP
ACVR2A
RPL13A
EYA1
LMAN1
CTSS
KLB
PKD1L3
FOXA2
ABCG4
VAX2
EPHA2
CEMIP
EFEMP2
NDUFA11
PYGB
UQCC2
SLC35C1
YY1
HSP90B1
ARHGEF9
DCK
CCL18
MIR145
LOC107548112
SMO
SPI1
MASP1
CNTN4
RASGRP2
HCK
MIR199A1
MT-TQ
EN1
PRELID1
NPHP3-ACAD11
TK1
NME2
HNRNPU
ANO3
CDC42BPA
VIL1
REG1A
NEAT1
HLA-E
FREM2
TRPV5
TBX21
ATP2A2
DNAJC30
DHRS11
MT-TF
MT-TS2
PFKL
ETV6
ESRRG
KHSRP
ARL6IP5
TNFSF13B
BICD2
BIRC2
MAP3K11
MALAT1
NLGN4X
AFMID
TOMM40
HES1
P2RX4
MSTO1
RTN4IP1
FGF5
URAD
COQ5
MIR27A
BUD23
RPS15
CAPN10
WRAP53
CNDP1
TRPM6
ALPI
LRFN4
PRPSAP2
ZDHHC5
RBL2
DEFB1
TBXT
A2M
PIGN
NDUFA6
MIR142
TCF4
TRMT5
ADCY3
NHERF2
TAGLN
RIPK1
TRPC4
MIR140
APPL1
SUGP1
MAP2K7
COPA
TOMM20
AIF1
PVT1
KPTN
APLN
WNT9B
MIR376A1
ITPR3
MIR146A
COL18A1
TRPC1
RELB
TXNIP
MIR3936HG
STAT4
PLAAT2
HDAC7
TPP2
PPM1A
MARK4
TRPM7
B3GNT4
ADCY6
NPHP4
SLC11A1
SLC20A2
PSTPIP1
AMY2A
H3C1
BAG1
NIPSNAP2
INPP5D
MC3R
MMP11
SLC24A1
LOC129993881
BST1
MGME1
NDUFB3
ID2
PGF
OXSR1
ATP8B2
KSR2
PDE1A
PLSCR3
SH2D1A
NSUN3
SFN
APOL1
HPN
NSMCE4A
CEBPZ
PRTFDC1
SLC22A3
SH2B1
ARHGAP26
NDUFAF3
PTX3
GRB10
G6PC3
C4BPB
CASQ1
lnc-ACSM1-3
PIGV
ETV5
TRADD
BIRC6
ZMIZ1
GPATCH8
ADRA2B
CIRBP
MIR92A1
SESN2
FBLN2
CDKN2B-AS1
RREB1
SCGN
RBM14
COA8
CD68
RAB8A
PSG2
INSL6
TNFRSF8
FXYD2
GYS2
PGC
FBXO22
SSTR3
NFATC2
TRAF1
ADCY5
LOC126859690
PRDM1
SETD1B
ACAP1
TRN-GTT2-1
TLR5
IL12A
MAP4K2
RBM4
ALG8
CNNM2
A1CF
S1PR4
PODXL
DRD5
NLRP1
PPM1D
RMND1
LRP6
STT3B
PAAF1
MIR146B
INTS7
GALNT2
MYO9A
ABHD6
SLC14A2
LPXN
ADTRP
EPM2A
UBTF
CXCL5
PABPC4L
DAB2
PTRH2
ISL1
MNX1
S100A12
FLRT1
DOHH
MDN1
HOXB7
NFAT5
HTRA1
GMDS
MPDU1
IL1RAP
FAF2
C11orf65
THY1
ATP2B3
HTN3
PDC
KLHL25
CPB2
TENM2
PIGH
IL23A
NEDD9
FZR1
ADAMTS4
GCNT2
INF2
CXCL16
UBE2Q2
KLHL5
RAP1B
LOC129929046
APOC4
TRIB1
RGS2
ADNP
WNT4
PLAA
KLF2
CD5
WWP2
MIR93
PHKG1
GNAT2
MIR29C
SALL1
FAU
BCAS3
ZFP57
CD27
NCOA4
MIR33B
TMPRSS2
CDSN
GDF2
FSIP1
INVS
MAN1B1
SF3B2
BMI1
XAB2
UBE2Q1
ADCY9
MED24
PRMT7
PTGR2
NISCH
GTF2F1
CXCL13
ANKS6
IRF5
BAZ1B
GYG1
PSMB9
KCNT1
THBS3
KCNK17
ANO2
STBD1
CLDN14
CD163
RPS6KB2
NDUFAF8
L3MBTL1
ADGRE5
SNCG
DPM3
NOLC1
TNIP1
CTHRC1
WDR72
TNFSF12
MT1A
PTBP2
TGFBR3
POLM
POGZ
FMN1
ACVR1B
SPEN
CABIN1
KCTD11
PYCARD
MIR320A
SLC12A7
MTX1
DDX52
FAT4
RBMS1
MAP3K4
SLC17A2
INSRR
VANGL2
TBCE
CYB5B
ALPK1
CASTOR1
MIR494
ASAH2B
HYOU1
MCFD2
PLEKHA8
LSM4
HIPK2
DIP2C
CHRD
NLGN2
ZKSCAN5
UBE2J1
DZIP1L
HLF
ADAMTS5
NIPSNAP3B
RCAN1
NPSR1
UGP2
SH2B3
NALCN
PSMD3
NFATC3
SLC30A8
SELENOP
COX11
CITED2
PRG4
HFM1
FAF1
PDE4C
P2RY6
QSOX2
TBL2
MBD2
MIR92A2
RAP1GDS1
MYO18B
CLK2
NEK9
MMP10
WNT7A
LOC130062945
SETDB1
CD24
ADCYAP1R1
MAPK6
LOC107303340
HAGLR
MPP1
TNFRSF13B
PSMD9
CALML5
MRC1
CCNG1
ADGRL3
ITIH3
DAP3
HOXD9
IL10RA
BANF1
PHYHIPL
HTN1
CDH16
IPPK
GYG2
PI4KB
DDX28
DHRS7B
ZNF346
KLF15
MIRLET7B
MLLT3
AMY1A
UCN2
SLC29A2
NOL8
UBASH3B
NEK7
B4GAT1
DROSHA
MAPKAPK5
RFT1
STC1
B3GALNT2
MIR193A
TRN-GTT2-7
COL14A1
SLC9A2
FAN1
MIR106B
PANX1
NRAD1
NEUROG3
ZNF446
NPTX1
MERTK
WWTR1
CELSR2
INS-IGF2
MS4A1
NCOA7
ID3
TREM1
ZPR1
CA8
KCNA3
TTLL1
CPEB4
CTDP1
TADA2A
SEPTIN2
LINC01428
PTF1A
ACTN3
TMEM18
AKT1S1
DHX40
PIAS4
INHBB
PPIF
H3C7
PRKG2
HCRTR2
ISCA1P1
NEK8
PARP11
NRXN2
HOXD4
GPSM1
BRAP
PER1
HOXD1
STX16
IH
H3C8
KLF11
MIR23B
TEC
UIMC1
PIP5K1A
CDK10
POLA2
SH3BP5
CDH4
UTS2
NUDC
CHD3
POSTN
BAIAP2
NPAS2
CD244
ARL3
ITM2B
SHF
CHRNB1
FRK
NHLRC1
ARL2
CCL27
SLC30A5
GGT2P
ARID4B
REEP3
TRIP10
HIC2
NEK3
ZNF318
SERPINA12
RPH3A
CHD2
OPN4
MARCHF8
MIR211
CDK5RAP3
SEMA5A
SART1
DDI2
CILP
VSTM4
MNDA
PDE6H
CTSW
CALML3
SIRT2
KLF10
EIF5A2
TULP3
MIR222
MMP16
INTS14
PLAAT1
PSORS1C1
INPP5A
SLC5A9
VDAC3
IL13RA2
TRIP4
LOC110806262
LAMB2
MIR9-1
IFT52
ANO6
PLA2R1
DAZAP1
PRPF3
AQP11
PIGW
SNX1
PIP5KL1
DNASE1L3
ADAM15
SIX1
XPO7
MUS81
RBM4B
TCF19
HERPUD1
CERS4
CFHR5
HMGN2
CCT3
CACNA2D3
SRSF12
NKX6-1
H3C11
NME7
TIGAR
CHASERR
RTL4
HBS1L
VPS9D1-AS1
HERC4
CNKSR3
RAB29
ATP6V1G3
RDH14
PRRC2A
MIR22
NIT1
H3C10
ZFYVE19
PPP6R3
TIMM23
BCL7A
ANP32BP1
ATP1B2
POMK
PLAGL1
SOCS2
TIMP4
POLR3C
NLRC4
CENPT
IGH
FZD9
FSTL1
FNBP1L
HECTD4
ANAPC5
IL15RA
SEC61B
RPL22L1
SENP2
UBAP2L
BRCC3
STX16-NPEPL1
RPS6KA4
CD2AP
IRAK4
ZDHHC19
IL37
GRB14
OTUB1
CISD1
EDC4
ZNF185
C12orf43
ZNF558
ZNF593
SESTD1
SAA2
BANK1
ERAP2
PKDREJ
DXO
MIR10B
TM7SF2
ITPK1
PPP2R5B
PKNOX2
TNIK
MIR30C1
TIGD4
SCYL1
IFT20
SAT2
KIF3A
CDH10
PKNOX1
GPATCH3
IL32
SETDB2
NSD3
CPN2
MIR155HG
USP25
SPPL3
SLC22A10
UBA5
CREB5
GNA15
KDM6B
LUC7L
GTF2H4
ACVR1C
DPF2
MCAM
LARP4B
AFG2B
HHEX
CENPP
CD248
COBLL1
SLC17A4
GPS2
EPB41L3
SFXN2
DUSP9
MLEC
CDKAL1
FOXK1
IPMK
MAP3K6
KDM4B
MOK
ZNF276
SERPINE2
CRTC2
TFAP2B
TRPT1
GPHA2
METTL4
SIX5
[truncated: 1,633 more rows]
