# Supplementary material for: Prognostic Role of Uric Acid-Related Gene Signatures in Glioblastoma Multiforme: Insights from Bulk RNA and Single-Cell RNA Sequencing
Source: Cancers (Basel). 2026 Apr 20;18(8):1297. doi: 10.3390/cancers18081297 (PMC13114913; doi:10.3390/cancers18081297)
Supplement: Supplementary file 1 [file cancers-18-01297-s001.zip › Table S2.csv]

gene
LTF
COL3A1
IGFBP2
CDK1
TNC
EGFR
MMP9
KIF18B
CDKN2A
PTX3
SERPINE1
POMK
SLPI
MMP2
IGFBP3
MMP14
HLA-DQA1
CYP27B1
HAS2
COL4A1
PLAU
GDF15
CD163
TIMP1
HLA-DRB1
MMP19
HP
H19
CD44
FOLR2
TNFAIP6
C3
FN1
CDK4
CTHRC1
ALOX5AP
CXCL8
PVT1
IL13RA2
HMOX1
ANXA1
CDCA5
S100A4
VCAM1
BRCA2
EZH2
SOX11
SPP1
MMP11
FAM20A
HLA-DQB1
CD14
ID3
SLC7A7
FREM2
ACP5
ITGA4
TP53
CLEC5A
SOCS2
ITGB2
PSPH
MYC
CTSS
IL1RAP
SERPINA1
CCL2
MAFB
HNF4G
SLC25A15
FBLIM1
NOS2
CDKN3
CD248
PTGS1
BCHE
TK1
RUNX1
HSP90AB3P
PSMB9
FCGR2B
MRC1
TIMP4
CCR1
CDT1
NAMPT
COL22A1
COL14A1
UCP2
CCL4
VEGFA
HLA-C
DPYD
SIGLEC1
SLC2A10
TNFSF13B
AIF1
MASP1
LGALS3
PCNA
EDNRA
IL4I1
ANXA5
PXDN
PROS1
ITGB3
S100A6
SPI1
AR
HLA-B
FSTL1
CD4
CDKN2B
TFAP2A
CSF1R
PLAUR
KYNU
CTSK
HCK
CD24
AQP1
CXCL16
SYK
FCGRT
GBP1
ADGRE5
HFE
ERAP2
PYGL
TCF19
BMP2
CYBA
TNFRSF1A
IGF2BP2
B2M
ACAN
ECM2
KCNQ1
SOD2
LINC01094
A2M
APLN
CCRL2
FBP1
RPLP0
ANPEP
MOCOS
CDK2
CXCR4
TGFB1
CTSB
CASP8
JAG1
MNDA
IL1B
ELN
P2RY6
ANO6
CASP1
PGF
TNFRSF11B
CDK6
EPHA3
PLA2G4A
TGIF1
SMO
PHKG1
PDGFRA
STK32B
PTPN6
KLF10
IL18
GBE1
TBL2
MIR4435-2HG
CCDC89
IGDCC4
GLIS3
SLC2A9
BTN3A2
PLAT
HSPG2
LGALS1
BCAT1
CCNA2
MDM2
BST1
MYD88
S100A9
OASL
CCND2
LYN
TGFB2
SEC61A1
ANGPT2
TBX2-AS1
BAX
FLNA
FAP
DCN
CYP7B1
SHMT2
IL10RA
WWTR1
EGF
MUC1
SLC2A5
PGM2
LAMB2
GLA
COQ2
SOAT1
CD9
USP2-AS1
HRH2
LMAN2
ABCC4
RPL22L1
RELB
IFT52
BYSL
KNTC1
NDC1
ABCA1
RCN3
TLR2
BATF2
HIF1A
CANT1
MYOF
SERPINH1
LAP3
BTD
YIF1A
KCNJ5
GLI2
DCBLD2
SERPINF1
CXCL5
LGALS9
SEMA5A
ALDH3B1
LAMC3
C1orf54
MED20
STAT1
GANAB
TOR3A
TCN2
ADAMTS7
LRP5
DARS2
NT5E
HGF
PGK1
CASP3
B3GALNT2
CDKN1A
ABCD1
CSF1
CDKAL1
ADM
B4GALT1
ITGAM
ITGAL
BRCA1
SOCS3
RCAN1
ID2
VMP1
OLR1
POLR3C
NEDD9
MGME1
LDHA
F5
NANP
MXD3
WDR1
SALL1
TTC27
XBP1
ABCB7
PSORS1C1
ALG5
STC1
DAB2
APOL1
DOCK8
C6orf52
GBP5
VANGL2
MRPL11
AHCY
RB1
BIRC3
SERTAD1
DPM3
GUSB
PSRC1
ETV6
PTPN22
PTPRC
AOX1
C1GALT1C1
PIGW
SLC11A1
NAGLU
TNFRSF10B
LMNA
CLU
COMMD2
ZNF557
SELL
MYCN
PHEX
TIGD4
MID2
PTGIS
MMP16
HAMP
PYCARD
ITGAV
MMP25
PIGN
NEU1
SEC61B
CD36
AZGP1
SSR2
G6PC3
GLMP
PAPPA
MOCS3
CD320
UFSP1
GNA15
AKR1A1
CEP57L1
NLRC4
EFEMP2
CIITA
DDX28
S100A8
ALG6
LPL
ETV5
HSPA5
PANX1
THBD
FAS
SLC39A8
TAGAP
CRB2
IRF5
DHX40
TOX3
MIPEP
DCLRE1C
RAB29
NONO
NOTCH2
TMEM187
TNFRSF1B
WARS2
APRT
HMG20B
NUP107
WRAP53
ZNF3
PRKD1
CD164
RARRES2
CTNS
INTS7
MPDU1
UMPS
VAX2
NFATC2
FLAD1
STAT3
DHRS9
HARBI1
PRDM1
HLA-E
SOX9
LPXN
IRAK4
EPHA2
GAA
RPA1
SIPA1
PTGS2
HMX1
RHOA
SGCE
BCL2L11
RPS11
NT5C3A
FANCA
TLR5
GLI3
PAK1IP1
RREB1
VWF
ARRDC3
BOD1
IMPDH2
KLHL25
BICC1
SSR1
HADH
ICAM1
PARP11
SLC16A10
CCDC125
KANK2
ALG8
FTL
PDSS2
SLC35C1
TRAFD1
NOD2
DHRS7B
TANC1
TLR4
DOCK7
TYMS
TOR1A
CTNNB1
AGT
CP
AKR1B1
NSUN3
GSTP1
STX8
TYMP
SLC10A3
MGAM
EXOC4
CC2D2A
ZNF558
RBMS1
TFRC
NLGN4X
INPP5D
LMAN1
KITLG
KCNN4
MMP15
MICB
EIF2S1
CCND2-AS1
TRPC4
CA2
ARHGEF26
IL32
CCT3
MCL1
RIPK1
DAP3
CAT
KCNJ16
ENG
GPX3
BRMS1
ADAM17
S1PR4
HMGCL
PRPS1
H6PD
GSR
PIP5K1A
ROBO2
MKS1
SCAMP3
GYG1
IPO11
KHSRP
FSIP1
MAOB
ZNF584
TTF2
RCL1
INHBB
IFI27
PCCB
TNIP1
STXBP4
IFITM3
SPG21
SLC22A4
F3
PRPS2
FRMD8
AQP4-AS1
SH2B3
ACVR1
LAMP2
RPS6KA1
STAT5A
TNFRSF11A
TNFSF10
COQ5
GYS1
ALOX5
CSF3R
PFAS
KDR
GYG2
DLGAP1-AS1
NFKB1
METTL6
GPR108
LINC01415
TRPC6
CLDN10
TRPV1
DZIP1
C12orf76
PHKA2
MAPK10
SLC22A17
HPRT1
EVI5L
RUSC1-AS1
FRAS1
FLRT1
DACH1
LMTK2
HIC2
MAPT
GTF2H2C
BAIAP2
INF2
BCR
PPM1K
GJB1
CKMT2
ATXN7L3
BBS5
WFS1
PPP2R5B
ADCY10
FAM53B
MYO9A
PC
TMEM256
PTPDC1
MIPOL1
WNK1
DDHD2
C4A
KMT2A
AMPD2
ITIH3
NEAT1
DOHH
KIT
CEP290
FLT1
TRPM2
ADRA2A
SLC7A9
NRXN2
DMXL2
STX16
TNRC6C
KDM4C
NR3C2
GREB1L
QRICH2
ERBB3
SLC35A1
GSTM1
FLCN
GRIK2
COL4A3
CYP11A1
CHD3
INTU
GLIS1
FBXL8
ADGRV1
USP46
AK7
TSC1
EDC4
GPR89A
KIF3A
MAP4K2
AIRE
TRPC3
KRT8P26
THY1
ADCY3
ALAD
CDC42BPA
CSF3
TENM2
PDE4A
ASAH2B
USP34
P2RX7
ABCA6
RASGRP2
CENPT
DUSP9
TRNP1
SERP2
DPYS
NISCH
BDNF
GAS8
ENO2
LINC01089
ADRA2B
ANLN
ANO2
CLEC18A
DBH
ADSL
CALM1
THPO
ZNF446
FRK
TRIM46
TUBGCP6
ITPK1
MDN1
KAT5
ARHGEF9
ARL2
PCSK7
NPAS2
ALDOB
ATP7B
THRB
NOS3
EMX2
IFT80
NINL
MME
SFN
NCOA7
SCD
LDHD
RGS20
FGFR2
HES7
YPEL2
HCG27
HMGB1P5
SLC5A12
NEURL4
LIPE
CNIH2
NSUN5P1
NR4A2
CNNM2
ASAH2
GPT
MPO
BEX2
AHI1
AAK1
R3HDM2
PYGM
NAALAD2
FAM13C
IGFL4
SLC12A1
GJC2
PRDM8
ENPP2
MGAT4C
CHKA
HECTD4
PCSK2
TCEAL5
PDK2
CALM3
LHPP
CNDP1
SENP3
PAX6
NALCN
TG
SLC25A34
PTK2B
KL
NPHP3
HBA2
IGF1
CA4
PRKCE
CCDC85B
ANKRD55
SHF
CALML6
PAH
EPB41L3
FZD9
ABO
PSMD9
KCNJ11
RERG
ALDH2
RPH3A
NT5C2
TF
NR4A1
MMP17
PTPRN
PELI3
CNKSR2
GAD1
ETFB
LACC1
MT-ND6
PLEKHA6
HTR2A
LRP2
EFNA3
APOC2
GNRH1
KLC2
HPN
HIPK2
PIP5K1B
RYR1
ZFPL1
POMC
INPP5A
ZNF276
MB
ZNF365
KCNA5
KANK4
RSPO3
URAHP
ZRANB1
ITPR1
RBM4
HAS1
CYS1
GREM2
CAMSAP3
MAP7
MLXIPL
MALAT1
CYP2D6
TRPM6
FAIM2
PDE1A
MT-ND5
PPP1R3E
CEL
IPPK
CFP
GNB3
CHRD
NDUFA11
NPTX1
VPS33B
NKX6-2
SNX32
HLF
MIR497HG
PDZD4
GDA
CNTN4
ALB
PKD1P6
MYH11
MT-ND3
STX1A
CCK
KIAA0319
IGF2
TNK1
PLEKHH1
AATK
RTN4RL1
CUX2
PDZK1
NME2
NUTM2D
SARS2
PKD1
ZFP57
ABCC8
RBM14-RBM4
STX16-NPEPL1
NEUROD1
RBP4
B3GNT4
MT-CO3
SYT1
KRTCAP2
RPL26
RIPPLY2
CACNA2D3
L3MBTL1
MT-CO1
MT-ND4
MT-CO2
STAT4
ACVR1C
DGKE
AGAP4
NUTM2A
ADCY5
NDUFS7
BCAS1
PAQR6
CFB
SNCA
PTGR2
CYP2E1
ANK1
CACNA1A
MT-ND1
MT-RNR2
ABCG4
GTF2IP4
SLCO1A2
SH3BP5
RAB24
RGS14
FTH1
CBS
SSTR3
FLT3
NAIP
KSR2
SNCG
GAD2
TBCE
CD22
CALB1
CDK5RAP3
KCNA1
CKM
ATP2B3
MT-ATP8
MT-ND2
SST
PKD1P5
DIABLO
CDC42BPG
FGF11
RGS11
HBA1
PSEN2
ZNF337
NRG4
SYNPR
GCSH
RPP21
LDHB
RELN
DRD1
NLRP1
TRIM73
SPTB
SNX15
ANO3
KCNT1
GPS2
NSUN5P2
BBS1
EIF4A1
RNASEK
ALDOA
CKMT1B
PTGDS
CHKB
NDUFV2
GABARAP
