# Supplementary material for: Prognostic Role of Uric Acid-Related Gene Signatures in Glioblastoma Multiforme: Insights from Bulk RNA and Single-Cell RNA Sequencing
Source: Cancers (Basel). 2026 Apr 20;18(8):1297. doi: 10.3390/cancers18081297 (PMC13114913; doi:10.3390/cancers18081297)
Supplement: Supplementary file 1 [file cancers-18-01297-s001.zip › Table S3.xlsx]

## Sheet: 01.BP_pathway
ID	Description	GeneRatio	BgRatio	pvalue	p.adjust	qvalue	geneID	Count
GO:0002237	response to molecule of bacterial origin	67/820	366/18614	1.12331724991848e-23	6.40627827628508e-20	3.59579763894957e-20	4057/5054/6590/1594/1019/3576/7412/929/54/6347/4843/2213/4360/7079/6688/3055/100133941/567/6648/7040/841/3553/834/3606/4615/6280/4067/3587/19/7097/6374/3965/836/1435/133/7494/26191/6556/57817/29108/948/6279/7056/3663/7133/5743/387/64127/7099/2950/6868/4129/10318/8792/4790/613/210/1440/5027/7066/4846/2263/4353/5581/3164/6833/6622	67
GO:0032496	response to lipopolysaccharide	63/820	345/18614	2.92809885131537e-22	8.34947387452578e-19	4.68649926676318e-19	4057/5054/6590/1594/1019/3576/7412/929/54/6347/4843/4360/7079/6688/3055/6648/7040/841/3553/834/3606/4615/6280/4067/3587/19/7097/6374/3965/836/1435/133/7494/26191/6556/57817/29108/948/6279/7056/7133/5743/387/64127/7099/2950/6868/4129/10318/8792/4790/613/210/1440/5027/7066/4846/2263/4353/5581/3164/6833/6622	63
GO:0072001	renal system development	60/820	320/18614	7.45720663739308e-22	1.41761498176842e-18	7.95697031028504e-19	4318/3037/1282/6664/3399/341640/4609/7422/1909/3690/7020/100133941/358/650/182/6608/5156/7042/29927/285/581/25937/3913/2736/5176/6772/6299/57216/4853/57122/639/6662/387/10018/2737/80114/25959/1499/183/231/57545/847/6092/80144/7466/80184/80000/201163/1285/7248/2018/4311/2263/54806/27031/4326/4036/5310/5950/793	60
GO:0050673	epithelial cell proliferation	74/820	488/18614	6.0021164194445e-21	8.55751748502299e-18	4.8032726398765e-18	1956/3486/4323/3037/1019/3162/675/6664/3676/4609/6347/7422/3690/367/1030/650/1535/567/8862/7040/182/5228/1021/6608/7042/581/2191/9420/1950/51098/3091/5176/9037/6772/3082/2683/3398/7494/1601/5925/4613/4853/5587/6774/6662/1969/6239/64127/1499/6868/252983/2152/6195/6776/240/3791/1602/283131/3815/2321/201163/1285/27152/1621/57560/2810/2263/5080/3479/3164/5798/3249/3481/4831	74
GO:0001822	kidney development	57/820	310/18614	2.17729885090054e-20	2.48342706933716e-17	1.3939296432818e-17	4318/3037/6664/3399/341640/4609/7422/1909/3690/7020/100133941/358/650/182/6608/5156/7042/29927/285/581/25937/3913/2736/5176/6772/6299/57216/4853/57122/639/6662/387/10018/2737/80114/25959/1499/183/231/57545/847/6092/80144/7466/80184/80000/201163/1285/7248/4311/2263/54806/27031/4326/4036/5310/793	57
GO:0050900	leukocyte migration	63/820	393/18614	3.19595256725174e-19	3.03775291517278e-16	1.70506872930045e-16	5054/4313/4323/7130/3576/3162/301/7412/3676/3689/6347/1230/6351/7422/199/3958/3690/6688/1436/3055/58191/6850/7852/3553/196527/5228/683/4615/6280/4067/7042/9420/928/6374/3965/1435/2683/3683/4739/9948/81704/6402/29108/6279/5919/51135/387/3383/64127/4254/6868/8792/240/1441/613/65125/3815/2321/7226/326/7070/1621/2185	63
GO:0050678	regulation of epithelial cell proliferation	65/820	419/18614	4.89047566459545e-19	3.98434038788398e-16	2.23638142797515e-16	1956/3037/1019/3162/675/6664/3676/4609/6347/7422/3690/367/1030/650/1535/567/8862/7040/182/5228/1021/6608/7042/581/9420/1950/51098/3091/5176/9037/6772/2683/7494/1601/5925/4613/4853/5587/6774/6662/6239/64127/1499/6868/252983/2152/6776/240/3791/283131/2321/201163/1285/27152/1621/57560/2810/2263/5080/3479/3164/5798/3249/3481/4831	65
GO:0042060	wound healing	63/820	439/18614	8.9960446165576e-17	5.89126406279455e-14	3.30672388769682e-14	1281/5054/5328/7076/960/3162/301/5265/7422/308/5627/3690/5329/358/6850/7852/7040/196527/5321/5156/5777/5327/4067/7042/2316/2191/928/3091/26509/131566/836/1026/2683/2153/7494/29071/6556/948/6279/7056/4853/387/6239/7450/7099/1861/3998/6868/2152/10019/240/3791/150/2065/151/3705/4846/2263/3479/5581/26276/6833/8526	63
GO:0048771	tissue remodeling	39/820	181/18614	9.29710267668787e-17	5.89126406279455e-14	3.30672388769682e-14	4313/4323/7076/115908/6696/54/7157/861/1909/3690/1436/1513/6850/7040/182/4982/3606/4193/581/2316/3091/4041/57817/4853/1969/1499/183/7037/3635/8792/4790/613/5027/1621/4846/2185/7018/84870/875	39
GO:0001666	response to hypoxia	50/820	293/18614	1.25349020277301e-16	7.14865462641448e-14	4.01248811224497e-14	4313/4323/5328/3162/7412/7157/4609/4843/7351/7422/1909/100133941/358/650/1535/6648/7852/5228/26608/5327/890/4193/7042/285/7097/3091/5230/836/133/6781/4000/5740/5743/387/7037/847/6868/210/158/4929/2185/5581/28996/6261/4151/3741/3708/378938/875/5664	50
GO:0036293	response to decreased oxygen levels	51/820	306/18614	1.70445350622789e-16	7.87035055621454e-14	4.41757081525853e-14	4313/4323/5328/3162/7412/7157/4609/4843/7351/7422/1909/100133941/358/650/1535/6648/7852/5228/26608/5327/890/4193/7042/285/7097/3091/5230/836/133/6781/4000/5740/5743/387/7037/847/6868/7248/210/158/4929/2185/5581/28996/6261/4151/3741/3708/378938/875/5664	51
GO:0030099	myeloid cell differentiation	61/820	421/18614	1.78302377792032e-16	7.87035055621454e-14	4.41757081525853e-14	4057/4318/3123/7130/23601/4609/9935/861/1230/7351/7422/6688/920/1030/1436/650/567/3784/7040/841/182/4982/1021/5777/7071/4067/2316/5971/7097/116071/3091/6772/836/1435/3398/4739/9948/5925/4853/6774/1969/25979/7099/1499/7037/3635/4254/8737/10019/8792/1441/3815/1440/7066/2185/7018/28996/4151/26276/26013/80279	61
GO:0045785	positive regulation of cell adhesion	66/820	482/18614	1.79404799633156e-16	7.87035055621454e-14	4.41757081525853e-14	3485/3117/3037/3123/960/2335/301/7412/3119/3676/3689/6347/861/7422/10673/199/259307/3690/920/5329/100133941/6850/567/1842/3553/1021/5777/3606/3956/4067/7042/2316/3913/2736/3965/1435/4739/7494/1601/81704/26191/5788/29108/3685/948/30008/3133/387/2737/6239/64410/64127/7037/4254/240/3791/201163/7248/7070/10524/402/2185/3479/5581/8646/3481	66
GO:0006979	response to oxidative stress	62/820	434/18614	1.99298720572292e-16	8.1185757387413e-14	4.55689781398752e-14	983/1956/4318/4313/4323/3240/283120/3162/301/2146/7157/5742/7351/199/5111/1909/7837/358/6648/5156/3091/221/6772/3082/836/215/1827/948/2119/4841/5587/5743/7099/1861/1499/2950/4277/1965/4170/8737/847/2878/2936/240/4137/7226/7248/210/4846/135112/4929/4353/5164/2185/3040/5798/3741/6622/1571/10636/56616/3039	62
GO:0009612	response to mechanical stimulus	42/820	215/18614	2.5605349803072e-16	9.73515399512798e-14	5.46427149130821e-14	3485/4313/4323/5723/3690/358/1535/7132/3784/7852/841/3553/834/4615/285/6772/1435/8795/355/6662/5743/387/7100/7099/1499/183/2022/8792/4790/3815/9379/84059/5027/4353/2185/3356/3249/3741/9856/5310/3736/63982	42
GO:0009410	response to xenobiotic stimulus	62/820	440/18614	3.88301396705871e-16	1.38405179088349e-13	7.76858254856944e-14	3485/983/4313/1019/3162/7157/4609/4843/590/7079/5111/3690/1535/3784/6648/2203/7852/3553/5228/4982/4067/7042/10257/6772/836/5925/316/4023/3309/7372/4773/5743/387/3033/7298/1499/2950/7037/847/2022/6868/4129/5198/2944/210/5141/5027/2026/4862/2018/2185/3767/3356/1565/6833/4760/6622/1571/2572/6750/79897/1812	62
GO:0071496	cellular response to external stimulus	52/820	327/18614	6.52546028542355e-16	2.18910000045709e-13	1.22872598934817e-13	1594/2350/3162/7412/3676/7157/7351/199/3690/1030/1513/358/1535/7132/841/3553/834/7071/26608/4615/4067/1026/7494/5788/8795/5251/4023/3309/355/5587/6662/6494/5743/7100/25959/7099/183/1965/2022/3625/3920/8792/4790/201163/7248/5027/10524/4929/5164/213/875/11337	52
GO:0070482	response to oxygen levels	52/820	333/18614	1.41803088995435e-15	4.49279453633871e-13	2.52177306219368e-13	4313/4323/5328/3162/7412/7157/4609/4843/7351/7422/1909/100133941/358/650/1535/6648/7852/5228/26608/5327/890/4193/7042/285/7097/3091/5230/836/133/6781/4000/5740/355/5743/387/7037/847/6868/7248/210/158/4929/2185/5581/28996/6261/4151/3741/3708/378938/875/5664	52
GO:0048732	gland development	61/820	441/18614	1.63387553931837e-15	4.90420642143823e-13	2.75269557621449e-13	3371/1956/4313/3162/301/675/2146/8835/9935/7351/7422/5111/1909/367/1030/1436/650/6648/8862/7040/6608/5156/7042/581/9420/1950/3091/2736/5176/4041/3082/1435/3398/6299/7494/57817/4853/353/7372/6662/1969/10018/2737/6239/7298/1499/3625/6195/6776/8792/4790/326/540/2263/5080/7038/27031/3249/3481/5310/80279	61
GO:0060326	cell chemotaxis	50/820	312/18614	1.74345658728739e-15	4.97146645864999e-13	2.79044814838997e-13	5054/4313/7130/3576/301/7412/3689/6347/1230/6351/7422/199/3958/6688/1436/58191/6850/7852/3553/196527/5228/5156/683/6280/4067/7042/9420/6374/3965/9037/3082/1435/4739/6279/5587/5919/1969/64127/6868/8394/8792/240/1441/3791/65125/3815/2321/7226/2185/3164	50
GO:0018108	peptidyl-tyrosine phosphorylation	55/820	370/18614	1.87712779296864e-15	5.09774276347627e-13	2.86132612452012e-13	1956/960/7157/3689/7422/3690/920/1436/3055/6850/7132/7040/2042/5156/5777/3606/683/4067/1950/3082/9021/4739/5788/948/1969/64127/183/4254/6868/10019/90/3791/613/5526/3815/2321/150/2065/7070/1440/2444/2263/5168/1119/2185/3479/5581/3356/28996/3481/8711/9625/9467/2322/5649	55
GO:0018212	peptidyl-tyrosine modification	55/820	372/18614	2.37880168625943e-15	6.1665027348807e-13	3.46121336263872e-13	1956/960/7157/3689/7422/3690/920/1436/3055/6850/7132/7040/2042/5156/5777/3606/683/4067/1950/3082/9021/4739/5788/948/1969/64127/183/4254/6868/10019/90/3791/613/5526/3815/2321/150/2065/7070/1440/2444/2263/5168/1119/2185/3479/5581/3356/28996/3481/8711/9625/9467/2322/5649	55
GO:0042063	gliogenesis	50/820	320/18614	4.93593227341787e-15	1.21194960766576e-12	6.80258544793891e-13	1281/983/4323/301/2146/6664/7157/6347/1030/1436/650/7852/7040/3553/1021/6608/6280/4067/7042/3913/928/7097/10319/1435/3398/9948/5925/1191/4613/6279/7133/6774/6662/387/2737/7099/1499/7223/4137/2065/57165/56978/5080/2185/4036/22891/84504/6833/5649/1812	50
GO:0031667	response to nutrient levels	63/820	477/18614	5.10026136839879e-15	1.21194960766576e-12	6.80258544793891e-13	3485/1594/9518/2350/3162/7412/6696/7157/5723/590/7351/1030/8942/1513/3077/1535/6648/2/2203/4982/7071/26608/581/6772/1026/133/2153/7494/6781/5251/57817/4023/3309/355/5587/5743/25959/64127/7298/7037/1965/847/9563/3625/3920/8792/7442/201163/7248/210/158/10524/2875/4353/5164/9365/5443/213/130399/875/6753/6750/11337	63
GO:0048568	embryonic organ development	61/820	453/18614	5.74957538609826e-15	1.31159313707674e-12	7.36187736805256e-13	1956/4323/115908/3576/6664/3399/7157/9935/7422/1909/7020/3784/2/7040/841/6608/5156/7042/51098/3091/2736/133/9021/3398/6299/57216/4669/4613/4325/286204/4853/5919/25806/639/6662/1969/2737/1499/57545/4254/2022/54903/10019/90/3791/613/129880/4297/3815/80184/2263/54806/5080/27031/3249/28996/84870/3481/5310/4760/5950	61
GO:0071900	regulation of protein serine/threonine kinase activity	54/820	369/18614	6.68776100371021e-15	1.46693465400613e-12	8.23379806165293e-13	4057/1956/1029/2146/1033/7422/1030/1436/100133941/6850/650/7040/3553/5777/890/894/4067/1950/4041/836/1026/1601/5925/29950/84722/26191/5788/29108/387/64127/7099/183/2950/4254/6868/10019/8792/3815/2321/150/5871/7070/5027/801/2810/808/2185/3356/5310/6622/10636/875/2322/80279	54
GO:0050679	positive regulation of epithelial cell proliferation	41/820	225/18614	7.23936926892844e-15	1.52911566447033e-12	8.58281557380561e-13	1956/3037/3162/6664/3676/4609/7422/3690/367/650/1535/8862/5228/6608/9420/1950/3091/9037/2683/7494/4613/4853/5587/6774/6662/6239/64127/1499/6868/252983/2152/6776/3791/283131/2263/3479/3164/5798/3249/3481/4831	41
GO:0072593	reactive oxygen species metabolic process	42/820	237/18614	9.30724706399665e-15	1.8956867859276e-12	1.06403527524864e-12	3240/283120/54/7157/3689/4843/7351/7837/7020/6850/1535/6648/7040/683/3091/1026/215/3684/672/22/4613/948/1497/387/7099/183/2950/8737/847/2878/4129/240/4137/613/5027/4846/4353/2185/3040/6622/875/3039	42
GO:0050878	regulation of body fluid levels	53/820	361/18614	1.04733991084166e-14	2.05964810742413e-12	1.15606557853702e-12	1281/5054/3037/5328/8835/5265/7422/308/5627/3690/5329/358/6850/1535/8862/196527/5321/5156/5777/5327/4067/2316/2191/928/3091/133/2153/7494/29071/948/7056/353/7372/7450/57107/7099/231/3998/3783/2152/10019/6776/7466/65125/150/151/3705/540/4846/5581/1056/26276/8526	53
GO:0050727	regulation of inflammatory response	57/820	414/18614	1.75576863922931e-14	3.33771618317491e-12	1.87343594101625e-12	3371/4318/5054/3123/7130/718/241/301/54/2213/3055/6850/7132/3553/834/3606/3956/683/4615/6280/4067/7097/5176/4907/3082/9021/5925/330/5788/5740/57817/29108/58484/6279/4023/64116/7133/3133/5743/2175/64127/7099/183/2950/8737/10318/8792/240/4790/613/283131/3479/144811/6622/4671/22861/2874	57
GO:0007159	leukocyte cell-cell adhesion	57/820	415/18614	1.95200877177376e-14	3.59106645981476e-12	2.01563961798439e-12	3485/3117/3037/3123/960/301/7412/3119/3676/3689/6347/861/2213/10673/199/3958/259307/920/100133941/6850/3077/567/3553/5777/3606/3956/6280/4067/2736/3965/4907/836/3683/4973/7494/81704/26191/5788/6402/29108/6279/64116/3133/387/2737/64410/3383/64127/7037/4254/10318/240/65125/7070/10524/3479/3481	57
GO:0070997	neuron death	53/820	373/18614	4.10862176880367e-14	7.32233435858979e-12	4.10997328912235e-12	3162/7157/3689/6347/2213/7020/6648/841/2632/7042/581/3091/5176/836/1435/3684/5925/1191/3309/355/27324/8934/4841/7133/387/10018/7099/1499/1965/4170/3791/4137/7466/7226/2065/2898/7248/1440/627/2026/7068/135112/4929/2185/8326/28996/3632/23017/6622/4671/6623/56616/22861	53
GO:0002573	myeloid leukocyte differentiation	40/820	227/18614	4.94868073750182e-14	8.55222007453723e-12	4.80029924170431e-12	4057/4318/3123/7130/4609/9935/861/1230/7351/7422/6688/920/1436/650/7040/841/4982/1021/7071/4067/5971/7097/116071/1435/3398/4739/5925/4853/1969/25979/7099/1499/7037/3635/4254/8737/8792/3815/1440/7018	40
GO:0001819	positive regulation of cytokine production	62/820	489/18614	5.62781454051816e-14	9.43983127193384e-12	5.29850898381292e-12	5054/283120/718/3162/301/929/23601/3556/4843/861/199/920/1436/6850/1535/567/7040/841/4332/3553/834/3606/11118/4615/7097/3091/3965/6772/3082/672/10623/7494/115362/26191/5788/6556/1191/29108/948/58484/4023/24145/3663/6774/3133/5743/7100/64127/7099/183/8737/6868/2152/83786/3815/150/326/5027/144811/6833/4671/22861	62
GO:0030595	leukocyte chemotaxis	41/820	241/18614	8.13308987191008e-14	1.31026684303839e-11	7.3544329755895e-12	5054/4313/7130/3576/301/3689/6347/1230/6351/7422/199/3958/6688/1436/58191/6850/7852/3553/196527/5228/683/6280/4067/7042/9420/6374/3965/1435/4739/6279/5919/64127/6868/8792/240/1441/65125/3815/2321/7226/2185	41
GO:0001503	ossification	57/820	429/18614	8.27101636846961e-14	1.31026684303839e-11	7.3544329755895e-12	4057/3371/1956/4313/3486/4323/1594/7130/115908/6664/6696/3399/23601/1230/7020/1513/650/182/196527/1021/6608/7071/25937/3091/2736/11173/4041/3082/1435/6781/5251/4325/5587/6662/1969/5743/387/2737/1499/847/90/8792/240/27152/84059/5027/57560/2263/2185/9365/3479/8326/6261/8646/3481/134701/875	57
GO:0071216	cellular response to biotic stimulus	43/820	264/18614	9.58710732653562e-14	1.47771008333061e-11	8.29427976671261e-12	4057/5054/1019/3576/929/7157/6347/4843/2213/4360/6688/3055/6850/7040/3553/834/3606/4615/4067/19/7097/6374/7494/26191/57817/29108/948/3309/4853/7133/387/10018/64127/7099/2950/10318/4790/613/7466/1440/7066/4846/5581	43
GO:2001233	regulation of apoptotic signaling pathway	53/820	381/18614	9.86020238327402e-14	1.47980879452136e-11	8.30605968075797e-12	4318/5054/960/3162/7157/4609/1520/3958/367/5329/1513/6648/3553/4193/6280/581/4582/3091/3082/672/7494/5925/5788/4000/1191/29108/3685/6279/355/4841/5743/10018/3383/1499/183/2950/4170/8737/3625/90/8743/7466/201163/627/1621/4846/4929/56624/3479/8326/246330/23017/6154	53
GO:0050867	positive regulation of cell activation	54/820	394/18614	1.06272586732786e-13	1.55403221060789e-11	8.72267034424836e-12	3485/4323/3117/3123/301/7412/3119/3689/6347/861/10673/199/259307/6688/920/100133941/6850/567/7040/3553/5321/5777/3606/3956/683/4615/4067/2316/2736/3965/1026/3684/7494/81704/26191/5788/57817/29108/51293/4773/3133/387/2737/64410/64127/7099/7037/3635/4254/6195/7070/10524/3479/3481	54
GO:0010720	positive regulation of cell development	57/820	432/18614	1.11660186869428e-13	1.59199511429088e-11	8.93575337552452e-12	4323/3123/2335/301/6664/861/1230/7422/259307/6688/920/6850/650/7852/7040/841/3553/6608/7071/3606/4067/7097/3091/2736/5176/3965/9037/1435/3398/4739/7494/5925/5788/4853/7133/387/2737/64410/1499/3635/4254/8737/6092/4137/10458/3815/627/10524/4311/57165/5080/4036/22891/84504/23316/10636/5649	57
GO:0050730	regulation of peptidyl-tyrosine phosphorylation	42/820	255/18614	1.26365393996445e-13	1.75771180966275e-11	9.8659091949471e-12	1956/960/7157/3689/7422/3690/920/1436/6850/7132/7040/5777/3606/683/4067/1950/3082/9021/4739/5788/948/64127/183/4254/6868/10019/90/5526/3815/150/2065/7070/1440/5168/2185/3479/5581/3356/3481/9467/2322/5649	42
GO:0070661	leukocyte proliferation	50/820	348/18614	1.42579406987143e-13	1.93602466201827e-11	1.08667663320276e-11	3485/3123/301/7412/6664/7157/2213/10673/199/3958/259307/1436/100133941/6850/4332/3553/5777/3606/683/4615/4067/581/3965/836/1026/1435/81704/26191/5788/6556/1191/29108/51293/7133/4773/3133/3615/7099/1499/2950/7037/3635/4254/3251/3815/5027/3479/3481/2322/933	50
GO:0030198	extracellular matrix organization	47/820	314/18614	1.69868528166138e-13	2.25293073518951e-11	1.26455371885735e-11	1281/4318/5806/4313/4323/3037/1282/4327/4320/1520/861/169044/7373/81031/7837/3690/1513/650/7132/1842/7040/2006/4982/5156/7042/2191/3913/871/11173/2683/5925/4325/64386/30008/64116/7133/6662/183/4324/2022/1285/27031/4326/3249/3036/26276/4629	47
GO:0043062	extracellular structure organization	47/820	315/18614	1.91457219568285e-13	2.48154664363166e-11	1.39287417394056e-11	1281/4318/5806/4313/4323/3037/1282/4327/4320/1520/861/169044/7373/81031/7837/3690/1513/650/7132/1842/7040/2006/4982/5156/7042/2191/3913/871/11173/2683/5925/4325/64386/30008/64116/7133/6662/183/4324/2022/1285/27031/4326/3249/3036/26276/4629	47
GO:0051251	positive regulation of lymphocyte activation	48/820	327/18614	1.9688743028046e-13	2.4952200330877e-11	1.40054894849796e-11	3485/4323/3117/3123/301/7412/3119/6347/861/10673/199/259307/6688/920/100133941/6850/567/7040/3553/5777/3606/3956/683/4615/4067/2736/3965/1026/7494/81704/26191/5788/29108/51293/4773/3133/387/2737/64410/64127/7099/7037/3635/4254/7070/10524/3479/3481	48
GO:0002696	positive regulation of leukocyte activation	52/820	377/18614	2.38878763340826e-13	2.88488913251988e-11	1.61926739426026e-11	3485/4323/3117/3123/301/7412/3119/3689/6347/861/10673/199/259307/6688/920/100133941/6850/567/7040/3553/5321/5777/3606/3956/683/4615/4067/2736/3965/1026/3684/7494/81704/26191/5788/57817/29108/51293/4773/3133/387/2737/64410/64127/7099/7037/3635/4254/7070/10524/3479/3481	52
GO:0097191	extrinsic apoptotic signaling pathway	39/820	227/18614	2.39255626632787e-13	2.88488913251988e-11	1.61926739426026e-11	5054/3162/3958/6688/367/7132/7040/841/3553/7042/581/3082/672/5788/8795/4000/29108/3685/355/7133/10018/3383/183/2950/4254/4170/8737/3429/90/8743/2065/5027/1621/4846/3479/246330/23017/56616/11337	39
GO:0045229	external encapsulating structure organization	47/820	317/18614	2.42810237350437e-13	2.88488913251988e-11	1.61926739426026e-11	1281/4318/5806/4313/4323/3037/1282/4327/4320/1520/861/169044/7373/81031/7837/3690/1513/650/7132/1842/7040/2006/4982/5156/7042/2191/3913/871/11173/2683/5925/4325/64386/30008/64116/7133/6662/183/4324/2022/1285/27031/4326/3249/3036/26276/4629	47
GO:0070371	ERK1 and ERK2 cascade	49/820	341/18614	2.50407489373131e-13	2.91443655488768e-11	1.63585214862232e-11	983/1956/3123/960/2335/4609/6347/1230/6351/3690/920/1436/6850/2633/650/7040/3553/5031/5156/5777/4067/1950/3965/1601/26191/5788/29108/3685/948/4853/6662/1969/3383/64127/7099/183/2950/10318/8792/3791/201163/1852/7066/2263/2185/3479/7018/3356/10636	49
GO:1903039	positive regulation of leukocyte cell-cell adhesion	43/820	273/18614	3.15105696857746e-13	3.59409557835945e-11	2.01733984030401e-11	3485/3117/3037/3123/960/301/7412/3119/3676/3689/6347/861/10673/199/259307/920/100133941/6850/567/3553/5777/3606/3956/4067/2736/3965/7494/81704/26191/5788/29108/3133/387/2737/64410/64127/7037/4254/240/7070/10524/3479/3481	43
GO:0097529	myeloid leukocyte migration	40/820	241/18614	3.77247339474692e-13	4.21851289612582e-11	2.3678207623169e-11	5054/4313/4323/7130/3576/301/3689/6347/1230/6351/7422/199/3958/6688/1436/6850/3553/196527/5228/683/4615/6280/4067/7042/928/6374/1435/2683/9948/6279/5919/51135/64127/4254/8792/1441/613/3815/2321/2185	40
GO:1903131	mononuclear cell differentiation	59/820	474/18614	5.22793446817124e-13	5.73363659076549e-11	3.21824872828112e-11	4323/3123/301/7412/2146/3676/7157/4609/9935/861/2213/7422/10673/259307/6688/3106/920/1436/1513/6850/567/3553/1021/5777/3606/3956/4067/581/5971/116071/2736/3965/1435/3398/7494/26191/5788/64421/4853/6774/639/387/2175/2737/64410/1499/3635/6868/4297/3815/7226/7248/653519/326/10524/2185/8326/2322/2874	59
GO:0032943	mononuclear cell proliferation	46/820	313/18614	6.05522415296766e-13	6.42819265682769e-11	3.60809802216986e-11	3485/3123/301/7412/6664/7157/2213/10673/199/3958/259307/100133941/6850/4332/3553/5777/3606/683/4615/4067/581/3965/836/1026/1435/81704/26191/5788/6556/29108/51293/7133/4773/3133/3615/7099/1499/7037/3635/4254/3251/5027/3479/3481/2322/933	46
GO:0062197	cellular response to chemical stress	49/820	349/18614	6.08666322056277e-13	6.42819265682769e-11	3.60809802216986e-11	983/1956/4318/4313/283120/3162/301/2146/7157/199/5111/1909/358/6648/2203/834/5156/5971/3091/221/3082/836/215/29108/948/2119/355/4841/5587/5743/7099/1499/231/1965/4170/8737/847/2936/240/4137/7226/7248/4846/135112/4929/4353/5164/6622/56616	49
GO:1901214	regulation of neuron death	47/820	327/18614	7.71282299783291e-13	7.99749628302565e-11	4.48893679165739e-11	3162/7157/3689/6347/2213/7020/6648/841/2632/7042/581/3091/5176/836/1435/3684/1191/27324/8934/4841/7133/387/10018/7099/1499/1965/4170/3791/4137/7466/7226/2065/2898/7248/1440/627/2026/135112/4929/2185/8326/28996/3632/23017/6622/4671/6623	47
GO:0043434	response to peptide hormone	55/820	427/18614	8.25745645122184e-13	8.40933466809252e-11	4.72009869702361e-11	1281/9518/7076/1019/301/8835/7079/7351/1909/3690/1513/1535/3784/2203/3553/5327/890/4067/7097/6772/133/9021/7494/5925/5251/4023/353/5919/6774/5743/3033/183/760/847/3625/252983/6776/8792/8743/4790/7442/10458/1583/7248/4929/2875/5164/9365/3164/5443/5936/3481/6833/6775/130399	55
GO:0046651	lymphocyte proliferation	45/820	306/18614	1.06115117753344e-12	1.06170967815319e-10	5.95929959534475e-11	3485/3123/301/7412/6664/7157/2213/10673/199/3958/259307/100133941/6850/4332/3553/5777/3606/683/4615/4067/581/3965/836/1026/81704/26191/5788/6556/29108/51293/7133/4773/3133/3615/7099/1499/7037/3635/4254/3251/5027/3479/3481/2322/933	45
GO:0002685	regulation of leukocyte migration	38/820	227/18614	1.12087596954837e-12	1.08406664314218e-10	6.08478762201863e-11	5054/4323/7130/3576/3162/301/3676/6347/1230/6351/7422/199/3958/3690/6688/1436/196527/5228/683/4615/4067/928/3965/1435/4739/81704/29108/5919/387/3383/64127/4254/6868/613/65125/326/7070/2185	38
GO:0010038	response to metal ion	50/820	367/18614	1.12151379879692e-12	1.08406664314218e-10	6.08478762201863e-11	3485/983/1956/4318/241/3162/7412/929/5111/7020/358/3077/567/6648/2203/841/4982/3091/5176/836/57817/6279/3309/64116/5743/7037/1965/847/4129/3625/4137/4297/3815/7226/84059/7222/210/5027/10235/801/540/808/2185/7018/6261/4884/6833/6857/6622/3736	50
GO:0007584	response to nutrient	31/820	156/18614	1.34092686467813e-12	1.27455098487657e-10	7.15396244822142e-11	3485/1594/2350/3162/7412/6696/590/1030/8942/6648/2/4982/6772/2153/7494/6781/5251/57817/4023/5743/25959/64127/7298/7037/847/210/158/5164/9365/875/6750	31
GO:0001894	tissue homeostasis	41/820	263/18614	1.59642286124952e-12	1.46845154479129e-10	8.24231225986381e-11	4057/1281/6696/54/7422/3690/1436/1513/6850/567/4982/6608/581/25937/1435/5925/57817/563/64116/286204/6662/5743/64127/7099/1499/7037/3635/54903/8792/4297/84059/5027/4846/2185/27031/7018/213/6833/4760/5950/582	41
GO:0060249	anatomical structure homeostasis	41/820	263/18614	1.59642286124952e-12	1.46845154479129e-10	8.24231225986381e-11	4057/1281/6696/54/7422/3690/1436/1513/6850/567/4982/6608/581/25937/1435/5925/57817/563/64116/286204/6662/5743/64127/7099/1499/7037/3635/54903/8792/4297/84059/5027/4846/2185/27031/7018/213/6833/4760/5950/582	41
GO:0019221	cytokine-mediated signaling pathway	59/820	492/18614	2.56381556686234e-12	2.31410177444829e-10	1.29888858054343e-10	960/3576/3598/7157/3556/6347/1230/6351/10673/7837/6688/920/1436/3055/100133941/6850/7132/9034/7852/841/3553/834/5777/3606/4615/8638/4067/3091/6374/6772/1435/330/5788/29108/355/3663/7133/6774/51135/2950/8737/6868/3429/10410/10019/6776/8792/1441/65125/3815/1440/7066/2185/246330/64388/6775/2322/4671/2874	59
GO:2000377	regulation of reactive oxygen species metabolic process	30/820	150/18614	2.59692291012959e-12	2.31410177444829e-10	1.29888858054343e-10	3240/283120/54/7157/3689/7020/6850/1535/6648/7040/683/3091/1026/215/3684/672/22/4613/948/1497/387/7099/183/2950/8737/240/4137/613/2185/6622	30
GO:0070663	regulation of leukocyte proliferation	41/820	268/18614	2.98834921896789e-12	2.62193163011906e-10	1.47167125099293e-10	3485/3123/301/7412/6664/2213/10673/199/3958/259307/1436/100133941/6850/4332/3553/5777/3606/683/4615/4067/3965/836/1026/1435/26191/5788/29108/51293/7133/4773/3133/7099/1499/2950/7037/3635/4254/3815/3479/3481/933	41
GO:1903706	regulation of hemopoiesis	53/820	415/18614	3.04916441030056e-12	2.63475524726426e-10	1.47886905450144e-10	4057/4323/3123/7130/301/4609/9935/861/2213/1230/259307/6688/3106/920/6850/567/7040/841/182/4982/1021/5777/7071/3606/4067/3091/2736/3965/6772/1435/3398/4739/7494/5925/5788/4853/6774/639/387/2175/2737/64410/7099/1499/3635/4254/8737/1441/1440/7066/10524/2185/26013	53
GO:0006816	calcium ion transport	56/820	455/18614	3.30410682490872e-12	2.81243600335141e-10	1.57859997714806e-10	1594/6347/1230/6351/3958/1909/3690/920/1535/7852/5031/196527/5777/4067/29927/581/2316/1950/81671/6781/5788/3685/24145/5587/5743/387/1499/183/3783/7223/7225/7442/7466/7226/150/7222/7070/5027/801/4846/57165/808/259232/2185/5581/3356/6261/3708/140803/5310/55799/6622/773/492/5664/1812	56
GO:0033674	positive regulation of kinase activity	54/820	430/18614	3.68938541893351e-12	3.09420074179085e-10	1.73675248590972e-10	4057/1956/3123/2146/7422/3690/920/1436/100133941/6850/7040/3553/5156/3606/894/4067/7042/1950/1026/1435/4739/84722/5788/6556/8795/1191/5587/1969/387/64127/7099/183/4254/6868/8792/3791/4137/3815/2321/150/2065/5871/5027/151/801/2263/808/2185/3479/3356/5310/6622/2322/5649	54
GO:0032102	negative regulation of response to external stimulus	55/820	446/18614	4.80209880305616e-12	3.96903905417816e-10	2.22779290009059e-10	4057/5054/5328/3123/7130/6696/54/6347/2213/199/5627/3106/5329/3055/6850/7132/2/7040/5156/5327/4067/285/2191/928/5176/3965/9037/4907/3082/9021/5925/26191/5788/5740/57817/7056/64116/7133/3133/10906/64127/2950/4277/6092/10019/240/4790/613/4846/3479/9856/146760/6833/1812/2874	55
GO:0060562	epithelial tube morphogenesis	46/820	334/18614	6.25748149360656e-12	5.09805956543403e-10	2.86150394316655e-10	4323/1282/115908/6664/4609/7422/1909/367/1436/650/7852/7040/6608/7042/1950/51098/3091/2736/4041/836/1435/133/6299/57216/4613/4853/6662/1969/387/2737/1499/183/57545/2022/54903/90/3791/129880/80184/80000/7248/2263/54806/27031/4036/5310	46
GO:0052548	regulation of endopeptidase activity	46/820	336/18614	7.72720158093001e-12	6.20679304451322e-10	3.48382802188409e-10	4057/4318/5054/7076/960/4609/5265/5698/7079/7422/5329/358/6850/2/841/834/6280/4067/581/871/5176/3965/3082/330/29108/58484/6279/355/286204/6774/5743/387/10018/2152/6195/8743/4137/1285/2810/3164/1944/130399/6622/4671/56616/22861	46
GO:0032944	regulation of mononuclear cell proliferation	38/820	243/18614	9.56945245663719e-12	7.57980380002804e-10	4.25448902348446e-10	3485/3123/301/7412/6664/2213/10673/199/3958/259307/100133941/6850/4332/3553/5777/3606/683/4615/4067/3965/836/1026/1435/26191/5788/29108/51293/7133/4773/3133/7099/1499/7037/3635/4254/3479/3481/933	38
GO:0043410	positive regulation of MAPK cascade	58/820	495/18614	1.02824587459453e-11	8.03299482577072e-10	4.50886186682333e-10	1956/3486/9518/3123/960/2146/6347/2213/1230/6351/7422/3690/6688/367/920/1436/100133941/6850/650/7040/3553/5031/5156/4615/7042/1950/3965/3082/26191/5788/29108/948/4853/3383/64127/7099/1499/4254/8737/8792/3791/3815/2321/150/5871/5027/151/7066/2263/2185/9365/3479/5581/3356/28996/3481/2322/4671	58
GO:2001234	negative regulation of apoptotic signaling pathway	37/820	233/18614	1.12921528418158e-11	8.70258752119943e-10	4.88469940141707e-10	4318/5054/960/3162/3958/367/5329/6648/3553/4193/581/4582/3091/3082/672/7494/5925/4000/1191/3685/4841/5743/3383/1499/2950/4170/8737/90/7466/627/4846/4929/56624/3479/8326/246330/23017	37
GO:0048144	fibroblast proliferation	24/820	103/18614	1.33925998927922e-11	1.01837329584792e-09	5.71605561740087e-10	1281/983/1956/2335/1019/7157/4609/57124/3690/6277/358/6648/1021/5156/890/581/1026/1499/183/2950/1602/4297/3479/2495	24
GO:0071222	cellular response to lipopolysaccharide	36/820	224/18614	1.50513505615405e-11	1.12944542437455e-09	6.33949543734691e-10	4057/5054/1019/3576/929/6347/4843/4360/6688/3055/7040/3553/834/3606/4615/4067/19/7097/6374/7494/26191/57817/29108/948/7133/387/64127/7099/2950/10318/4790/613/1440/7066/4846/5581	36
GO:0050731	positive regulation of peptidyl-tyrosine phosphorylation	32/820	181/18614	1.56177456373687e-11	1.15672731649238e-09	6.49262672361423e-10	960/7157/7422/3690/920/1436/6850/7132/7040/3606/4067/1950/3082/4739/5788/948/64127/183/4254/6868/90/3815/150/2065/1440/5168/2185/3479/3356/3481/2322/5649	32
GO:0048145	regulation of fibroblast proliferation	22/820	87/18614	1.67528606260454e-11	1.22489184808124e-09	6.87522930685613e-10	1956/2335/1019/7157/4609/57124/3690/6277/358/6648/1021/5156/890/581/1026/1499/183/2950/1602/4297/3479/2495	22
GO:0045637	regulation of myeloid cell differentiation	35/820	214/18614	1.73972654406993e-11	1.25590638997858e-09	7.04931168623139e-10	4057/3123/7130/4609/9935/861/1230/6688/920/567/7040/841/182/4982/1021/7071/4067/3091/6772/1435/3398/4739/5925/4853/6774/7099/1499/3635/4254/8737/1441/1440/7066/2185/26013	35
GO:0071219	cellular response to molecule of bacterial origin	37/820	237/18614	1.89101637217395e-11	1.34805829631351e-09	7.56655366813288e-10	4057/5054/1019/3576/929/6347/4843/2213/4360/6688/3055/7040/3553/834/3606/4615/4067/19/7097/6374/7494/26191/57817/29108/948/7133/387/64127/7099/2950/10318/4790/613/1440/7066/4846/5581	37
GO:0050870	positive regulation of T cell activation	38/820	249/18614	2.03078425278877e-11	1.42982254242647e-09	8.02549046488715e-10	3485/3117/3123/301/7412/3119/6347/861/10673/199/259307/920/100133941/6850/567/3553/5777/3606/3956/4067/2736/3965/7494/81704/26191/5788/29108/3133/387/2737/64410/64127/7037/4254/7070/10524/3479/3481	38
GO:0022409	positive regulation of cell-cell adhesion	44/820	321/18614	2.13154263312762e-11	1.4824619069179e-09	8.32095140865351e-10	3485/3117/3037/3123/960/301/7412/3119/3676/3689/6347/861/10673/199/259307/920/5329/100133941/6850/567/3553/5777/3606/3956/4067/2736/3965/7494/81704/26191/5788/29108/3133/387/2737/64410/64127/7037/4254/240/7070/10524/3479/3481	44
GO:0031589	cell-substrate adhesion	47/820	359/18614	2.24138497618128e-11	1.53688220745773e-09	8.62640861758623e-10	1281/1029/5054/4323/3037/5328/960/2335/7412/3676/3689/7422/6614/3690/2633/1842/182/1021/2042/683/285/2316/1435/3684/3683/4739/1601/3685/948/30008/9404/387/8910/10018/6239/7450/1499/8394/3791/613/7248/7070/402/2185/5581/57662/5310	47
GO:0022407	regulation of cell-cell adhesion	57/820	491/18614	2.26368762802822e-11	1.53688220745773e-09	8.62640861758623e-10	3485/3117/3037/3123/960/301/7412/3119/3676/3689/6347/861/2213/7422/10673/199/3958/259307/6688/920/5329/100133941/6850/3077/650/567/7040/182/3553/5777/3606/3956/4067/928/2736/3965/836/7494/81704/26191/5788/29108/3133/387/2737/64410/64127/7037/4254/10019/240/65125/7070/10524/3479/26276/3481	57
GO:0050670	regulation of lymphocyte proliferation	37/820	239/18614	2.43566053685762e-11	1.63418494608224e-09	9.17256184840127e-10	3485/3123/301/7412/6664/2213/10673/199/3958/259307/100133941/6850/4332/3553/5777/3606/683/4615/4067/3965/836/1026/26191/5788/29108/51293/7133/4773/3133/7099/1499/7037/3635/4254/3479/3481/933	37
GO:0052547	regulation of peptidase activity	52/820	425/18614	2.51079472950704e-11	1.66500724911379e-09	9.34556520493378e-10	4057/4318/5054/6590/7076/960/4609/1520/5265/5698/7079/7422/5329/1513/358/6850/2/1508/841/834/6280/4067/581/57333/871/5176/3965/3082/330/29108/58484/6279/355/286204/6774/5743/387/10018/2152/6195/8743/4137/3699/1285/2810/3164/1944/130399/6622/4671/56616/22861	52
GO:0002253	activation of immune response	57/820	495/18614	3.12796881001638e-11	2.05043748546246e-09	1.15089572308044e-09	4057/3123/718/3119/929/1520/2213/5648/3958/3055/6850/2633/1535/2/4332/3553/834/5777/11118/4615/8638/4067/581/7097/330/26191/5788/1191/29108/948/58484/8934/4841/4773/9404/51135/7100/64127/7099/3635/3783/4277/10318/51324/4790/56927/65125/720/7070/5581/144811/5199/629/4671/933/22861/2874	57
GO:0030879	mammary gland development	27/820	136/18614	3.86140825018817e-11	2.49614030562207e-09	1.40106549081217e-09	675/8835/7422/367/1436/8862/6608/581/1950/3091/2736/4041/1435/3398/7494/353/7372/6662/1969/10018/2737/6239/6776/8792/4790/540/2263	27
GO:0034599	cellular response to oxidative stress	41/820	290/18614	3.8954320042147e-11	2.49614030562207e-09	1.40106549081217e-09	983/1956/4318/4313/283120/3162/301/2146/7157/199/5111/1909/358/6648/5156/3091/221/3082/215/948/2119/4841/5587/7099/1499/1965/4170/8737/847/2936/240/4137/7226/7248/4846/135112/4929/4353/5164/6622/56616	41
GO:1903037	regulation of leukocyte cell-cell adhesion	48/820	378/18614	4.06117250032391e-11	2.57342964103858e-09	1.44444743549532e-09	3485/3117/3037/3123/960/301/7412/3119/3676/3689/6347/861/2213/10673/199/3958/259307/920/100133941/6850/3077/567/3553/5777/3606/3956/4067/2736/3965/836/7494/81704/26191/5788/29108/3133/387/2737/64410/64127/7037/4254/240/65125/7070/10524/3479/3481	48
GO:1902105	regulation of leukocyte differentiation	43/820	319/18614	6.26480809622822e-11	3.92617588711973e-09	2.20373411458994e-09	4057/4323/3123/7130/301/4609/9935/861/2213/1230/259307/6688/3106/920/6850/7040/841/4982/1021/5777/7071/3606/4067/2736/3965/1435/3398/4739/7494/5925/5788/4853/639/387/2175/2737/64410/7099/1499/3635/4254/8737/10524	43
GO:0006909	phagocytosis	36/820	236/18614	6.97898738625576e-11	4.32621359389311e-09	2.42827238462286e-09	5806/718/301/929/3689/6347/2213/199/3690/3055/6850/1535/3553/5031/196527/4615/4067/10960/19/7097/3684/3683/5788/6556/29108/3685/948/64127/7099/8394/613/720/5027/5581/5199/26276	36
GO:0051090	regulation of DNA-binding transcription factor activity	54/820	465/18614	7.64403176807535e-11	4.68751754551976e-09	2.63106967817964e-09	4057/1029/3162/2146/3399/3556/7422/6688/367/3055/6850/650/3553/6608/3606/4615/6280/2316/7097/2736/3965/4041/3398/5925/1191/11043/5740/29108/948/58484/6279/5587/6774/2175/2737/64127/7099/1499/183/7037/8737/847/25855/8792/5602/7466/5526/3815/1440/28996/5310/4760/80279/5649	54
GO:0051235	maintenance of location	45/820	347/18614	8.28561799344788e-11	5.02690206559928e-09	2.82156375342385e-09	718/301/3690/920/1535/3553/5031/5777/6280/4067/581/2316/6646/19/5788/3685/948/6279/4023/3309/5587/2548/2512/3998/4790/7442/22873/7226/7070/5027/801/402/540/808/2185/5581/3356/6261/3708/213/5310/130399/6622/2495/1812	45
GO:0043281	regulation of cysteine-type endopeptidase activity involved in apoptotic process	33/820	204/18614	8.91731546731454e-11	5.35320527474682e-09	3.00471538350177e-09	4318/960/4609/7422/5329/358/6850/841/834/6280/581/3965/3082/330/29108/58484/6279/355/5743/387/10018/2152/6195/8743/4137/1285/2810/3164/130399/6622/4671/56616/22861	33
GO:0046660	female sex differentiation	25/820	122/18614	9.98346327640948e-11	5.89188111338809e-09	3.30707023372983e-09	5806/4313/4323/4327/7130/675/7422/2/5156/581/836/3309/57122/2175/4254/6092/3625/3791/1602/3815/4846/5798/4036/2796/5950	25
GO:0007160	cell-matrix adhesion	36/820	239/18614	1.00626630458888e-10	5.89188111338809e-09	3.30707023372983e-09	1281/1029/5054/4323/5328/960/2335/7412/3676/3689/7422/6614/3690/1842/182/1021/2042/683/1435/3684/3683/3685/948/30008/387/8910/10018/1499/8394/3791/613/7248/7070/2185/57662/5310	36
GO:0000302	response to reactive oxygen species	33/820	205/18614	1.0190877380579e-10	5.89188111338809e-09	3.30707023372983e-09	983/1956/4318/4313/3240/283120/3162/301/2146/7351/5111/358/6648/5156/3091/6772/3082/836/948/2950/8737/847/4137/7226/4846/4353/5164/2185/3040/5798/3741/1571/3039	33
GO:1901653	cellular response to peptide	47/820	375/18614	1.02278841000424e-10	5.89188111338809e-09	3.30707023372983e-09	9518/1019/7412/3676/7157/8835/2213/7351/1909/3690/1535/2203/3553/5327/890/4193/4067/6772/9021/7494/5925/26191/948/4023/353/5919/6774/10018/3383/64127/7099/183/760/3625/252983/6776/4790/10458/1583/4929/2875/5164/3479/3164/5936/3481/773	47
GO:0023061	signal release	55/820	483/18614	1.0764141025715e-10	6.13878962696527e-09	3.44565819570519e-09	3123/301/6664/6696/4843/7351/358/6850/3077/3784/3553/5321/4067/10257/19/3091/26509/4041/133/1601/5743/3033/117247/183/4129/3625/252983/8792/240/7226/150/9379/5027/151/808/5581/5715/3767/22895/3164/5798/3356/5443/3741/3708/5936/6804/6833/4760/5950/6857/130399/111/6622/6623	55
GO:0097305	response to alcohol	37/820	252/18614	1.17443476378855e-10	6.63148659196642e-09	3.72220543687439e-09	983/1019/7412/929/1513/1535/6648/2/2203/7040/841/5031/6608/4615/672/57817/6279/387/7298/1499/847/9563/4129/3625/8792/64854/109/210/1440/1621/2263/808/2185/5581/2796/111/1571	37
GO:0002526	acute inflammatory response	24/820	114/18614	1.30676963276988e-10	7.30637962322221e-09	4.10101801161323e-09	9332/3240/718/2335/241/7412/5265/2213/2/3553/196527/2683/57817/6279/3133/5743/2950/7037/2152/90/8792/7442/150/9365	24
GO:0045860	positive regulation of protein kinase activity	46/820	366/18614	1.47772126212779e-10	8.1819848135095e-09	4.59248886881002e-09	4057/1956/2146/7422/3690/920/1436/100133941/6850/7040/3553/3606/894/7042/1950/1026/1435/4739/84722/5788/6556/8795/1191/387/64127/7099/183/4254/6868/8792/3815/2321/150/2065/5871/5027/151/801/808/2185/3479/3356/5310/6622/2322/5649	46
GO:0043405	regulation of MAP kinase activity	31/820	186/18614	1.53431303215855e-10	8.41364156000019e-09	4.72251612428557e-09	1956/2146/7422/100133941/6850/650/7040/3553/5777/4067/1950/26191/5788/64127/7099/183/2950/4254/10019/8792/3815/2321/150/5871/5027/2185/3356/10636/875/2322/80279	31
GO:0046545	development of primary female sexual characteristics	23/820	106/18614	1.66909429257033e-10	9.06556642907487e-09	5.08843683579588e-09	5806/4313/4323/4327/7130/675/7422/2/5156/581/836/3309/57122/2175/4254/6092/3625/3791/1602/3815/4846/5798/2796	23
GO:0030098	lymphocyte differentiation	50/820	422/18614	1.93406643774987e-10	1.04056423532901e-08	5.84061175491296e-09	4323/3123/301/7412/2146/3676/7157/9935/861/2213/10673/259307/6688/920/6850/567/3553/1021/5777/3606/3956/581/5971/2736/3965/3398/7494/26191/5788/64421/4853/6774/639/387/2175/2737/64410/1499/3635/6868/4297/3815/7248/653519/326/10524/2185/8326/2322/2874	50
GO:2000116	regulation of cysteine-type endopeptidase activity	35/820	234/18614	2.23223851921459e-10	1.18976226869914e-08	6.67804951985397e-09	4057/4318/960/4609/5698/7422/5329/358/6850/841/834/6280/581/3965/3082/330/29108/58484/6279/355/5743/387/10018/2152/6195/8743/4137/1285/2810/3164/130399/6622/4671/56616/22861	35
GO:0002697	regulation of immune effector process	47/820	384/18614	2.29991003509301e-10	1.21448027130884e-08	6.81678987984194e-09	3123/718/3598/3162/301/54/3689/4843/2213/3107/3958/259307/6688/3106/6850/3077/567/2/7040/3553/5777/3606/4615/4067/7042/3965/3684/7494/26191/5788/29108/948/24145/7133/3133/3383/64127/7099/7037/4277/613/3815/5027/144811/5199/5950/933	47
GO:0009314	response to radiation	52/820	452/18614	2.4364183161076e-10	1.27429421943879e-08	7.1525212423994e-09	1281/1956/4318/4313/7076/301/7412/675/7157/4609/5111/3690/358/1535/6648/4193/894/285/581/3091/836/1026/672/3398/5788/57817/3309/7056/64421/1497/25896/639/5743/85461/1965/847/8792/5602/23259/4297/3815/7222/210/1621/10524/4311/5936/6833/6154/10636/1812/22861	52
GO:0048593	camera-type eye morphogenesis	25/820	127/18614	2.47138066311177e-10	1.27429421943879e-08	7.1525212423994e-09	6664/7422/7020/358/182/581/3091/4041/4669/286204/4853/6774/639/6662/1969/2737/1499/3791/7070/7068/54806/5080/28996/5950/793	25
GO:0002687	positive regulation of leukocyte migration	27/820	147/18614	2.48021494577776e-10	1.27429421943879e-08	7.1525212423994e-09	5054/4323/3576/3676/1230/6351/7422/199/3958/3690/6688/1436/196527/5228/3965/1435/4739/81704/29108/5919/387/3383/4254/6868/65125/7070/2185	27
GO:0071674	mononuclear cell migration	32/820	202/18614	2.98727513854788e-10	1.5211098317088e-08	8.53787941383843e-09	5054/301/3676/6347/1230/6351/199/3958/3690/6688/1436/58191/7852/196527/4067/9420/3965/1435/3683/4739/81704/29108/5919/387/6868/8792/240/65125/2321/7226/326/2185	32
GO:0050863	regulation of T cell activation	46/820	377/18614	3.97687928020823e-10	2.00709225973695e-08	1.12656636153826e-08	3485/3117/3123/301/7412/3119/6347/861/2213/10673/199/3958/259307/920/100133941/6850/3077/567/3553/5777/3606/3956/4067/2736/3965/836/7494/81704/26191/5788/29108/7133/639/3133/387/2175/2737/64410/64127/1499/7037/4254/7070/10524/3479/3481	46
GO:0042113	B cell activation	38/820	276/18614	4.43178888798218e-10	2.18078636128341e-08	1.22405960383969e-08	4323/7412/2146/3676/7157/2213/10673/259307/6688/6850/7040/841/4332/5777/3956/683/4067/581/836/1026/3398/7494/5788/51293/64421/4853/4773/64127/7099/7037/3635/6868/3815/2185/8326/2322/933/2874	38
GO:0071214	cellular response to abiotic stimulus	43/820	339/18614	4.43575693334869e-10	2.18078636128341e-08	1.22405960383969e-08	4318/4313/7076/675/7157/4609/5111/3690/358/1535/7132/2203/841/3553/834/4193/4615/894/581/5971/836/1026/672/8795/57817/29108/3309/355/25896/6662/6494/5743/7100/7099/183/231/1965/2022/4790/7442/4311/6154/22861	43
GO:0104004	cellular response to environmental stimulus	43/820	339/18614	4.43575693334869e-10	2.18078636128341e-08	1.22405960383969e-08	4318/4313/7076/675/7157/4609/5111/3690/358/1535/7132/2203/841/3553/834/4193/4615/894/581/5971/836/1026/672/8795/57817/29108/3309/355/25896/6662/6494/5743/7100/7099/183/231/1965/2022/4790/7442/4311/6154/22861	43
GO:0002274	myeloid leukocyte activation	35/820	240/18614	4.51532221403891e-10	2.2009301356123e-08	1.2353661586048e-08	2335/3576/3598/3162/301/3689/2213/199/6688/6850/5321/5777/3606/4615/4067/5971/7097/116071/3965/1435/3684/5788/6556/1191/57817/29108/4853/7099/7442/4137/613/3815/5581/6622/5730	35
GO:0008585	female gonad development	22/820	102/18614	4.70458372685812e-10	2.2737492368027e-08	1.27623899316463e-08	5806/4313/4323/4327/7130/675/7422/2/5156/581/836/3309/57122/2175/4254/6092/3625/3791/3815/4846/5798/2796	22
GO:0070372	regulation of ERK1 and ERK2 cascade	41/820	315/18614	5.17401523517691e-10	2.46068449375498e-08	1.38116440017884e-08	1956/3123/960/2335/6347/1230/6351/3690/920/1436/6850/2633/650/7040/3553/5031/5156/5777/4067/3965/1601/26191/5788/29108/948/4853/1969/3383/64127/7099/2950/10318/8792/3791/201163/7066/2263/2185/3479/3356/10636	41
GO:0071902	positive regulation of protein serine/threonine kinase activity	31/820	195/18614	5.17766332194631e-10	2.46068449375498e-08	1.38116440017884e-08	4057/1956/2146/7422/1436/100133941/6850/7040/3553/894/1950/84722/5788/387/64127/7099/4254/6868/8792/3815/2321/150/5871/5027/801/808/2185/3356/5310/6622/2322	31
GO:0072006	nephron development	27/820	152/18614	5.42510810867033e-10	2.55697450774768e-08	1.43521128825285e-08	4609/7422/1909/3690/100133941/358/650/182/6608/5156/29927/285/25937/3913/6772/6299/4853/57122/6662/2737/1499/183/80000/1285/54806/5310/793	27
GO:0002764	immune response-regulating signaling pathway	51/820	450/18614	6.18446839450079e-10	2.89098551260967e-08	1.62268924828964e-08	4057/3123/3119/929/1520/2213/3958/3055/100133941/6850/2633/1535/4332/834/5777/11118/4615/8638/4067/581/7097/330/26191/5788/29108/948/58484/8934/4773/9404/51135/7100/64127/7099/3635/3783/4277/10318/51324/4790/56927/5602/65125/3815/7070/5581/144811/4671/933/22861/2874	51
GO:0002699	positive regulation of immune effector process	37/820	267/18614	6.25708101632633e-10	2.90114902732594e-08	1.62839395555399e-08	3123/718/3598/3162/301/3689/4843/3107/6688/3106/6850/3077/567/7040/3553/5777/3606/4615/4067/3965/3684/7494/26191/5788/29108/948/24145/3133/64127/7099/7037/4277/3815/5027/144811/5199/5950	37
GO:0002761	regulation of myeloid leukocyte differentiation	24/820	123/18614	6.81597074318578e-10	3.13479686680552e-08	1.75953879711613e-08	4057/3123/7130/4609/9935/861/1230/920/7040/841/4982/1021/7071/4067/1435/3398/4739/5925/4853/7099/1499/3635/4254/8737	24
GO:0062012	regulation of small molecule metabolic process	42/820	331/18614	7.01534431790525e-10	3.20068069160109e-08	1.79651891122104e-08	3486/1594/283120/301/9056/7157/4843/650/2203/3553/5031/3091/215/133/672/1601/51293/6774/6662/5743/64410/9563/4790/3815/201163/5027/402/4846/2875/5164/2185/3479/5581/144811/3356/344/51085/90673/2784/3481/6622/64137	42
GO:0034612	response to tumor necrosis factor	36/820	257/18614	7.91045164145853e-10	3.55231539504672e-08	1.99388892574307e-08	3037/3576/7412/929/7157/6347/6351/10673/1513/58191/6850/2633/1535/7132/841/834/6772/11173/836/672/330/57817/29108/355/7133/5743/2950/8737/6868/8792/4790/7442/2185/246330/4671/2874	36
GO:0048660	regulation of smooth muscle cell proliferation	29/820	176/18614	7.91064448835583e-10	3.55231539504672e-08	1.99388892574307e-08	4318/4313/3486/3162/199/3690/650/1535/6648/8862/7040/2006/5031/3606/4615/6772/1026/3398/30008/51135/5743/387/7099/1499/183/1621/4846/2263/3479	29
GO:0070665	positive regulation of leukocyte proliferation	28/820	166/18614	8.93615819910145e-10	3.9568621042126e-08	2.22095806619056e-08	3485/301/7412/10673/199/1436/100133941/6850/3553/3606/683/4615/4067/3965/1026/1435/26191/5788/29108/51293/4773/3133/7099/7037/4254/3815/3479/3481	28
GO:0061138	morphogenesis of a branching epithelium	30/820	188/18614	8.96785780991784e-10	3.9568621042126e-08	2.22095806619056e-08	4323/1282/4609/7422/1909/367/650/6608/1950/2736/4041/3082/1435/133/9021/6299/4613/6662/1969/2737/1499/183/2022/54903/90/3791/80000/2263/84870/5310	30
GO:0031349	positive regulation of defense response	50/820	441/18614	9.01967514549603e-10	3.9568621042126e-08	2.22095806619056e-08	4057/5054/718/241/929/1520/6688/3055/6850/1535/7132/4332/3553/834/3606/3956/4615/6280/8638/4067/7097/10623/115362/330/26191/29108/948/58484/6279/4023/4841/3133/51135/5743/7100/64127/7099/183/8737/10318/8792/56927/283131/4862/5581/144811/6622/4671/22861/2874	50
GO:0002443	leukocyte mediated immunity	47/820	401/18614	9.82019827788349e-10	4.27515960143279e-08	2.39961614809511e-08	3117/3123/718/3598/3162/3119/3689/4843/2213/3107/259307/6688/3106/6850/3077/567/7040/182/3553/5777/3606/11118/4615/4067/3965/3684/9948/5788/1191/7133/3133/51135/3383/64127/7099/7037/3635/4277/6868/3251/613/720/3815/326/5027/1621/5730	47
GO:0010001	glial cell differentiation	34/820	235/18614	9.9132882784979e-10	4.28299114032375e-08	2.40401193420352e-08	983/6664/650/7852/7040/3553/1021/6608/6280/4067/3913/7097/10319/3398/9948/1191/4613/6279/7133/6774/6662/387/2737/7099/1499/7223/4137/2065/56978/5080/22891/84504/5649/1812	34
GO:0007596	blood coagulation	33/820	224/18614	1.09034346924059e-09	4.67536000381887e-08	2.62424573799813e-08	1281/5054/5328/5265/308/5627/3690/5329/6850/196527/5321/5156/5777/5327/4067/2316/2191/928/2153/29071/948/7056/7450/7099/3998/2152/10019/150/151/3705/4846/26276/8526	33
GO:0032731	positive regulation of interleukin-1 beta production	17/820	63/18614	1.13177780194426e-09	4.81681254066276e-08	2.70364202334052e-08	841/4332/834/4615/3965/115362/29108/948/58484/4023/24145/6774/64127/7099/5027/4671/22861	17
GO:0048592	eye morphogenesis	27/820	157/18614	1.14555038638691e-09	4.83931396560338e-08	2.71627191033341e-08	6664/7422/7020/358/182/581/3091/4041/4669/286204/4853/25806/6774/639/6662/1969/2737/1499/3791/80184/7070/7068/54806/5080/28996/5950/793	27
GO:0031668	cellular response to extracellular stimulus	36/820	261/18614	1.21516768476833e-09	5.0956627251719e-08	2.86015861407159e-08	1594/2350/3162/7412/3676/7157/7351/199/1030/1513/7071/26608/4067/1026/7494/5788/5251/4023/3309/355/5587/6494/25959/1965/3625/3920/8792/201163/7248/5027/10524/4929/5164/213/875/11337	36
GO:0048659	smooth muscle cell proliferation	29/820	180/18614	1.35930537211291e-09	5.65848068405835e-08	3.17606426169448e-08	4318/4313/3486/3162/199/3690/650/1535/6648/8862/7040/2006/5031/3606/4615/6772/1026/3398/30008/51135/5743/387/7099/1499/183/1621/4846/2263/3479	29
GO:0071677	positive regulation of mononuclear cell migration	18/820	72/18614	1.42735496356509e-09	5.86359353242946e-08	3.2911926192342e-08	5054/3676/1230/6351/199/3958/3690/6688/196527/3965/1435/4739/81704/29108/387/6868/65125/2185	18
GO:0001763	morphogenesis of a branching structure	31/820	203/18614	1.4291416815846e-09	5.86359353242946e-08	3.2911926192342e-08	4323/1282/4609/7422/1909/367/650/6608/1950/2736/4041/3082/1435/133/9021/6299/4613/639/6662/1969/2737/1499/183/2022/54903/90/3791/80000/2263/84870/5310	31
GO:0032963	collagen metabolic process	22/820	108/18614	1.49030804311932e-09	6.07087626422107e-08	3.40753891663598e-08	4318/4313/4323/4327/4320/1520/861/1513/7040/1508/2191/57333/3091/871/4325/64386/4261/4324/2022/5027/4326/26276	22
GO:0048608	reproductive structure development	39/820	301/18614	1.56616228040929e-09	6.3346265852299e-08	3.55558006325094e-08	3371/5806/4313/4323/4327/7130/718/301/675/7422/367/2/5156/7042/581/9420/5176/836/6299/3309/57122/6662/10018/2175/1499/4254/6092/3625/8743/3791/3815/80000/4846/2263/5798/4036/2796/5310/5950	39
GO:0044262	cellular carbohydrate metabolic process	38/820	290/18614	1.84603899706738e-09	7.41405661991217e-08	4.16145633067599e-08	84197/3486/3037/7157/5836/2203/5031/5321/5260/2632/55276/27235/2683/2990/6774/2548/8972/2992/2997/8908/5256/201163/3705/2875/5837/5164/2185/3479/5581/5443/3632/3036/90673/64768/2784/3481/79369/6622	38
GO:0048511	rhythmic process	39/820	303/18614	1.89764944057252e-09	7.53792063738724e-08	4.23098030737185e-08	983/5806/4313/3037/4327/7130/2146/3399/7157/4843/7079/10135/5111/2/5156/7071/7042/5971/5176/836/3398/4669/3309/4841/3615/7298/6092/8792/5602/4297/7226/10524/4862/4846/84667/5798/5936/3131/5730	39
GO:0002757	immune response-activating signaling pathway	48/820	423/18614	1.91653251345108e-09	7.53792063738724e-08	4.23098030737185e-08	4057/3123/3119/929/1520/2213/3958/3055/6850/2633/1535/4332/834/5777/11118/4615/8638/4067/581/7097/330/26191/5788/29108/948/58484/8934/4773/9404/51135/7100/64127/7099/3635/3783/4277/10318/51324/4790/56927/65125/7070/5581/144811/4671/933/22861/2874	48
GO:0010959	regulation of metal ion transport	48/820	423/18614	1.91653251345108e-09	7.53792063738724e-08	4.23098030737185e-08	6347/1230/6351/3958/3690/920/3077/1535/567/3784/7852/5031/196527/5777/4067/581/2316/1950/81671/6781/5587/5743/387/1499/183/3783/7225/7466/65125/150/7222/7070/5027/801/4846/57165/808/2185/5581/7018/3356/3741/6833/6622/3736/2256/5664/1812	48
GO:0050817	coagulation	33/820	229/18614	1.93855336096522e-09	7.57230809423605e-08	4.25028173806433e-08	1281/5054/5328/5265/308/5627/3690/5329/6850/196527/5321/5156/5777/5327/4067/2316/2191/928/2153/29071/948/7056/7450/7099/3998/2152/10019/150/151/3705/4846/26276/8526	33
GO:0048872	homeostasis of number of cells	39/820	304/18614	2.08731652028164e-09	8.09793613276612e-08	4.54531295250732e-08	3162/301/2146/9935/7422/10673/6688/11167/567/3784/1021/6608/4067/581/3091/3965/6772/836/1435/3398/5925/57817/355/6774/6662/10018/3635/4254/6868/10019/613/4297/3815/5027/4846/28996/4151/2322/80279	39
GO:0009636	response to toxic substance	34/820	242/18614	2.16287289586215e-09	8.30639809440479e-08	4.66232114308904e-08	983/3240/283120/241/5742/6351/7837/6648/6280/4067/581/7097/948/10327/64116/5743/7298/2950/847/2878/2936/4129/3625/2944/210/540/4846/4353/57165/3040/140803/213/5174/3039	34
GO:0007599	hemostasis	33/820	230/18614	2.17017940744575e-09	8.30639809440479e-08	4.66232114308904e-08	1281/5054/5328/5265/308/5627/3690/5329/6850/196527/5321/5156/5777/5327/4067/2316/2191/928/2153/29071/948/7056/7450/7099/3998/2152/10019/150/151/3705/4846/26276/8526	33
GO:0061458	reproductive system development	39/820	305/18614	2.29483305240129e-09	8.61623860620759e-08	4.83623238027581e-08	3371/5806/4313/4323/4327/7130/718/301/675/7422/367/2/5156/7042/581/9420/5176/836/6299/3309/57122/6662/10018/2175/1499/4254/6092/3625/8743/3791/3815/80000/4846/2263/5798/4036/2796/5310/5950	39
GO:1902107	positive regulation of leukocyte differentiation	29/820	184/18614	2.29645496781265e-09	8.61623860620759e-08	4.83623238027581e-08	4323/3123/301/861/1230/259307/6688/920/6850/7040/841/7071/3606/2736/3965/1435/3398/4739/7494/5925/5788/4853/387/2737/64410/3635/4254/8737/10524	29
GO:1903708	positive regulation of hemopoiesis	29/820	184/18614	2.29645496781265e-09	8.61623860620759e-08	4.83623238027581e-08	4323/3123/301/861/1230/259307/6688/920/6850/7040/841/7071/3606/2736/3965/1435/3398/4739/7494/5925/5788/4853/387/2737/64410/3635/4254/8737/10524	29
GO:0007249	I-kappaB kinase/NF-kappaB signaling	38/820	293/18614	2.4724395956443e-09	9.21589739474474e-08	5.17281651899162e-08	4057/3123/3162/6275/1909/920/7132/841/3553/834/3956/4615/2316/5971/7097/124583/3965/6772/330/8795/11043/29108/948/64116/5587/51135/387/64127/7099/1499/2950/7037/8737/10318/8743/4790/653519/5581	38
GO:0014068	positive regulation of phosphatidylinositol 3-kinase signaling	19/820	83/18614	2.49412007085478e-09	9.23634205460051e-08	5.18429195862568e-08	2335/5156/5777/3606/7042/1634/1950/3082/6662/183/847/3791/3815/2321/2065/1440/3479/2322/5649	19
GO:0045766	positive regulation of angiogenesis	29/820	185/18614	2.61146099672866e-09	9.54689875919459e-08	5.35860518964363e-08	5054/718/3576/3162/861/7422/3690/358/7852/3553/5228/285/3091/9037/3082/133/672/7494/5740/10352/5587/6774/2022/2152/3791/2321/4846/2185/28996	29
GO:1904018	positive regulation of vasculature development	29/820	185/18614	2.61146099672866e-09	9.54689875919459e-08	5.35860518964363e-08	5054/718/3576/3162/861/7422/3690/358/7852/3553/5228/285/3091/9037/3082/133/672/7494/5740/10352/5587/6774/2022/2152/3791/2321/4846/2185/28996	29
GO:0051651	maintenance of location in cell	33/820	233/18614	3.03161029267704e-09	1.10122761141001e-07	6.18111089509277e-08	3690/920/1535/5031/5777/6280/4067/581/2316/5788/6279/3309/5587/2548/2512/7442/22873/7226/7070/5027/801/402/540/808/2185/5581/3356/6261/3708/213/6622/2495/1812	33
GO:0014066	regulation of phosphatidylinositol 3-kinase signaling	22/820	112/18614	3.06521239305801e-09	1.10638647326644e-07	6.21006721338401e-08	1956/2335/5156/5777/3606/7042/1634/1950/3082/6662/183/847/8394/3791/3815/2321/2065/1440/3479/8395/2322/5649	22
GO:0071675	regulation of mononuclear cell migration	23/820	122/18614	3.11379206682289e-09	1.11685258849629e-07	6.26881276081326e-08	5054/3676/6347/1230/6351/199/3958/3690/6688/1436/196527/4067/3965/1435/4739/81704/29108/5919/387/6868/65125/326/2185	23
GO:0007565	female pregnancy	29/820	187/18614	3.36697340559864e-09	1.19874779061508e-07	6.72848460415194e-08	3485/4318/4313/1594/7076/6696/7351/7422/3690/367/1508/3553/5228/285/3965/133/81671/6781/5069/7056/7372/639/5743/183/150/151/6833/130399/875	29
GO:0009743	response to carbohydrate	33/820	234/18614	3.38415560738257e-09	1.19874779061508e-07	6.72848460415194e-08	3123/81620/7351/1535/6648/2203/3553/4067/285/6518/3091/5176/4041/836/7494/4023/5743/387/847/252983/150/1285/10524/2185/5581/5798/5936/51085/4884/6833/4760/130399/111	33
GO:0045639	positive regulation of myeloid cell differentiation	21/820	103/18614	3.45032295867091e-09	1.21464147119137e-07	6.81769468311776e-08	3123/861/1230/920/7040/841/182/7071/3091/6772/1435/3398/4739/5925/4853/6774/3635/4254/8737/1440/7066	21
GO:0045765	regulation of angiogenesis	42/820	349/18614	3.52249174204228e-09	1.23243990213909e-07	6.91759598808561e-08	5054/718/3576/3162/861/7422/3690/358/7852/3553/5228/3339/7042/285/1634/3091/5176/9037/6772/3082/5230/133/672/7494/5740/10352/5587/6774/1969/1499/183/2022/2152/240/3791/2321/1285/4846/2185/1944/28996/6833	42
GO:0051402	neuron apoptotic process	35/820	259/18614	3.5740473555221e-09	1.24285317491113e-07	6.97604493462305e-08	3162/7157/6347/7020/6648/2632/7042/581/3091/836/3684/5925/3309/355/27324/4841/387/10018/1499/4170/3791/7466/2065/2898/627/7068/4929/2185/8326/28996/23017/6622/4671/56616/22861	35
GO:0009123	nucleoside monophosphate metabolic process	18/820	76/18614	3.6557483316469e-09	1.26355955972014e-07	7.09226837418707e-08	7083/1806/4907/353/7372/3615/7298/1890/5631/5634/5198/3251/271/122481/1807/158/22978/9615	18
GO:0060348	bone development	33/820	235/18614	3.7750629525538e-09	1.29693879629002e-07	7.2796236136437e-08	4057/1281/4323/3037/54/7157/7020/650/5777/2316/871/11173/4041/6781/5788/5251/4325/4853/6662/387/2737/2022/10019/3791/3815/7066/57560/2263/3479/6261/26276/134701/875	33
GO:0002460	adaptive immune response based on somatic recombination of immune receptors built from immunoglobulin superfamily domains	39/820	311/18614	4.01244309851641e-09	1.37023730484066e-07	7.69104283806392e-08	3117/3123/718/3598/301/3119/2213/3107/10673/259307/3106/920/3077/567/7040/182/3553/5321/5777/3606/11118/4615/5971/5788/6556/1191/7133/6774/3133/64127/7099/7037/3635/4277/6868/3251/720/326/5027	39
GO:0048565	digestive tract development	24/820	134/18614	4.14757298220904e-09	1.40795289985346e-07	7.90273774367023e-08	1281/1956/3576/6664/3784/6608/5156/7042/3091/2736/3398/6299/5925/5919/639/6662/2737/7298/1499/3815/2263/54806/27031/5310	24
GO:0033002	muscle cell proliferation	34/820	249/18614	4.56599539035186e-09	1.54082081131223e-07	8.64851571601371e-08	983/4318/4313/3486/3162/861/199/3690/650/1535/6648/8862/7040/2006/5031/3606/4615/7042/6772/3082/1026/3398/30008/51135/5743/387/7099/1499/183/1621/4846/2263/3479/5950	34
GO:0055123	digestive system development	25/820	146/18614	5.16716091593813e-09	1.72329349143831e-07	9.67272166535417e-08	1281/1956/3576/6664/3784/6608/5156/7042/3091/2736/3398/6299/5925/5919/639/6662/2737/7298/1499/3815/2263/54806/27031/3481/5310	25
GO:0072073	kidney epithelium development	25/820	146/18614	5.16716091593813e-09	1.72329349143831e-07	9.67272166535417e-08	4609/7422/1909/100133941/358/650/182/6608/25937/3913/6772/6299/4853/6662/2737/25959/1499/183/847/6092/80000/2263/54806/5310/793	25
GO:0055074	calcium ion homeostasis	40/820	327/18614	5.21480735711887e-09	1.72907246265401e-07	9.70515861260618e-08	1594/54757/1230/1909/3690/1535/5031/5777/4067/581/2316/4907/133/6781/5788/5587/7223/3791/7225/7442/7466/7226/2898/7222/7070/5027/801/540/808/2185/9365/5581/8326/3356/6261/3708/6622/793/492/1812	40
GO:0048754	branching morphogenesis of an epithelial tube	26/820	157/18614	5.31531814277517e-09	1.75221152417611e-07	9.83503649052588e-08	4323/1282/4609/7422/1909/367/650/6608/1950/2736/4041/1435/6299/4613/6662/1969/2737/1499/183/2022/54903/90/3791/80000/2263/5310	26
GO:0050767	regulation of neurogenesis	44/820	381/18614	5.34942563457001e-09	1.75332036746855e-07	9.84126034768748e-08	2335/2146/6664/6696/7157/7422/1030/650/567/7852/7040/3553/6608/4067/7097/3091/5176/9037/3398/5925/4613/7133/2737/85440/1499/6092/4137/10458/3815/7070/627/80128/4311/84667/57165/5080/4036/22891/84504/9856/23316/6833/10636/5649	44
GO:0046394	carboxylic acid biosynthetic process	40/820	328/18614	5.69460307457892e-09	1.85578979053277e-07	1.04164138043877e-07	241/301/5723/5742/1806/8942/6850/3553/834/5321/586/9420/6472/215/672/140838/7494/5740/29108/10327/58484/4023/10170/5743/64410/2950/240/2944/6319/56624/5053/2571/344/51085/1565/1571/875/4671/2572/5730	40
GO:1901342	regulation of vasculature development	42/820	355/18614	5.86013932954741e-09	1.8988849202505e-07	1.06583036490154e-07	5054/718/3576/3162/861/7422/3690/358/7852/3553/5228/3339/7042/285/1634/3091/5176/9037/6772/3082/5230/133/672/7494/5740/10352/5587/6774/1969/1499/183/2022/2152/240/3791/2321/1285/4846/2185/1944/28996/6833	42
GO:0045471	response to ethanol	23/820	126/18614	5.96406391050997e-09	1.92164160913211e-07	1.07860352969734e-07	983/7412/929/1513/6648/841/4615/57817/6279/387/7298/847/4129/8792/64854/210/1440/1621/2263/2185/5581/2796/1571	23
GO:0043123	positive regulation of I-kappaB kinase/NF-kappaB signaling	29/820	192/18614	6.24893456693053e-09	2.00211650759578e-07	1.12377350786728e-07	4057/3123/3162/6275/920/7132/841/3553/834/3956/4615/2316/124583/3965/330/8795/11043/948/5587/51135/387/64127/7099/1499/7037/8737/8743/653519/5581	29
GO:2000379	positive regulation of reactive oxygen species metabolic process	17/820	70/18614	6.58576932439748e-09	2.09824818195748e-07	1.17773152105221e-07	283120/7157/3689/6850/1535/6648/7040/1026/3684/948/7099/183/2950/8737/4137/2185/6622	17
GO:0032946	positive regulation of mononuclear cell proliferation	25/820	148/18614	6.88988301351375e-09	2.18294460144827e-07	1.22527100842663e-07	3485/301/7412/10673/199/100133941/6850/3553/3606/683/4615/3965/1026/1435/26191/5788/29108/51293/4773/3133/7099/7037/4254/3479/3481	25
GO:0046849	bone remodeling	19/820	88/18614	7.06203158092617e-09	2.22378711596075e-07	1.24819561627521e-07	115908/6696/54/3690/1436/1513/6850/4982/4041/57817/4853/1969/1499/7037/3635/8792/5027/2185/7018	19
GO:0005976	polysaccharide metabolic process	21/820	107/18614	7.09677810108464e-09	2.22378711596075e-07	1.24819561627521e-07	3037/5836/7040/5260/2632/1950/55276/2548/8972/2992/2997/8908/4790/5256/5837/3479/5443/3036/90673/3481/79369	21
GO:0051924	regulation of calcium ion transport	35/820	266/18614	7.23760562377744e-09	2.2555226706231e-07	1.26600855346029e-07	6347/1230/6351/3958/3690/920/1535/7852/5031/5777/4067/581/1950/81671/6781/5587/5743/387/1499/183/7225/7466/150/7222/7070/5027/801/4846/57165/808/2185/5581/6622/5664/1812	35
GO:0016053	organic acid biosynthetic process	40/820	331/18614	7.39679805469323e-09	2.29260539706062e-07	1.28682281946923e-07	241/301/5723/5742/1806/8942/6850/3553/834/5321/586/9420/6472/215/672/140838/7494/5740/29108/10327/58484/4023/10170/5743/64410/2950/240/2944/6319/56624/5053/2571/344/51085/1565/1571/875/4671/2572/5730	40
GO:0019932	second-messenger-mediated signaling	37/820	292/18614	7.58594037990043e-09	2.33851989116606e-07	1.31259429276115e-07	1956/3576/7412/4843/6351/7422/920/358/6850/2633/7852/683/133/1827/5788/948/4773/6662/183/3791/4137/7226/2065/5027/801/4846/5164/808/2185/3479/5443/3632/3708/4760/875/283455/933	37
GO:0002262	myeloid cell homeostasis	27/820	171/18614	7.85307688399743e-09	2.40785470265792e-07	1.35151142072644e-07	3162/301/9935/7422/6688/567/3784/1021/4067/581/3091/6772/836/1435/3398/5925/57817/6774/10018/3635/4254/6868/10019/3815/28996/4151/80279	27
GO:0031334	positive regulation of protein-containing complex assembly	29/820	195/18614	8.95595697917609e-09	2.73132741455836e-07	1.53307431318179e-07	7157/81620/7422/3958/3055/6850/7040/4615/581/19/115362/84722/26191/1191/29108/948/5587/387/10018/7099/7037/4137/10458/5526/1440/402/2185/5581/6622	29
GO:0002683	negative regulation of immune system process	51/820	487/18614	9.27713865680815e-09	2.8142298808392e-07	1.57960686760098e-07	4057/1281/3123/7130/2335/3598/3162/301/6664/54/4609/6347/9935/861/2213/3958/259307/6688/3106/3055/6850/2633/3077/2/7040/4332/4982/1021/5777/4067/7042/3965/836/3398/26191/5788/3133/6662/9404/2737/10906/64127/7099/1499/3635/4254/56927/613/7070/933/2874	51
GO:0090596	sensory organ morphogenesis	35/820	269/18614	9.70934211019732e-09	2.92975545261668e-07	1.644450535066e-07	115908/6664/9935/7422/1909/7020/358/3784/182/581/3091/4041/4669/286204/4853/25806/6774/639/6662/1969/2737/1499/3791/613/80184/27152/7070/7068/2263/54806/5080/3249/28996/5950/793	35
GO:0090322	regulation of superoxide metabolic process	12/820	34/18614	1.1042434508784e-08	3.31447389492605e-07	1.86039021280953e-07	283120/54/3689/6850/1535/7040/683/3684/948/183/2950/4137	12
GO:0050864	regulation of B cell activation	23/820	130/18614	1.11070182535367e-08	3.31640445549318e-07	1.86147382248581e-07	4323/2213/10673/259307/6688/6850/7040/4332/5777/683/4067/836/1026/3398/7494/5788/51293/4773/64127/7099/7037/3635/933	23
GO:0051960	regulation of nervous system development	49/820	461/18614	1.12897684646083e-08	3.35341403925318e-07	1.88224703403914e-07	2335/2146/6664/6696/7157/3556/7422/1030/650/567/7852/7040/3553/6608/4067/7097/3091/5176/9037/3082/3398/5925/4613/7133/2737/85440/1499/1890/6092/4137/10458/3815/7070/627/80128/4311/84667/57165/5080/7038/27031/4036/22891/84504/9856/23316/6833/10636/5649	49
GO:0043122	regulation of I-kappaB kinase/NF-kappaB signaling	34/820	258/18614	1.1405072938485e-08	3.37011041285905e-07	1.89161858772472e-07	4057/3123/3162/6275/920/7132/841/3553/834/3956/4615/2316/124583/3965/6772/330/8795/11043/29108/948/64116/5587/51135/387/64127/7099/1499/2950/7037/8737/10318/8743/653519/5581	34
GO:0061326	renal tubule development	20/820	100/18614	1.15160352669152e-08	3.38535820243389e-07	1.90017706167603e-07	1282/4609/7422/100133941/358/650/182/6608/25937/6772/6299/4853/6662/2737/1499/183/80000/54806/5310/793	20
GO:0051091	positive regulation of DNA-binding transcription factor activity	35/820	271/18614	1.17773629429778e-08	3.44442568532319e-07	1.93333121239382e-07	4057/3556/7422/367/650/3553/6608/3606/4615/6280/7097/3965/4041/1191/11043/29108/948/58484/6279/5587/6774/64127/7099/1499/183/7037/8737/847/8792/5526/3815/1440/28996/4760/5649	35
GO:0071260	cellular response to mechanical stimulus	17/820	73/18614	1.30503087853094e-08	3.79724035727652e-07	2.13136353470065e-07	3690/358/1535/7132/841/3553/834/4615/8795/355/6662/5743/7100/7099/183/2022/4790	17
GO:0051384	response to glucocorticoid	24/820	142/18614	1.36105862767619e-08	3.94016109321691e-07	2.21158390957162e-07	3485/301/590/199/5111/358/2/5327/5176/836/133/6781/5069/5743/387/10018/7298/4129/90/210/808/6753/2322/5730	24
GO:0050764	regulation of phagocytosis	20/820	101/18614	1.37740478542376e-08	3.95722551533857e-07	2.22116204622583e-07	5806/718/6347/2213/3055/6850/1535/3553/196527/10960/7097/5788/6556/29108/3685/948/64127/613/720/5199	20
GO:0030183	B cell differentiation	25/820	153/18614	1.38170188946963e-08	3.95722551533857e-07	2.22116204622583e-07	4323/7412/2146/3676/7157/2213/10673/259307/6688/6850/5777/3956/581/3398/7494/5788/64421/4853/3635/6868/3815/2185/8326/2322/2874	25
GO:0071356	cellular response to tumor necrosis factor	32/820	235/18614	1.38776977567546e-08	3.95722551533857e-07	2.22116204622583e-07	3037/3576/7412/7157/6347/6351/10673/1513/6850/2633/1535/7132/841/834/6772/11173/672/330/57817/29108/355/7133/2950/8737/6868/8792/4790/7442/2185/246330/4671/2874	32
GO:0031663	lipopolysaccharide-mediated signaling pathway	16/820	65/18614	1.48733300588469e-08	4.22002991669671e-07	2.36867225498578e-07	4057/929/6347/6688/3055/7040/3553/3606/4615/4067/7097/26191/948/7099/4846/5581	16
GO:1901216	positive regulation of neuron death	19/820	92/18614	1.5352271178233e-08	4.33435656086448e-07	2.43284297305922e-07	7157/3689/2213/7020/841/7042/581/836/3684/1191/387/10018/7099/1499/1965/4170/4137/7226/6622	19
GO:0050729	positive regulation of inflammatory response	25/820	154/18614	1.58188059809811e-08	4.44407145367168e-07	2.49442514846583e-07	5054/718/241/7132/3553/834/3606/3956/6280/7097/29108/58484/6279/4023/3133/5743/7099/183/8737/10318/8792/283131/6622/4671/22861	25
GO:0016049	cell growth	51/820	495/18614	1.59249428427566e-08	4.45195828589416e-07	2.49885197032109e-07	3371/1956/1029/3486/4323/1594/2335/6696/3676/7157/8835/7422/1909/58191/1535/2203/7852/7040/6280/7042/3913/131566/9037/1026/672/1601/5925/84722/57817/6279/6662/6494/387/1499/183/6868/6195/23769/4137/201163/10235/627/80128/2810/2185/3479/11007/85004/3249/9856/6857	51
GO:0006801	superoxide metabolic process	17/820	74/18614	1.62553736227714e-08	4.49232412368064e-07	2.52150902297274e-07	283120/54/3689/4843/6850/1535/6648/7040/683/3684/948/183/2950/4137/4846/4353/875	17
GO:0032732	positive regulation of interleukin-1 production	17/820	74/18614	1.62553736227714e-08	4.49232412368064e-07	2.52150902297274e-07	841/4332/834/4615/3965/115362/29108/948/58484/4023/24145/6774/64127/7099/5027/4671/22861	17
GO:0046209	nitric oxide metabolic process	18/820	83/18614	1.63056477924232e-08	4.49232412368064e-07	2.52150902297274e-07	5806/54/4843/199/6648/3553/2717/7097/1191/5740/948/5743/7099/183/8570/7442/4846/2185	18
GO:0001667	ameboidal-type cell migration	51/820	496/18614	1.70197236766541e-08	4.666513659998e-07	2.61928034922597e-07	4318/3037/7076/2335/3162/301/3676/57124/7422/1909/3690/11167/358/7040/6608/6280/7042/285/2191/1634/1950/3091/5176/9037/4041/6781/286204/5587/6662/9404/1969/5743/387/6239/25959/183/4254/6868/8394/90/6776/3791/3815/54443/4846/5168/2185/5581/3164/3036/130399	51
GO:0097193	intrinsic apoptotic signaling pathway	37/820	301/18614	1.72119702229137e-08	4.69664431489364e-07	2.63619246778548e-07	4318/960/3162/675/7157/4609/5329/100133941/7132/6648/4193/6280/581/4582/3091/836/1026/672/7494/8795/1191/29108/6279/4841/7133/1969/5743/10018/4170/7466/201163/2810/5164/28996/3708/6154/56616	37
GO:0002700	regulation of production of molecular mediator of immune response	28/820	189/18614	1.75668093562526e-08	4.76060255632762e-07	2.67209176588357e-07	3598/3162/54/2213/6850/3077/567/7040/3553/3606/4615/7042/7494/26191/5788/29108/948/24145/7133/3133/64127/7099/7037/3815/5027/144811/5950/933	28
GO:0031960	response to corticosteroid	26/820	166/18614	1.76133112289168e-08	4.76060255632762e-07	2.67209176588357e-07	3485/301/590/199/5111/358/1535/2/5327/5176/836/133/6781/5069/5743/387/10018/7298/2022/4129/90/210/808/6753/2322/5730	26
GO:0042098	T cell proliferation	30/820	213/18614	1.79763451181486e-08	4.83580642494347e-07	2.7143031531425e-07	3485/3123/301/7412/7157/10673/199/3958/259307/100133941/6850/3553/5777/3606/581/3965/836/81704/26191/5788/6556/29108/7133/3133/1499/7037/4254/5027/3479/3481	30
GO:0060041	retina development in camera-type eye	25/820	155/18614	1.80880290859899e-08	4.84300609753053e-07	2.71834427726688e-07	1282/7020/5156/7042/581/3913/3091/5176/10319/4041/4669/286204/25806/6774/639/6662/3615/7070/7068/54806/5080/28996/4760/5950/793	25
GO:0022612	gland morphogenesis	22/820	123/18614	1.87786270052206e-08	5.00441634629781e-07	2.80894268189257e-07	3371/1956/4313/367/1436/7040/7042/581/9420/4041/3082/1435/7494/4853/6662/1969/2737/6195/4790/2263/5080/3249	22
GO:0031099	regeneration	28/820	190/18614	1.97572747168947e-08	5.24073198653259e-07	2.94158494071368e-07	983/3371/4313/3162/301/2146/6696/861/7351/5111/5228/890/285/2316/3913/928/3082/1026/133/57817/7298/5634/7070/3479/8326/9856/146760/2322	28
GO:2001057	reactive nitrogen species metabolic process	18/820	84/18614	1.99094062361468e-08	5.25663628540487e-07	2.95051190858296e-07	5806/54/4843/199/6648/3553/2717/7097/1191/5740/948/5743/7099/183/8570/7442/4846/2185	18
GO:0042698	ovulation cycle	17/820	75/18614	2.01674829405862e-08	5.30023756728861e-07	2.97498499259387e-07	5806/4313/3037/4327/7130/7079/5111/2/5156/7042/5176/836/3309/6092/7226/4846/5798	17
GO:0001836	release of cytochrome c from mitochondria	15/820	58/18614	2.03322214032834e-08	5.31902103958372e-07	2.98552801967092e-07	4318/7157/5329/6648/581/3082/4000/1191/29108/10018/4170/8743/2810/3479/8326	15
GO:0050671	positive regulation of lymphocyte proliferation	24/820	145/18614	2.07472743394494e-08	5.40281760538264e-07	3.03256242567967e-07	3485/301/7412/10673/199/100133941/6850/3553/3606/683/4615/3965/1026/26191/5788/29108/51293/4773/3133/7099/7037/4254/3479/3481	24
GO:0046879	hormone secretion	37/820	305/18614	2.44722001759282e-08	6.34386170924174e-07	3.56076367153098e-07	3123/301/6664/6696/4843/7351/358/3077/3784/3553/4067/3091/4041/133/1601/3033/117247/183/3625/252983/240/7226/150/5581/5715/3767/5798/5443/3741/3708/5936/6804/6833/4760/5950/130399/111	37
GO:0044706	multi-multicellular organism process	30/820	216/18614	2.48796237809732e-08	6.42029386528914e-07	3.60366448763703e-07	3485/4318/4313/1594/7076/6696/7351/7422/3690/367/1508/3553/5228/285/3965/133/2683/81671/6781/5069/7056/7372/639/5743/183/150/151/6833/130399/875	30
GO:0006690	icosanoid metabolic process	22/820	125/18614	2.54871044215309e-08	6.54743047369327e-07	3.67502534594004e-07	241/301/5742/6850/7132/3553/834/5321/7097/5740/29108/58484/5743/231/2950/240/2944/1565/145482/1571/4671/5730	22
GO:1903034	regulation of response to wounding	26/820	170/18614	2.9125207104319e-08	7.39329066128582e-07	4.149800548367e-07	5054/5328/301/6696/5627/5329/7852/196527/5156/5327/2316/2191/928/7494/948/7056/6239/2152/10019/240/150/4846/5581/9856/146760/6833	26
GO:0002053	positive regulation of mesenchymal cell proliferation	10/820	24/18614	2.91302235244995e-08	7.39329066128582e-07	4.149800548367e-07	4609/6608/6772/4041/4613/6662/1499/3791/2263/8646	10
GO:0150063	visual system development	43/820	389/18614	2.91686901418431e-08	7.39329066128582e-07	4.149800548367e-07	1956/1282/718/6664/341640/7422/7837/7020/358/182/5156/7042/581/3913/3091/5176/10319/4041/3684/4669/286204/4853/1497/25806/6774/639/6662/1969/2737/3615/1499/57545/3791/80184/2321/7070/7068/54806/5080/28996/4760/5950/793	43
GO:0002688	regulation of leukocyte chemotaxis	22/820	126/18614	2.96169783757854e-08	7.43543649736572e-07	4.1734567011802e-07	5054/7130/3576/6347/1230/6351/7422/199/6688/1436/196527/5228/683/4067/3965/1435/4739/5919/64127/6868/65125/2185	22
GO:0048562	embryonic organ morphogenesis	36/820	294/18614	2.96910673771292e-08	7.43543649736572e-07	4.1734567011802e-07	4323/115908/6664/9935/1909/7020/3784/6608/5156/51098/3091/3398/57216/4669/4613/4325/286204/4853/25806/6662/1969/2737/1499/2022/90/613/129880/80184/2263/54806/5080/27031/3249/28996/4760/5950	36
GO:0050920	regulation of chemotaxis	31/820	230/18614	2.9726100673319e-08	7.43543649736572e-07	4.1734567011802e-07	5054/7130/3576/6347/1230/6351/7422/199/6688/1436/7852/7040/196527/5228/5156/683/4067/285/3965/9037/1435/4739/5587/5919/64127/6868/6092/2152/3791/65125/2185	31
GO:0006809	nitric oxide biosynthetic process	17/820	77/18614	3.06903795541417e-08	7.6431106811035e-07	4.29002271772673e-07	5806/54/4843/199/6648/3553/2717/1191/5740/948/5743/7099/183/8570/7442/4846/2185	17
GO:0051208	sequestering of calcium ion	23/820	137/18614	3.09922369942219e-08	7.68472728600206e-07	4.31338181690749e-07	3690/1535/5031/5777/4067/581/2316/5788/5587/7442/7226/7070/5027/801/540/808/2185/5581/3356/6261/3708/6622/1812	23
GO:0002790	peptide secretion	32/820	243/18614	3.12467838185865e-08	7.71430338170558e-07	4.3299826654054e-07	3123/301/4843/7351/358/3077/3553/19/3091/4041/6279/3033/117247/3625/252983/240/7442/7226/150/5581/5715/3767/5798/3741/3708/5936/6804/6833/4760/5950/130399/111	32
GO:0072009	nephron epithelium development	21/820	116/18614	3.16434116804767e-08	7.77855072473099e-07	4.36604423413475e-07	4609/7422/1909/100133941/358/650/182/6608/25937/3913/6772/6299/4853/6662/2737/1499/183/80000/54806/5310/793	21
GO:0072080	nephron tubule development	19/820	96/18614	3.19154777199147e-08	7.81175834492162e-07	4.3846834310486e-07	4609/7422/100133941/358/650/182/6608/25937/6772/6299/4853/6662/2737/1499/183/80000/54806/5310/793	19
GO:0006898	receptor-mediated endocytosis	33/820	256/18614	3.22461768857921e-08	7.85897208460139e-07	4.41118416147971e-07	5054/718/3576/929/3676/3689/2213/4360/7422/6614/3690/58191/6850/3077/567/8862/3339/1950/928/133/3684/1601/1191/3685/948/7037/54806/22848/7018/4036/344/6622/440400	33
GO:1901215	negative regulation of neuron death	30/820	219/18614	3.42047273420087e-08	8.30083234176492e-07	4.65919712640755e-07	3162/6347/6648/2632/581/3091/5176/1435/27324/4841/7133/387/1499/3791/7466/2065/2898/7248/1440/627/2026/135112/4929/2185/8326/28996/3632/23017/6622/4671	30
GO:0034284	response to monosaccharide	29/820	207/18614	3.49672922498873e-08	8.41428133759947e-07	4.72287522682245e-07	3123/7351/1535/6648/285/6518/3091/5176/4041/836/7494/4023/5743/387/847/252983/150/1285/10524/2185/5581/5798/5936/51085/4884/6833/4760/130399/111	29
GO:0044703	multi-organism reproductive process	29/820	207/18614	3.49672922498873e-08	8.41428133759947e-07	4.72287522682245e-07	3485/4318/4313/1594/7076/6696/7351/7422/3690/367/1508/3553/5228/285/3965/133/81671/6781/5069/7056/7372/639/5743/183/150/151/6833/130399/875	29
GO:0002366	leukocyte activation involved in immune response	36/820	296/18614	3.53972588708211e-08	8.48195661093668e-07	4.76086086803039e-07	3123/3598/3162/301/7157/3689/2213/3958/6688/6850/7040/5777/3606/3956/4615/4067/5971/3965/3684/3683/7494/5788/6556/29108/4853/6774/3383/7099/7037/613/4297/3815/7248/2185/5581/5730	36
GO:0001558	regulation of cell growth	45/820	420/18614	3.5578052358162e-08	8.48960805851874e-07	4.76515557019029e-07	3371/1956/1029/3486/4323/1594/2335/6696/7157/8835/7422/58191/1535/2203/7852/7040/6280/7042/131566/9037/1026/672/1601/5925/84722/57817/6279/6494/387/183/6868/6195/4137/201163/10235/627/80128/2810/2185/3479/11007/85004/3249/9856/6857	45
GO:0050769	positive regulation of neurogenesis	31/820	232/18614	3.64385589705612e-08	8.65871257537961e-07	4.86007271181915e-07	2335/6664/7422/650/7852/7040/3553/6608/4067/7097/3091/5176/9037/3398/7133/2737/1499/6092/4137/10458/3815/627/4311/57165/5080/4036/22891/84504/23316/10636/5649	31
GO:0043406	positive regulation of MAP kinase activity	21/820	117/18614	3.69917182865177e-08	8.75368337709587e-07	4.91337913558857e-07	1956/2146/7422/100133941/6850/7040/3553/1950/5788/64127/7099/4254/8792/3815/2321/150/5871/5027/2185/3356/2322	21
GO:0043010	camera-type eye development	39/820	338/18614	4.07815549419772e-08	9.61062842289653e-07	5.39437618871477e-07	1956/1282/6664/7422/7020/358/182/5156/7042/581/3913/3091/5176/10319/4041/4669/286204/4853/1497/25806/6774/639/6662/1969/2737/3615/1499/57545/3791/80184/2321/7070/7068/54806/5080/28996/4760/5950/793	39
GO:0034341	response to type II interferon	23/820	139/18614	4.0994274631654e-08	9.62100198454003e-07	5.40019879379943e-07	1594/7157/6347/4843/4360/6351/199/8942/3055/58191/2633/834/7097/3965/6772/115362/6556/4261/7099/9482/252983/10410/6622	23
GO:0002703	regulation of leukocyte mediated immunity	32/820	246/18614	4.19250861120809e-08	9.79912975808186e-07	5.50018062410863e-07	3123/718/3598/3162/3689/4843/2213/3107/259307/6688/3106/6850/3077/567/7040/3553/5777/3606/4067/3965/3684/5788/7133/3133/3383/64127/7099/7037/4277/613/3815/5027	32
GO:0030574	collagen catabolic process	13/820	45/18614	4.22143494728815e-08	9.82646673648339e-07	5.51552467226778e-07	4318/4313/4323/4327/4320/1520/1513/1508/2191/4325/64386/4324/4326	13
GO:0010464	regulation of mesenchymal cell proliferation	11/820	31/18614	4.27566870990798e-08	9.89667825440401e-07	5.55493388920745e-07	4609/6608/6772/4041/4000/4613/6662/1499/3791/2263/8646	11
GO:0015833	peptide transport	33/820	259/18614	4.28630462710467e-08	9.89667825440401e-07	5.55493388920745e-07	3123/301/4843/7351/358/3077/3553/19/3091/4041/6279/3033/117247/760/3625/252983/240/7442/7226/150/5581/5715/3767/5798/3741/3708/5936/6804/6833/4760/5950/130399/111	33
GO:0010952	positive regulation of peptidase activity	27/820	185/18614	4.3459073026333e-08	9.99383441407971e-07	5.60946693858568e-07	4609/1520/1513/6850/841/834/6280/4067/581/57333/3965/29108/58484/6279/355/6774/387/10018/2152/8743/4137/1285/1944/130399/6622/56616/22861	27
GO:0048146	positive regulation of fibroblast proliferation	14/820	53/18614	4.49776410531576e-08	1.03015054990425e-06	5.78216049218568e-07	1956/2335/1019/4609/57124/3690/6277/358/1021/5156/890/1026/183/3479	14
GO:0014013	regulation of gliogenesis	20/820	108/18614	4.52109214316865e-08	1.03135153969963e-06	5.78890156100037e-07	2146/6664/7157/1030/650/7852/7040/3553/4067/7097/3398/5925/4613/7133/1499/57165/4036/22891/84504/6833	20
GO:0048880	sensory system development	43/820	395/18614	4.54705269863991e-08	1.03314109722484e-06	5.79894621789221e-07	1956/1282/718/6664/341640/7422/7837/7020/358/182/5156/7042/581/3913/3091/5176/10319/4041/3684/4669/286204/4853/1497/25806/6774/639/6662/1969/2737/3615/1499/57545/3791/80184/2321/7070/7068/54806/5080/28996/4760/5950/793	43
GO:0032722	positive regulation of chemokine production	16/820	70/18614	4.63029475326689e-08	1.04431173823695e-06	5.86164621755598e-07	3162/199/1436/6850/3553/3606/4615/7097/3091/3965/29108/4023/64127/7099/6868/326	16
GO:0010742	macrophage derived foam cell differentiation	12/820	38/18614	4.6328400802025e-08	1.04431173823695e-06	5.86164621755598e-07	3690/7040/3606/6646/19/6772/1435/3685/948/4023/183/4790	12
GO:0010810	regulation of cell-substrate adhesion	30/820	222/18614	4.67211534469347e-08	1.04901865396799e-06	5.88806579494937e-07	1029/5054/4323/3037/5328/2335/7422/3690/2633/1842/182/1021/2042/683/285/2316/1435/4739/1601/948/30008/387/6239/3791/7248/7070/402/2185/5581/57662	30
GO:0002263	cell activation involved in immune response	36/820	300/18614	5.00313103602239e-08	1.11893554111512e-06	6.28050422313481e-07	3123/3598/3162/301/7157/3689/2213/3958/6688/6850/7040/5777/3606/3956/4615/4067/5971/3965/3684/3683/7494/5788/6556/29108/4853/6774/3383/7099/7037/613/4297/3815/7248/2185/5581/5730	36
GO:0051209	release of sequestered calcium ion into cytosol	22/820	130/18614	5.31287513428085e-08	1.18356745667202e-06	6.64327848821878e-07	3690/1535/5031/5777/4067/581/2316/5788/5587/7442/7226/7070/5027/801/808/2185/5581/3356/6261/3708/6622/1812	22
GO:0045428	regulation of nitric oxide biosynthetic process	15/820	62/18614	5.39344760151705e-08	1.19684169927828e-06	6.7177858514083e-07	5806/54/199/6648/3553/2717/1191/5740/948/5743/7099/183/8570/7442/2185	15
GO:0009914	hormone transport	37/820	315/18614	5.71822054266498e-08	1.26399270367513e-06	7.094699579863e-07	3123/301/6664/6696/4843/7351/358/3077/3784/3553/4067/3091/4041/133/1601/3033/117247/183/3625/252983/240/7226/150/5581/5715/3767/5798/5443/3741/3708/5936/6804/6833/4760/5950/130399/111	37
GO:0032355	response to estradiol	21/820	120/18614	5.84534253963912e-08	1.28710380322633e-06	7.22442050926338e-07	3485/1956/4313/301/2146/8835/5111/7040/841/890/836/6774/5743/10018/1499/183/4324/847/2026/10524/6753	21
GO:0051283	negative regulation of sequestering of calcium ion	22/820	131/18614	6.12440368519081e-08	1.34336439294781e-06	7.54020712820455e-07	3690/1535/5031/5777/4067/581/2316/5788/5587/7442/7226/7070/5027/801/808/2185/5581/3356/6261/3708/6622/1812	22
GO:0007611	learning or memory	34/820	276/18614	6.19257402961695e-08	1.35311301497722e-06	7.59492543821946e-07	1956/84197/590/567/894/7097/3091/5176/836/1827/4739/1497/5743/85461/183/57502/4137/23259/4297/3815/9379/7248/109/627/1621/4311/8326/3356/23316/6833/10636/793/5649/1812	34
GO:0090077	foam cell differentiation	12/820	39/18614	6.42507932214143e-08	1.39855829672414e-06	7.85000651612379e-07	3690/7040/3606/6646/19/6772/1435/3685/948/4023/183/4790	12
GO:0030282	bone mineralization	21/820	121/18614	6.78434036039008e-08	1.46754614175155e-06	8.23723029811914e-07	4057/1594/1230/7020/650/196527/7071/3091/5251/6662/5743/90/240/84059/5027/57560/2263/2185/9365/3479/8326	21
GO:0032757	positive regulation of interleukin-8 production	15/820	63/18614	6.79348029848168e-08	1.46754614175155e-06	8.23723029811914e-07	5054/929/4843/6850/3553/4615/7097/3965/29108/6774/7100/64127/7099/8737/2152	15
GO:0050921	positive regulation of chemotaxis	23/820	143/18614	7.05304848295235e-08	1.51786926408593e-06	8.51969034226736e-07	5054/3576/1230/6351/7422/199/6688/1436/7852/7040/196527/5228/3965/9037/1435/4739/5587/5919/6868/2152/3791/65125/2185	23
GO:0045088	regulation of innate immune response	41/820	373/18614	7.16733770277823e-08	1.53666642552422e-06	8.62519744920799e-07	4057/929/1520/2213/6688/3106/3055/6850/1535/2/7040/841/4332/834/5777/4615/8638/4067/7097/3965/10623/115362/330/26191/29108/948/58484/4841/3133/51135/7100/10906/64127/7099/10318/56927/5581/144811/4671/22861/2874	41
GO:0018958	phenol-containing compound metabolic process	20/820	111/18614	7.28652618000064e-08	1.55636924361587e-06	8.73578794140821e-07	3689/1909/1513/1508/7042/3684/1497/117247/4129/3251/1621/4929/7038/9365/5053/217/3249/6622/1571/1812	20
GO:0016051	carbohydrate biosynthetic process	29/820	214/18614	7.340571733275e-08	1.56206270876371e-06	8.76774494928879e-07	3037/2203/7040/5031/5260/2632/1950/5230/2683/92579/10327/9526/231/2992/2997/8908/4790/5091/2026/2875/5164/2185/3479/3036/90673/3481/5950/79369/6622	29
GO:1905314	semi-lunar valve development	13/820	47/18614	7.49591000437192e-08	1.58918865259974e-06	8.92000090913521e-07	650/7132/7040/182/2006/7042/5925/4853/7133/6662/387/6092/4846	13
GO:0070588	calcium ion transmembrane transport	40/820	360/18614	7.72545232193423e-08	1.63178720711077e-06	9.15910351306121e-07	1909/3690/1535/5031/196527/5777/4067/29927/581/2316/81671/5788/3685/24145/5587/7223/7225/7442/7226/150/7222/7070/5027/801/57165/808/259232/2185/5581/3356/6261/3708/140803/5310/55799/6622/773/492/5664/1812	40
GO:0014065	phosphatidylinositol 3-kinase signaling	23/820	144/18614	8.05056679331138e-08	1.68795523611231e-06	9.47437059537922e-07	1956/2335/5156/5777/3606/7042/1634/1950/3082/6662/183/847/8394/3791/3815/2321/2065/1440/3479/3356/8395/2322/5649	23
GO:0098754	detoxification	23/820	144/18614	8.05056679331138e-08	1.68795523611231e-06	9.47437059537922e-07	3240/283120/241/5742/7837/6648/6280/948/10327/64116/5743/2950/847/2878/2936/2944/540/4846/4353/3040/213/5174/3039	23
GO:0051282	regulation of sequestering of calcium ion	22/820	133/18614	8.10133191516731e-08	1.69237713964099e-06	9.49919041990506e-07	3690/1535/5031/5777/4067/581/2316/5788/5587/7442/7226/7070/5027/801/808/2185/5581/3356/6261/3708/6622/1812	22
GO:0001659	temperature homeostasis	26/820	179/18614	8.50173021390717e-08	1.74688459992562e-06	9.80513685017822e-07	7351/7422/6850/10644/7852/3553/3606/5925/948/6774/5743/57561/3033/25979/7099/85440/6868/8792/7442/7226/201163/1621/6319/3356/283455/1812	26
GO:0007229	integrin-mediated signaling pathway	20/820	112/18614	8.50923008728301e-08	1.74688459992562e-06	9.80513685017822e-07	1281/7076/2335/3676/3689/81031/3690/3055/6850/683/2316/3913/3684/3683/4739/3685/5587/7070/2185/4831	20
GO:0032611	interleukin-1 beta production	20/820	112/18614	8.50923008728301e-08	1.74688459992562e-06	9.80513685017822e-07	54/841/4332/834/4615/3965/115362/29108/948/58484/4023/24145/6774/64127/7099/2950/5027/3479/4671/22861	20
GO:0032651	regulation of interleukin-1 beta production	20/820	112/18614	8.50923008728301e-08	1.74688459992562e-06	9.80513685017822e-07	54/841/4332/834/4615/3965/115362/29108/948/58484/4023/24145/6774/64127/7099/2950/5027/3479/4671/22861	20
GO:0045453	bone resorption	15/820	64/18614	8.51541151638299e-08	1.74688459992562e-06	9.80513685017822e-07	6696/54/3690/1436/1513/6850/4982/57817/1499/7037/3635/8792/5027/2185/7018	15
GO:0003170	heart valve development	16/820	73/18614	8.69621336004589e-08	1.7712323140122e-06	9.94179880748104e-07	650/7132/7040/182/2006/4193/7042/5925/4853/7133/639/6662/387/6092/90/4846	16
GO:0050766	positive regulation of phagocytosis	16/820	73/18614	8.69621336004589e-08	1.7712323140122e-06	9.94179880748104e-07	5806/718/6347/2213/1535/3553/196527/10960/5788/6556/29108/948/64127/613/720/5199	16
GO:0001656	metanephros development	18/820	92/18614	8.82496837735196e-08	1.79106030804407e-06	1.00530919031756e-06	3399/4609/358/6608/5156/25937/3913/6772/6299/6662/2737/1499/231/6092/80144/80000/5310/793	18
GO:0008630	intrinsic apoptotic signaling pathway in response to DNA damage	19/820	103/18614	1.04394825008072e-07	2.11121874830154e-06	1.18501180608267e-06	960/3162/675/7157/7132/6648/581/4582/1026/672/1191/29108/7133/1969/10018/4170/2810/28996/6154	19
GO:0043280	positive regulation of cysteine-type endopeptidase activity involved in apoptotic process	21/820	124/18614	1.04998022190561e-07	2.11591420690025e-06	1.18764733301654e-06	4609/6850/841/834/6280/581/3965/29108/58484/6279/355/387/10018/2152/8743/4137/1285/130399/6622/56616/22861	21
GO:0080164	regulation of nitric oxide metabolic process	15/820	65/18614	1.06238350695326e-07	2.13337082399803e-06	1.19744560587281e-06	5806/54/199/6648/3553/2717/1191/5740/948/5743/7099/183/8570/7442/2185	15
GO:0007548	sex differentiation	34/820	283/18614	1.1423178948709e-07	2.28583822963114e-06	1.28302445736008e-06	5806/4313/4323/4327/7130/675/7422/367/2/5156/7042/581/836/6299/3309/57122/6662/10018/2175/1499/4254/6092/3625/8743/3791/1602/3815/80000/4846/5798/4036/2796/5310/5950	34
GO:0043523	regulation of neuron apoptotic process	29/820	219/18614	1.21964135463527e-07	2.42785813227152e-06	1.36273920101843e-06	3162/7157/6347/7020/6648/2632/7042/581/3091/836/3684/27324/4841/387/10018/1499/4170/3791/7466/2065/2898/627/4929/2185/8326/28996/23017/6622/4671	29
GO:0006826	iron ion transport	14/820	57/18614	1.22180481143596e-07	2.42785813227152e-06	1.36273920101843e-06	4057/3077/567/22/6556/57817/64116/2512/1356/7037/51310/22853/7018/2495	14
GO:0051092	positive regulation of NF-kappaB transcription factor activity	24/820	159/18614	1.27320101323653e-07	2.52120325641942e-06	1.41513314373256e-06	4057/3556/367/3553/3606/4615/6280/7097/3965/1191/11043/29108/948/58484/6279/5587/6774/64127/7099/183/7037/8737/847/8792	24
GO:0031098	stress-activated protein kinase signaling cascade	31/820	245/18614	1.28601763812926e-07	2.53777113849521e-06	1.42443257605211e-06	1956/4609/2213/7422/6688/650/3553/4615/4067/7042/3965/3082/26191/29108/355/51135/387/64127/7099/183/2950/8737/4790/5602/5871/1852/2185/28996/4671/22861/2874	31
GO:0048545	response to steroid hormone	38/820	339/18614	1.29968472369144e-07	2.55589723421113e-06	1.43460662241222e-06	3485/301/6696/590/199/5111/367/358/1535/2/7040/5327/7042/9420/7097/5176/836/133/672/6781/1601/5069/5743/387/10018/25959/7298/2022/4129/90/23081/210/808/2796/6753/2322/6750/5730	38
GO:1990748	cellular detoxification	20/820	115/18614	1.33987869196211e-07	2.6258859725979e-06	1.47389079481164e-06	3240/283120/241/5742/7837/6648/6280/948/10327/5743/2950/847/2878/2936/2944/4846/4353/3040/213/3039	20
GO:0045137	development of primary sexual characteristics	30/820	233/18614	1.39084282169933e-07	2.71126735727167e-06	1.52181474818667e-06	5806/4313/4323/4327/7130/675/7422/367/2/5156/7042/581/836/6299/3309/57122/6662/10018/2175/4254/6092/3625/8743/3791/1602/3815/4846/5798/4036/2796	30
GO:0061041	regulation of wound healing	22/820	137/18614	1.39295342044643e-07	2.71126735727167e-06	1.52181474818667e-06	5054/5328/301/5627/5329/7852/196527/5156/5327/2191/928/7494/948/7056/6239/2152/10019/240/150/4846/5581/6833	22
GO:0044409	entry into host	24/820	160/18614	1.43660819315685e-07	2.78672670937875e-06	1.56416953648048e-06	983/1956/5806/3123/3576/23601/4360/6614/3690/920/290/7852/1508/3956/3965/11043/3685/4261/1969/3383/7037/10410/3356/440400	24
GO:1902074	response to salt	41/820	383/18614	1.48163356116161e-07	2.86432413535751e-06	1.6077244101668e-06	3485/241/199/5111/1909/567/6648/7852/3553/890/4907/1601/5251/948/2769/3309/24145/6494/5743/847/3625/7442/10458/4297/7226/84059/7222/210/5027/10235/801/808/2185/5581/3767/3356/6261/3708/4884/6857/1812	41
GO:0030225	macrophage differentiation	14/820	58/18614	1.54586745606423e-07	2.97840611551835e-06	1.6717578001036e-06	4318/3123/7351/7422/6688/920/1436/7040/841/7097/1435/3398/5925/8737	14
GO:0150076	neuroinflammatory response	16/820	76/18614	1.57856353449687e-07	3.03116088795812e-06	1.70136867212652e-06	4318/3689/199/3553/6608/3606/7097/3684/5788/1191/7133/5743/7442/4137/3479/6622	16
GO:0070374	positive regulation of ERK1 and ERK2 cascade	29/820	222/18614	1.6402202255412e-07	3.13898521686625e-06	1.7618896876972e-06	1956/3123/960/6347/1230/6351/3690/920/1436/650/7040/5031/5156/3965/26191/5788/29108/948/4853/3383/64127/7099/8792/3791/7066/2263/2185/3479/3356	29
GO:0031214	biomineral tissue development	25/820	173/18614	1.66205245747772e-07	3.17012881772422e-06	1.77937036549542e-06	4057/1594/6696/54757/1230/7020/650/7040/196527/7071/3091/5251/6662/5743/90/240/84059/5027/4846/57560/2263/2185/9365/3479/8326	25
GO:2000378	negative regulation of reactive oxygen species metabolic process	13/820	50/18614	1.67278333479777e-07	3.17996111945057e-06	1.78488916530527e-06	3240/283120/54/7157/7020/3091/215/672/22/4613/1497/387/613	13
GO:0001654	eye development	41/820	385/18614	1.70673699322562e-07	3.23372793101851e-06	1.81506808756745e-06	1956/1282/6664/341640/7422/7837/7020/358/182/5156/7042/581/3913/3091/5176/10319/4041/4669/286204/4853/1497/25806/6774/639/6662/1969/2737/3615/1499/57545/3791/80184/2321/7070/7068/54806/5080/28996/4760/5950/793	41
GO:0034103	regulation of tissue remodeling	17/820	86/18614	1.7162845969064e-07	3.2410500185951e-06	1.81917792233962e-06	6696/7157/861/3690/1436/6850/7040/4982/3606/57817/183/7037/3635/8792/613/5027/7018	17
GO:0044264	cellular polysaccharide metabolic process	18/820	96/18614	1.74133473286693e-07	3.27750230413866e-06	1.83963832643681e-06	3037/5836/5260/2632/55276/2548/8972/2992/2997/8908/5256/5837/3479/5443/3036/90673/3481/79369	18
GO:0032928	regulation of superoxide anion generation	9/820	22/18614	1.77320455617167e-07	3.32650841573915e-06	1.86714510225694e-06	54/3689/6850/1535/7040/3684/183/2950/4137	9
GO:0016052	carbohydrate catabolic process	24/820	162/18614	1.82307047423366e-07	3.40884292280477e-06	1.91335886527853e-06	7157/7351/5836/2203/55276/3091/4041/5230/3939/2990/4758/6774/2548/8972/201163/5027/2026/402/229/5837/3479/3356/51085/226	24
GO:0003007	heart morphogenesis	32/820	262/18614	1.84040806573719e-07	3.43001542447686e-06	1.92524283725724e-06	3037/6664/7157/7422/1909/650/7040/182/2006/6608/4193/7042/2316/51098/3091/57216/4853/6662/2548/1499/2022/6092/54903/90/129880/4846/2263/54806/27031/4036/6261/5950	32
GO:0002763	positive regulation of myeloid leukocyte differentiation	14/820	59/18614	1.94540578166697e-07	3.59050135043584e-06	2.01532242617927e-06	3123/861/1230/920/7040/841/7071/1435/3398/4739/5925/4853/4254/8737	14
GO:0009161	ribonucleoside monophosphate metabolic process	14/820	59/18614	1.94540578166697e-07	3.59050135043584e-06	2.01532242617927e-06	1806/4907/353/7372/3615/5631/5634/5198/3251/271/1807/158/22978/9615	14
GO:1903053	regulation of extracellular matrix organization	14/820	59/18614	1.94540578166697e-07	3.59050135043584e-06	2.01532242617927e-06	3037/861/81031/3690/650/7132/7040/2191/3913/5925/30008/7133/6662/183	14
GO:0009746	response to hexose	27/820	199/18614	2.00831976506228e-07	3.69146054803899e-06	2.07199009322638e-06	3123/7351/1535/285/6518/3091/5176/4041/836/7494/4023/5743/387/252983/150/1285/10524/2185/5581/5798/5936/51085/4884/6833/4760/130399/111	27
GO:0051047	positive regulation of secretion	36/820	317/18614	2.01305318330725e-07	3.69146054803899e-06	2.07199009322638e-06	3123/6664/6696/3689/358/6850/3077/650/1535/7040/3553/5321/7042/7097/3091/3684/7494/1601/6279/7099/183/3783/3625/8792/7442/7226/5027/3479/5581/5715/3708/6804/6833/5950/6857/6622	36
GO:0033627	cell adhesion mediated by integrin	17/820	87/18614	2.0467232930302e-07	3.73593149286717e-06	2.09695131275489e-06	5054/5328/3676/3689/3690/6850/5777/4067/7042/4582/3684/3683/3685/9404/1969/6868/65125	17
GO:0021915	neural tube development	24/820	163/18614	2.05040602712156e-07	3.73593149286717e-06	2.09695131275489e-06	115908/6664/7040/6608/7042/51098/3091/2736/836/133/57216/1969/2737/57545/54903/27152/7248/3705/10524/5080/27031/4036/8646/5310	24
GO:0046683	response to organophosphorus	21/820	129/18614	2.1054013259987e-07	3.82391839559572e-06	2.14633772455985e-06	4327/358/3784/2203/3553/5031/5327/6772/4907/6781/3309/24145/7056/5743/7298/3625/7442/7222/5027/2185/3767	21
GO:0010463	mesenchymal cell proliferation	12/820	43/18614	2.14173458208273e-07	3.87755946718025e-06	2.17644606987922e-06	4609/650/6608/6772/4041/4000/4613/6662/1499/3791/2263/8646	12
GO:0061082	myeloid leukocyte cytokine production	13/820	51/18614	2.15523169697029e-07	3.88964758475366e-06	2.18323104280035e-06	3162/54/6850/7040/4615/7042/29108/948/24145/64127/7099/3815/5027	13
GO:0002831	regulation of response to biotic stimulus	46/820	463/18614	2.36490353389354e-07	4.25458828195421e-06	2.38806961533131e-06	4057/3123/929/1520/2213/259307/6688/3106/3055/6850/1535/2/7040/841/4332/3553/834/5777/4615/8638/4067/7097/3965/6772/10623/115362/330/26191/29108/948/58484/4841/3133/51135/7100/10906/64127/7099/4277/10318/56927/5581/144811/4671/22861/2874	46
GO:0002718	regulation of cytokine production involved in immune response	20/820	119/18614	2.39347443073147e-07	4.29244801209483e-06	2.40932000789619e-06	3162/54/6850/3077/567/7040/3553/3606/4615/7042/29108/948/24145/7133/3133/64127/7099/3815/5027/144811	20
GO:0032642	regulation of chemokine production	18/820	98/18614	2.41094521375565e-07	4.31022587901206e-06	2.41929859595147e-06	3162/199/1436/6850/3553/3606/4615/7097/3091/3965/29108/4023/1969/64127/7099/2950/6868/326	18
GO:0033273	response to vitamin	17/820	88/18614	2.43407764846165e-07	4.33798275911775e-06	2.43487833189865e-06	1594/2350/6696/590/8942/6648/2153/6781/5251/57817/5743/25959/7298/847/210/9365/875	17
GO:0001935	endothelial cell proliferation	27/820	201/18614	2.46665340978593e-07	4.38234404860098e-06	2.45977800267553e-06	4323/3162/3676/6347/7422/3690/650/1535/8862/5228/1950/3091/9037/6772/5587/6774/1969/6868/2152/6776/240/3791/2321/1285/1621/3164/3481	27
GO:0046718	viral entry into host cell	23/820	153/18614	2.50212111004788e-07	4.43155176726803e-06	2.48739793908323e-06	983/1956/5806/3123/23601/4360/6614/3690/920/290/7852/1508/3956/3965/11043/3685/4261/1969/3383/7037/10410/3356/440400	23
GO:0050680	negative regulation of epithelial cell proliferation	25/820	177/18614	2.60024183746909e-07	4.59107715141989e-06	2.57693838283967e-06	675/6347/367/1030/567/7040/1021/7042/51098/5176/6772/2683/1601/5925/6662/240/2321/201163/1285/27152/57560/2810/2263/5080/3249	25
GO:0033209	tumor necrosis factor-mediated signaling pathway	19/820	109/18614	2.64697753809281e-07	4.65917064806891e-06	2.61515876976616e-06	7157/10673/6850/7132/841/834/6772/330/29108/355/7133/2950/8737/6868/8792/2185/246330/4671/2874	19
GO:0042886	amide transport	38/820	349/18614	2.74764903094754e-07	4.79886993988149e-06	2.69357097135942e-06	3123/2350/301/4843/7351/358/3077/3553/19/3091/4041/215/6279/3033/117247/760/3625/252983/240/7442/7226/150/5027/5581/5715/3767/5798/4036/3741/3708/5936/6804/6833/4760/5950/130399/111/6622	38
GO:0032612	interleukin-1 production	21/820	131/18614	2.75158770882211e-07	4.79886993988149e-06	2.69357097135942e-06	301/54/841/4332/834/4615/3965/115362/29108/948/58484/4023/24145/6774/64127/7099/2950/5027/3479/4671/22861	21
GO:0032652	regulation of interleukin-1 production	21/820	131/18614	2.75158770882211e-07	4.79886993988149e-06	2.69357097135942e-06	301/54/841/4332/834/4615/3965/115362/29108/948/58484/4023/24145/6774/64127/7099/2950/5027/3479/4671/22861	21
GO:0032602	chemokine production	18/820	99/18614	2.82717615532664e-07	4.87111347849783e-06	2.73412074681135e-06	3162/199/1436/6850/3553/3606/4615/7097/3091/3965/29108/4023/1969/64127/7099/2950/6868/326	18
GO:0048661	positive regulation of smooth muscle cell proliferation	18/820	99/18614	2.82717615532664e-07	4.87111347849783e-06	2.73412074681135e-06	4318/4313/3162/199/3690/1535/7040/5031/3606/4615/6772/3398/51135/5743/7099/183/2263/3479	18
GO:0098869	cellular oxidant detoxification	18/820	99/18614	2.82717615532664e-07	4.87111347849783e-06	2.73412074681135e-06	3240/283120/241/5742/7837/6648/6280/948/5743/2950/847/2878/2936/4846/4353/3040/213/3039	18
GO:2001237	negative regulation of extrinsic apoptotic signaling pathway	18/820	99/18614	2.82717615532664e-07	4.87111347849783e-06	2.73412074681135e-06	5054/3162/3958/367/3553/3082/672/4000/3685/3383/2950/4170/8737/90/4846/3479/246330/23017	18
GO:0055072	iron ion homeostasis	17/820	89/18614	2.88699003378453e-07	4.95918800080518e-06	2.78355633885186e-06	4057/3162/4609/3077/567/6648/3091/22/6556/57817/64116/2512/1356/7037/51310/7018/2495	17
GO:0008406	gonad development	29/820	228/18614	2.91363637642498e-07	4.98993040683233e-06	2.80081182889469e-06	5806/4313/4323/4327/7130/675/7422/367/2/5156/7042/581/836/6299/3309/57122/6662/10018/2175/4254/6092/3625/8743/3791/3815/4846/5798/4036/2796	29
GO:0010212	response to ionizing radiation	22/820	143/18614	3.0142222305812e-07	5.13137593462823e-06	2.88020418010917e-06	301/7412/675/7157/4609/1535/6648/4193/894/581/836/1026/672/5788/57817/3309/7056/64421/25896/210/10524/6154	22
GO:0014074	response to purine-containing compound	22/820	143/18614	3.0142222305812e-07	5.13137593462823e-06	2.88020418010917e-06	4327/358/3784/2203/3553/5031/5327/6772/4907/6781/3309/24145/7056/5743/3625/7442/7226/7222/5027/2185/3767/6261	22
GO:0046456	icosanoid biosynthetic process	14/820	61/18614	3.03418890590578e-07	5.14999384832757e-06	2.89065428034445e-06	241/301/5742/6850/3553/834/5321/5740/29108/58484/5743/240/4671/5730	14
GO:0045862	positive regulation of proteolysis	39/820	365/18614	3.12847092662979e-07	5.29426400432336e-06	2.97163207492775e-06	4323/4609/1520/1513/6850/841/3553/834/4193/6280/4067/581/1950/57333/3965/1601/1191/29108/58484/6279/355/7133/6774/387/10018/10318/2152/8743/4137/150/1285/2185/1944/3249/130399/6622/56616/22861/11337	39
GO:0002367	cytokine production involved in immune response	20/820	121/18614	3.16651562054952e-07	5.34279248047158e-06	2.99887075742482e-06	3162/54/6850/3077/567/7040/3553/3606/4615/7042/29108/948/24145/7133/3133/64127/7099/3815/5027/144811	20
GO:2001236	regulation of extrinsic apoptotic signaling pathway	23/820	156/18614	3.57475508180203e-07	6.01381363761563e-06	3.37551007724266e-06	5054/3162/3958/367/3553/3082/672/5788/4000/29108/3685/3383/183/2950/4170/8737/90/8743/1621/4846/3479/246330/23017	23
GO:0002698	negative regulation of immune effector process	20/820	122/18614	3.63327015803476e-07	6.09427638566831e-06	3.42067323547483e-06	3598/3162/301/54/2213/3958/259307/6688/3106/3077/2/7040/5777/7042/3965/5788/3133/64127/613/933	20
GO:0031348	negative regulation of defense response	33/820	284/18614	3.81684774198933e-07	6.3834260036848e-06	3.58297082370414e-06	3123/7130/54/2213/3106/3055/6850/7132/2/7040/4067/5176/3965/4907/3082/9021/5925/26191/5788/5740/57817/64116/7133/3133/10906/64127/2950/4277/240/4790/613/3479/2874	33
GO:0043270	positive regulation of monoatomic ion transport	29/820	231/18614	3.84986130110038e-07	6.41981257315072e-06	3.60339434184249e-06	1520/6347/1230/6351/3958/1909/3784/5031/196527/581/2316/81671/6781/3783/7225/7466/150/7222/7070/5027/801/57165/808/5174/6833/6622/3736/5649/1812	29
GO:0051701	biological process involved in interaction with host	27/820	206/18614	4.06945111612319e-07	6.76620399861531e-06	3.79782134237551e-06	4057/983/1956/5806/3123/3576/23601/4360/6614/3690/920/290/7852/1508/3956/3965/11043/3685/4261/1969/3383/7037/3625/10410/5091/3356/440400	27
GO:0044403	biological process involved in symbiotic interaction	35/820	313/18614	4.30596145111639e-07	7.13863318480139e-06	4.00686314958536e-06	4057/983/1956/5806/3123/2335/3576/23601/4360/6351/6614/3690/920/1436/290/7852/1508/3956/4615/3965/8542/11043/3685/4261/8934/1969/3383/7037/3625/3429/10410/5091/3356/3249/440400	35
GO:0062013	positive regulation of small molecule metabolic process	22/820	146/18614	4.35810039486279e-07	7.19587003390028e-06	4.03898977880354e-06	301/4843/3553/5031/3091/215/133/1601/5743/64410/5027/4846/2875/3479/5581/3356/344/51085/90673/3481/6622/64137	22
GO:0019693	ribose phosphate metabolic process	46/820	473/18614	4.36572160569787e-07	7.19587003390028e-06	4.03898977880354e-06	283120/7351/1806/5836/2203/7040/3091/4907/5230/215/3939/353/1497/7372/6774/1969/387/3615/5631/5634/5198/3251/55811/271/201163/109/5141/5027/1807/2026/158/402/229/5164/3479/22978/3356/51085/126328/9615/4831/111/374291/6622/226/4729	46
GO:0010721	negative regulation of cell development	33/820	286/18614	4.48686507971537e-07	7.37371327077525e-06	4.13881190074061e-06	4057/7130/301/6664/6696/7157/4609/9935/861/2213/7422/1030/567/3553/4982/1021/4067/9037/3398/5925/4613/2737/7099/1499/3635/7442/7070/80128/5080/3479/84504/9856/6833	33
GO:0030316	osteoclast differentiation	18/820	102/18614	4.49947785065717e-07	7.37371327077525e-06	4.13881190074061e-06	4057/7130/9935/1230/1436/650/4982/7071/1435/4739/4853/1969/7099/1499/7037/3635/8792/7018	18
GO:0002218	activation of innate immune response	29/820	233/18614	4.62140635641795e-07	7.55182820935575e-06	4.2387865268789e-06	4057/929/1520/3055/6850/1535/4332/834/4615/8638/4067/7097/330/26191/29108/948/58484/4841/51135/7100/64127/7099/10318/56927/5581/144811/4671/22861/2874	29
GO:0042742	defense response to bacterium	35/820	314/18614	4.64685613981637e-07	7.57172016153507e-06	4.24995173569371e-06	4057/5054/6590/3240/54/4843/920/358/6850/1535/7132/3553/3606/4615/6280/7097/6556/29108/948/58484/6279/4853/5587/5919/3133/1969/64127/7099/6868/5027/4353/7018/5199/4671/22861	35
GO:0097237	cellular response to toxic substance	20/820	124/18614	4.76071270514316e-07	7.73514089955311e-06	4.34167861338742e-06	3240/283120/241/5742/7837/6648/6280/948/10327/5743/2950/847/2878/2936/2944/4846/4353/3040/213/3039	20
GO:0006109	regulation of carbohydrate metabolic process	25/820	183/18614	4.95058916612433e-07	7.99807649133345e-06	4.48926245838202e-06	3486/3037/7157/2203/7040/5031/1950/3091/6774/4790/201163/5027/402/2875/5164/2185/3479/5581/3356/5443/51085/90673/2784/3481/6622	25
GO:0042129	regulation of T cell proliferation	25/820	183/18614	4.95058916612433e-07	7.99807649133345e-06	4.48926245838202e-06	3485/3123/301/7412/10673/199/3958/259307/100133941/6850/3553/5777/3606/3965/836/26191/5788/29108/7133/3133/1499/7037/4254/3479/3481	25
GO:0010039	response to iron ion	10/820	31/18614	4.97294046379058e-07	8.01149137429313e-06	4.49679213511363e-06	3162/7020/3077/567/3091/57817/7037/210/7018/6622	10
GO:0046883	regulation of hormone secretion	30/820	247/18614	4.99720986971248e-07	8.0279120808367e-06	4.50600895887195e-06	3123/301/6664/6696/4843/7351/3077/3553/3091/4041/1601/3033/183/3625/252983/240/7226/150/5581/5715/3767/5443/3741/3708/6804/6833/4760/5950/130399/111	30
GO:0010950	positive regulation of endopeptidase activity	24/820	171/18614	5.06070432118698e-07	8.10707773700263e-06	4.5504440688142e-06	4609/6850/841/834/6280/4067/581/3965/29108/58484/6279/355/6774/387/10018/2152/8743/4137/1285/1944/130399/6622/56616/22861	24
GO:0032677	regulation of interleukin-8 production	18/820	103/18614	5.231237060191e-07	8.35679130371689e-06	4.69060648681729e-06	5054/301/929/4843/6850/3553/4615/7097/3965/26191/5788/29108/6774/7100/64127/7099/8737/2152	18
GO:0019216	regulation of lipid metabolic process	37/820	344/18614	5.33233604926453e-07	8.494500695239e-06	4.76790177177696e-06	1594/718/1019/301/650/7040/3553/5156/4067/215/133/672/3398/1601/5587/5919/6662/5743/64410/64127/9563/4790/3815/2321/150/10524/5164/2185/5581/3356/344/51085/2784/6622/64137/2322/2874	37
GO:0002758	innate immune response-activating signaling pathway	27/820	209/18614	5.44727473075011e-07	8.65342835361222e-06	4.85710671637915e-06	4057/929/1520/3055/6850/1535/834/4615/8638/4067/7097/330/26191/29108/948/58484/51135/7100/64127/7099/10318/56927/5581/144811/4671/22861/2874	27
GO:0097696	receptor signaling pathway via STAT	25/820	184/18614	5.49458529578949e-07	8.70433887274652e-06	4.88568242236721e-06	8835/6347/1436/7132/7040/3606/4067/3587/1950/6772/9021/5788/57817/6774/183/10019/6776/3815/7066/2185/3479/5310/4760/6775/2322	25
GO:0006584	catecholamine metabolic process	13/820	55/18614	5.57803618976348e-07	8.7877183398401e-06	4.93248271389089e-06	3689/1909/7042/3684/4129/3251/1621/4929/9365/5053/217/6622/1812	13
GO:0009712	catechol-containing compound metabolic process	13/820	55/18614	5.57803618976348e-07	8.7877183398401e-06	4.93248271389089e-06	3689/1909/7042/3684/4129/3251/1621/4929/9365/5053/217/6622/1812	13
GO:0048015	phosphatidylinositol-mediated signaling	24/820	172/18614	5.64094277177084e-07	8.86234066870775e-06	4.97436768709733e-06	1956/2335/1436/5156/5777/3606/7042/1634/1950/3082/6662/183/847/8394/3791/3815/2321/2065/1440/3479/3356/8395/2322/5649	24
GO:0006874	intracellular calcium ion homeostasis	34/820	303/18614	5.79424829866767e-07	9.04551310840213e-06	5.07718105201342e-06	1230/1909/3690/1535/5031/5777/4067/581/2316/6781/5788/5587/7223/7225/7442/7466/7226/2898/7222/7070/5027/801/540/808/2185/5581/8326/3356/6261/3708/6622/793/492/1812	34
GO:0030073	insulin secretion	26/820	197/18614	5.80511625052636e-07	9.04551310840213e-06	5.07718105201342e-06	3123/301/4843/7351/3553/3091/4041/3033/3625/252983/240/7226/150/5581/5715/3767/5798/3741/3708/5936/6804/6833/4760/5950/130399/111	26
GO:0090087	regulation of peptide transport	26/820	197/18614	5.80511625052636e-07	9.04551310840213e-06	5.07718105201342e-06	3123/4843/7351/3077/3553/3091/4041/6279/3033/760/3625/252983/240/7226/150/5581/5715/3767/3741/3708/6804/6833/4760/5950/130399/111	26
GO:0032637	interleukin-8 production	18/820	104/18614	6.06967539647151e-07	9.34126109925915e-06	5.24318225917053e-06	5054/301/929/4843/6850/3553/4615/7097/3965/26191/5788/29108/6774/7100/64127/7099/8737/2152	18
GO:0046939	nucleotide phosphorylation	18/820	104/18614	6.06967539647151e-07	9.34126109925915e-06	5.24318225917053e-06	7351/2203/3091/5230/3939/6774/201163/122481/5027/2026/402/229/3479/22978/3356/51085/4831/226	18
GO:0001936	regulation of endothelial cell proliferation	25/820	185/18614	6.09319503581344e-07	9.34126109925915e-06	5.24318225917053e-06	3162/3676/6347/7422/3690/650/1535/8862/5228/1950/3091/9037/6772/5587/6774/6868/2152/6776/240/3791/2321/1285/1621/3164/3481	25
GO:0032640	tumor necrosis factor production	25/820	185/18614	6.09319503581344e-07	9.34126109925915e-06	5.24318225917053e-06	4057/929/54/6850/1535/5777/4615/7097/3965/26191/5788/1191/29108/948/4023/6774/3133/64127/7099/2950/8737/83786/3479/5443/6833	25
GO:0032680	regulation of tumor necrosis factor production	25/820	185/18614	6.09319503581344e-07	9.34126109925915e-06	5.24318225917053e-06	4057/929/54/6850/1535/5777/4615/7097/3965/26191/5788/1191/29108/948/4023/6774/3133/64127/7099/2950/8737/83786/3479/5443/6833	25
GO:0044000	movement in host	25/820	185/18614	6.09319503581344e-07	9.34126109925915e-06	5.24318225917053e-06	983/1956/5806/3123/3576/23601/4360/6614/3690/920/290/7852/1508/3956/3965/11043/3685/4261/1969/3383/7037/10410/5091/3356/440400	25
GO:0140353	lipid export from cell	12/820	47/18614	6.20169860448371e-07	9.48211451511276e-06	5.32224226223648e-06	6696/4843/3784/3553/5321/10257/1601/5743/183/8792/5027/5443	12
GO:0051604	protein maturation	36/820	332/18614	6.23972126815579e-07	9.51474074660227e-06	5.34055512987947e-06	5054/4323/5328/1520/9935/590/861/5648/5329/841/834/5327/2316/51098/871/5230/836/5251/4325/29108/58484/7056/4285/2737/6868/2152/7466/83475/5027/9159/540/4311/5126/3249/5664/2653	36
GO:0001938	positive regulation of endothelial cell proliferation	19/820	115/18614	6.26411433382529e-07	9.5264650788815e-06	5.34713591274743e-06	3162/3676/7422/3690/650/1535/8862/5228/1950/3091/9037/5587/6774/6868/2152/6776/3791/3164/3481	19
GO:0016485	protein processing	30/820	250/18614	6.47725771747433e-07	9.82441509647769e-06	5.51437310157879e-06	5054/4323/5328/1520/9935/590/861/5648/5329/841/834/5327/51098/5230/836/5251/4325/29108/58484/7056/4285/2737/6868/2152/5027/9159/4311/5126/3249/5664	30
GO:0032930	positive regulation of superoxide anion generation	8/820	19/18614	6.72089460206208e-07	1.01669129749496e-05	5.70661468235956e-06	3689/6850/1535/7040/3684/183/2950/4137	8
GO:0006879	intracellular iron ion homeostasis	14/820	65/18614	6.97823858713742e-07	1.05004999109353e-05	5.89385461560475e-06	3162/4609/3077/3091/22/6556/57817/64116/2512/1356/7037/51310/7018/2495	14
GO:0030888	regulation of B cell proliferation	14/820	65/18614	6.97823858713742e-07	1.05004999109353e-05	5.89385461560475e-06	2213/10673/4332/683/4067/836/1026/5788/51293/4773/7099/7037/3635/933	14
GO:0032760	positive regulation of tumor necrosis factor production	18/820	105/18614	7.02852017755963e-07	1.05206431949141e-05	5.90516089513989e-06	929/6850/1535/4615/7097/3965/5788/1191/29108/948/4023/6774/3133/64127/7099/8737/83786/6833	18
GO:0042102	positive regulation of T cell proliferation	18/820	105/18614	7.02852017755963e-07	1.05206431949141e-05	5.90516089513989e-06	3485/301/7412/10673/199/100133941/6850/3553/3606/3965/26191/5788/29108/3133/7037/4254/3479/3481	18
GO:0030072	peptide hormone secretion	29/820	238/18614	7.21996426352587e-07	1.07789152342639e-05	6.05012712190194e-06	3123/301/4843/7351/358/3077/3553/3091/4041/3033/117247/3625/252983/240/7226/150/5581/5715/3767/5798/3741/3708/5936/6804/6833/4760/5950/130399/111	29
GO:0060485	mesenchyme development	35/820	320/18614	7.27964201947407e-07	1.08264605775234e-05	6.07681397902279e-06	3037/2335/6275/2146/6664/4609/1909/650/7040/182/3553/2042/6608/4193/7042/2316/25937/3091/9037/6772/3082/1601/286204/6662/1499/60412/4254/2022/6092/90/2065/4846/2263/3479/3249	35
GO:0050866	negative regulation of cell activation	28/820	225/18614	7.28977882126772e-07	1.08264605775234e-05	6.07681397902279e-06	3123/2335/3598/3162/301/6664/861/2213/3958/259307/6688/3077/4332/5156/5777/4067/928/3965/836/3398/26191/5788/7056/2737/3635/10019/613/4846	28
GO:0019722	calcium-mediated signaling	25/820	187/18614	7.47444310741724e-07	1.10431992335753e-05	6.19846781828629e-06	3576/7412/6351/920/6850/2633/7852/683/1827/5788/4773/3791/4137/7226/2065/5027/801/5164/808/2185/3479/5443/3708/283455/933	25
GO:0050728	negative regulation of inflammatory response	25/820	187/18614	7.47444310741724e-07	1.10431992335753e-05	6.19846781828629e-06	3123/7130/54/2213/3055/6850/7132/4067/5176/4907/3082/9021/5925/5788/5740/57817/64116/7133/64127/2950/240/4790/613/3479/2874	25
GO:0050818	regulation of coagulation	15/820	75/18614	7.74372293057561e-07	1.14114862721118e-05	6.40518466799413e-06	5054/5328/308/5627/5329/196527/5156/5327/2191/928/948/7056/2152/10019/4846	15
GO:0045834	positive regulation of lipid metabolic process	22/820	151/18614	7.86715566288937e-07	1.1563502253984e-05	6.49051013859104e-06	301/7040/3553/5156/4067/215/133/1601/5587/5743/64410/64127/3815/2321/10524/2185/5581/3356/344/51085/64137/2322	22
GO:0050796	regulation of insulin secretion	23/820	163/18614	7.91362790699658e-07	1.16019074430852e-05	6.51206669332339e-06	3123/4843/7351/3553/3091/4041/3033/3625/252983/240/7226/150/5581/5715/3767/3741/3708/6804/6833/4760/5950/130399/111	23
GO:0051962	positive regulation of nervous system development	32/820	280/18614	8.27424703845641e-07	1.2099495092389e-05	6.79135904020134e-06	2335/6664/3556/7422/650/7852/7040/3553/6608/4067/7097/3091/5176/9037/3398/7133/2737/1499/6092/4137/10458/3815/627/4311/57165/5080/4036/22891/84504/23316/10636/5649	32
GO:0071375	cellular response to peptide hormone stimulus	34/820	308/18614	8.46489511366031e-07	1.23372878956817e-05	6.92483041995774e-06	9518/1019/8835/7351/1909/3690/1535/2203/3553/5327/890/4067/6772/9021/7494/5925/4023/353/5919/6774/183/760/3625/252983/6776/4790/10458/1583/4929/2875/5164/3164/5936/3481	34
GO:0010517	regulation of phospholipase activity	14/820	66/18614	8.50176072769228e-07	1.23372878956817e-05	6.92483041995774e-06	1956/301/1909/5031/5156/2769/183/8698/3815/2321/2263/3356/344/6622	14
GO:0031100	animal organ regeneration	14/820	66/18614	8.50176072769228e-07	1.23372878956817e-05	6.92483041995774e-06	983/3162/2146/7351/5111/5228/890/285/3082/133/57817/7298/5634/2322	14
GO:0048017	inositol lipid-mediated signaling	24/820	176/18614	8.62795220899894e-07	1.24886323471881e-05	7.00977896541966e-06	1956/2335/1436/5156/5777/3606/7042/1634/1950/3082/6662/183/847/8394/3791/3815/2321/2065/1440/3479/3356/8395/2322/5649	24
GO:0002690	positive regulation of leukocyte chemotaxis	17/820	96/18614	8.89041368841323e-07	1.28035427436921e-05	7.18653589220219e-06	5054/3576/1230/6351/7422/199/6688/1436/196527/5228/3965/1435/4739/5919/6868/65125/2185	17
GO:0045807	positive regulation of endocytosis	17/820	96/18614	8.89041368841323e-07	1.28035427436921e-05	7.18653589220219e-06	5054/718/929/7422/6850/3077/567/8862/196527/1950/1601/1191/948/1861/54806/7018/6622	17
GO:0002821	positive regulation of adaptive immune response	20/820	129/18614	9.11282529770425e-07	1.30907916052411e-05	7.34776659958071e-06	3123/718/3107/10673/3106/920/3077/567/7040/3553/5321/3606/5788/6556/29108/3133/64127/7037/4277/5027	20
GO:0002221	pattern recognition receptor signaling pathway	25/820	189/18614	9.13885017348976e-07	1.30951915928171e-05	7.35023628076761e-06	4057/929/1520/1535/834/4615/8638/4067/7097/330/26191/29108/948/58484/51135/7100/64127/7099/10318/56927/5581/144811/4671/22861/2874	25
GO:0006073	cellular glucan metabolic process	15/820	76/18614	9.25974573289006e-07	1.3202082478668e-05	7.41023336150491e-06	5836/5260/2632/55276/2548/8972/2992/2997/8908/5256/5837/3479/5443/90673/3481	15
GO:0044042	glucan metabolic process	15/820	76/18614	9.25974573289006e-07	1.3202082478668e-05	7.41023336150491e-06	5836/5260/2632/55276/2548/8972/2992/2997/8908/5256/5837/3479/5443/90673/3481	15
GO:0042445	hormone metabolic process	29/820	241/18614	9.37037483128336e-07	1.3326495676511e-05	7.48006558916726e-06	1594/6696/590/259307/1513/3077/650/1508/5156/3091/133/1601/10170/117247/231/9563/4790/1583/9159/4311/3991/5126/7038/3249/1565/1056/2784/5950/582	29
GO:0048566	embryonic digestive tract development	10/820	33/18614	9.5783696195999e-07	1.35884183931787e-05	7.62708091469057e-06	3576/6664/5156/7042/2736/3398/6299/5919/2737/2263	10
GO:0070555	response to interleukin-1	21/820	141/18614	9.65676674355794e-07	1.36656428631541e-05	7.67042645087102e-06	4313/3037/3576/301/6347/6351/2633/1535/3553/4615/3091/3965/11173/5740/29108/6662/51135/3625/8792/4790/6622	21
GO:0015850	organic hydroxy compound transport	33/820	296/18614	9.80730258602262e-07	1.38443184772493e-05	7.7707157801185e-06	6696/3690/358/6850/3784/1950/6646/10257/19/1601/1191/948/1861/183/8273/4129/4790/150/151/159963/3356/344/5443/1056/6804/5950/6857/6622/64137/6579/6623/1812/2874	33
GO:0071706	tumor necrosis factor superfamily cytokine production	25/820	190/18614	1.00931132730645e-06	1.41775923636175e-05	7.95778000087873e-06	4057/929/54/6850/1535/5777/4615/7097/3965/26191/5788/1191/29108/948/4023/6774/3133/64127/7099/2950/8737/83786/3479/5443/6833	25
GO:1903555	regulation of tumor necrosis factor superfamily cytokine production	25/820	190/18614	1.00931132730645e-06	1.41775923636175e-05	7.95778000087873e-06	4057/929/54/6850/1535/5777/4615/7097/3965/26191/5788/1191/29108/948/4023/6774/3133/64127/7099/2950/8737/83786/3479/5443/6833	25
GO:0000041	transition metal ion transport	17/820	97/18614	1.03437164700699e-06	1.44583860364728e-05	8.11538745755488e-06	4057/3077/567/6948/22/6556/57817/64116/2512/1356/7037/51310/22853/7226/540/7018/2495	17
GO:0060993	kidney morphogenesis	17/820	97/18614	1.03437164700699e-06	1.44583860364728e-05	8.11538745755488e-06	4609/7422/650/6608/25937/6772/6299/6662/2737/1499/183/80144/80000/54806/27031/5310/793	17
GO:2000403	positive regulation of lymphocyte migration	11/820	41/18614	1.06502502613857e-06	1.4850458983052e-05	8.33545516532597e-06	3676/6351/199/3690/4739/81704/29108/387/6868/65125/2185	11
GO:2001056	positive regulation of cysteine-type endopeptidase activity	21/820	142/18614	1.08712544626289e-06	1.51216498049689e-05	8.48767261125917e-06	4609/6850/841/834/6280/581/3965/29108/58484/6279/355/387/10018/2152/8743/4137/1285/130399/6622/56616/22861	21
GO:0003205	cardiac chamber development	23/820	166/18614	1.09563352976573e-06	1.51887167203595e-05	8.52531678555393e-06	6664/7157/1909/650/7040/182/6608/4193/7042/3091/6299/4853/639/2022/6092/54903/90/80000/4846/2263/27031/4036/5950	23
GO:0048708	astrocyte differentiation	16/820	87/18614	1.09727359087991e-06	1.51887167203595e-05	8.52531678555393e-06	650/3553/1021/6608/6280/3913/10319/3398/4613/6279/6774/6662/7099/4137/5080/1812	16
GO:0007162	negative regulation of cell adhesion	34/820	312/18614	1.13810580770285e-06	1.57157806811849e-05	8.82115397279053e-06	1029/5054/4313/4323/3123/301/861/2213/7422/3958/259307/6688/2633/3077/650/7040/182/5777/285/4582/928/3965/9037/836/26191/5788/8763/9404/6494/387/2737/10019/65125/2065	34
GO:1903557	positive regulation of tumor necrosis factor superfamily cytokine production	18/820	109/18614	1.23988984094372e-06	1.70799317944494e-05	9.58684212130655e-06	929/6850/1535/4615/7097/3965/5788/1191/29108/948/4023/6774/3133/64127/7099/8737/83786/6833	18
GO:0002704	negative regulation of leukocyte mediated immunity	14/820	68/18614	1.24703457782453e-06	1.71369595116465e-05	9.61885136630159e-06	3598/3162/2213/259307/6688/3106/3077/7040/5777/3965/5788/3133/64127/613	14
GO:0010631	epithelial cell migration	38/820	371/18614	1.26518376154828e-06	1.7344574500264e-05	9.73538415705544e-06	4318/3037/3162/301/7422/3690/11167/7040/6280/7042/285/2191/1634/1950/3091/5176/9037/6781/5587/6662/9404/1969/5743/387/6239/25959/183/4254/6868/6776/3791/3815/54443/4846/5168/2185/5581/3164	38
GO:0001974	blood vessel remodeling	12/820	50/18614	1.27571538736231e-06	1.73637347353872e-05	9.74613865838155e-06	1909/7040/182/4193/581/2316/183/613/1621/4846/84870/875	12
GO:0006692	prostanoid metabolic process	12/820	50/18614	1.27571538736231e-06	1.73637347353872e-05	9.74613865838155e-06	301/5742/7132/3553/5321/5740/5743/231/2950/2944/145482/5730	12
GO:0006693	prostaglandin metabolic process	12/820	50/18614	1.27571538736231e-06	1.73637347353872e-05	9.74613865838155e-06	301/5742/7132/3553/5321/5740/5743/231/2950/2944/145482/5730	12
GO:0032868	response to insulin	31/820	272/18614	1.29996004845795e-06	1.76174006295987e-05	9.88851948920874e-06	1019/7351/1513/3784/2203/3553/4067/7097/6772/133/9021/7494/5925/4023/353/5919/3033/183/847/3625/252983/8792/8743/10458/7248/2875/5164/5936/3481/6833/130399	31
GO:0051048	negative regulation of secretion	24/820	180/18614	1.30102542852774e-06	1.76174006295987e-05	9.88851948920874e-06	3598/3162/301/2213/7351/6688/7132/3553/1950/3965/7133/3033/4129/3625/613/65125/150/2065/151/5715/3767/6833/130399/6622	24
GO:0009112	nucleobase metabolic process	10/820	34/18614	1.30361968537448e-06	1.76174006295987e-05	9.88851948920874e-06	1806/6472/353/7372/7298/1890/5631/3251/1807/9615	10
GO:0030217	T cell differentiation	33/820	300/18614	1.3249308681403e-06	1.78209451438777e-05	1.00027675521714e-05	3123/301/7157/9935/861/259307/6688/920/6850/567/3553/1021/3606/5971/2736/3965/7494/26191/5788/6774/639/387/2175/2737/64410/1499/6868/4297/3815/7248/653519/326/10524	33
GO:0045089	positive regulation of innate immune response	33/820	300/18614	1.3249308681403e-06	1.78209451438777e-05	1.00027675521714e-05	4057/929/1520/6688/3055/6850/1535/4332/834/4615/8638/4067/7097/10623/115362/330/26191/29108/948/58484/4841/3133/51135/7100/64127/7099/10318/56927/5581/144811/4671/22861/2874	33
GO:0097530	granulocyte migration	22/820	156/18614	1.38099743411198e-06	1.84664707003163e-05	1.03650963758062e-05	7130/3576/301/3689/6347/6351/3958/1436/6850/3553/683/4615/6280/7042/6374/1435/9948/6279/5919/51135/64127/1441	22
GO:0009124	nucleoside monophosphate biosynthetic process	11/820	42/18614	1.38587576007985e-06	1.84664707003163e-05	1.03650963758062e-05	7083/353/7372/3615/7298/5631/5634/5198/3251/271/158	11
GO:0045124	regulation of bone resorption	11/820	42/18614	1.38587576007985e-06	1.84664707003163e-05	1.03650963758062e-05	6696/3690/1436/6850/4982/57817/7037/3635/8792/5027/7018	11
GO:0045429	positive regulation of nitric oxide biosynthetic process	11/820	42/18614	1.38587576007985e-06	1.84664707003163e-05	1.03650963758062e-05	5806/199/6648/3553/1191/948/5743/7099/183/7442/2185	11
GO:0002768	immune response-regulating cell surface receptor signaling pathway	35/820	329/18614	1.39129364006522e-06	1.84954490193286e-05	1.03813616965731e-05	4057/3123/3119/929/2213/3958/3055/100133941/6850/2633/1535/4332/5777/11118/4067/581/26191/5788/8934/4773/9404/64127/7099/3635/3783/4277/51324/4790/5602/65125/3815/7070/5581/933/2874	35
GO:0002444	myeloid leukocyte mediated immunity	18/820	110/18614	1.42241915695335e-06	1.88652475630348e-05	1.05889269431949e-05	718/3598/3162/3689/2213/6688/6850/4615/4067/3965/3684/9948/3133/51135/6868/613/3815/5730	18
GO:0009749	response to glucose	25/820	194/18614	1.48992814168887e-06	1.97147568261059e-05	1.10657503452824e-05	3123/7351/1535/285/3091/5176/4041/836/7494/4023/387/252983/150/1285/10524/2185/5581/5798/5936/51085/4884/6833/4760/130399/111	25
GO:0007568	aging	23/820	169/18614	1.50384855415425e-06	1.98331633881411e-05	1.11322110917314e-05	3485/4313/7076/7412/7351/1909/1030/6648/5176/133/57817/7133/5743/7298/183/7037/1965/847/3625/4311/4353/9365/3356	23
GO:0006112	energy reserve metabolic process	16/820	89/18614	1.50583197388481e-06	1.98331633881411e-05	1.11322110917314e-05	4609/5836/5260/2632/55276/2548/2992/2997/8908/5256/5837/9365/3479/5443/90673/3481	16
GO:0009259	ribonucleotide metabolic process	44/820	464/18614	1.53585071394157e-06	2.01819276995594e-05	1.13279699759794e-05	283120/7351/1806/2203/7040/3091/4907/5230/215/3939/353/1497/7372/6774/1969/387/3615/5634/5198/3251/55811/271/201163/109/5141/5027/1807/2026/158/402/229/5164/3479/22978/3356/51085/126328/9615/4831/111/374291/6622/226/4729	44
GO:0090132	epithelium migration	38/820	374/18614	1.53962060862014e-06	2.01849570826682e-05	1.1329670346797e-05	4318/3037/3162/301/7422/3690/11167/7040/6280/7042/285/2191/1634/1950/3091/5176/9037/6781/5587/6662/9404/1969/5743/387/6239/25959/183/4254/6868/6776/3791/3815/54443/4846/5168/2185/5581/3164	38
GO:0090100	positive regulation of transmembrane receptor protein serine/threonine kinase signaling pathway	19/820	122/18614	1.58443921271394e-06	2.07249009864854e-05	1.16327369528322e-05	9518/6664/81031/1030/3077/650/7040/7042/1601/286204/4853/2022/6868/3625/90/3791/201163/28996/9856	19
GO:0032755	positive regulation of interleukin-6 production	17/820	100/18614	1.60840248205215e-06	2.09902044740124e-05	1.17816498805747e-05	3556/4843/199/6850/1535/3553/4615/7097/3965/7494/29108/948/4023/6774/64127/7099/5027	17
GO:0003179	heart valve morphogenesis	13/820	60/18614	1.61980178637228e-06	2.10907068211897e-05	1.18380611207837e-05	650/7040/182/2006/4193/7042/5925/4853/6662/387/6092/90/4846	13
GO:0050890	cognition	34/820	317/18614	1.63337086580455e-06	2.12189386052013e-05	1.19100366932302e-05	1956/84197/590/567/894/7097/3091/5176/836/1827/4739/1497/5743/85461/183/57502/4137/23259/4297/3815/9379/7248/109/627/1621/4311/8326/3356/23316/6833/10636/793/5649/1812	34
GO:0002791	regulation of peptide secretion	25/820	195/18614	1.63915741751624e-06	2.12457153456708e-05	1.19250662838921e-05	3123/4843/7351/3077/3553/3091/4041/6279/3033/3625/252983/240/7226/150/5581/5715/3767/3741/3708/6804/6833/4760/5950/130399/111	25
GO:0002702	positive regulation of production of molecular mediator of immune response	20/820	134/18614	1.68404274668006e-06	2.17779949757741e-05	1.22238309885525e-05	6850/567/7040/3553/3606/4615/7494/26191/5788/29108/948/24145/3133/64127/7099/7037/3815/5027/144811/5950	20
GO:0030212	hyaluronan metabolic process	10/820	35/18614	1.75338288415285e-06	2.26233995210944e-05	1.26983504422692e-05	3037/960/7130/7040/3553/1950/2990/4790/3699/3036	10
GO:0003176	aortic valve development	11/820	43/18614	1.7886484263482e-06	2.29900840831173e-05	1.29041678335059e-05	650/7132/7040/182/2006/5925/7133/6662/387/6092/4846	11
GO:0002824	positive regulation of adaptive immune response based on somatic recombination of immune receptors built from immunoglobulin superfamily domains	19/820	123/18614	1.79786374017869e-06	2.29900840831173e-05	1.29041678335059e-05	3123/718/3107/10673/3106/920/3077/567/7040/3553/5321/3606/5788/6556/3133/64127/7037/4277/5027	19
GO:0000271	polysaccharide biosynthetic process	14/820	70/18614	1.80195819483665e-06	2.29900840831173e-05	1.29041678335059e-05	3037/7040/5260/2632/1950/2992/2997/8908/4790/3479/3036/90673/3481/79369	14
GO:0014823	response to activity	14/820	70/18614	1.80195819483665e-06	2.29900840831173e-05	1.29041678335059e-05	983/4313/3690/1535/6648/7852/285/3091/3033/183/847/210/158/9365	14
GO:0030193	regulation of blood coagulation	14/820	70/18614	1.80195819483665e-06	2.29900840831173e-05	1.29041678335059e-05	5054/5328/5627/5329/196527/5156/5327/2191/928/948/7056/2152/10019/4846	14
GO:0030500	regulation of bone mineralization	15/820	80/18614	1.83556357231011e-06	2.3366560385903e-05	1.31154812579771e-05	4057/1594/1230/7020/650/196527/3091/6662/90/240/84059/5027/2185/9365/8326	15
GO:0070167	regulation of biomineral tissue development	17/820	101/18614	1.85575169611703e-06	2.35709396947782e-05	1.32301978851058e-05	4057/1594/1230/7020/650/7040/196527/3091/6662/90/240/84059/5027/4846/2185/9365/8326	17
GO:0006090	pyruvate metabolic process	18/820	112/18614	1.86227560142846e-06	2.36012394554367e-05	1.32472049215063e-05	7351/2203/3091/5230/3939/6774/5091/201163/5027/2026/402/229/5164/3479/3356/51085/3945/226	18
GO:0051051	negative regulation of transport	45/820	483/18614	1.88484326496108e-06	2.38342819070356e-05	1.33780099632318e-05	4318/3598/3162/301/2213/7351/3958/3690/6688/7132/3553/2042/1950/7097/3965/6781/57817/3685/948/7133/5587/5743/3033/3998/4129/3625/4790/613/65125/150/2065/151/801/4846/254263/808/2185/5581/5715/3767/3356/344/6833/130399/6622	45
GO:0003002	regionalization	41/820	422/18614	1.89511595429955e-06	2.38766961682511e-05	1.34018167811312e-05	718/7157/9935/367/650/6608/51098/3091/2736/4041/3684/29880/57216/286204/4853/25806/2737/80114/1499/57545/2022/6092/54903/90/129880/4297/27152/2622/2018/2263/84667/54806/5080/27031/4036/28996/64388/8646/4760/134701/5649	41
GO:0042476	odontogenesis	20/820	135/18614	1.8965708160999e-06	2.38766961682511e-05	1.34018167811312e-05	5054/54757/3399/7020/358/650/4982/6608/5156/7042/581/2736/1435/133/5251/387/10018/2737/1499/2263	20
GO:1903829	positive regulation of protein localization	44/820	468/18614	1.9293634074842e-06	2.42360341693445e-05	1.36035106008798e-05	983/1956/3123/7130/3689/81620/3958/7040/3553/2042/6608/7042/2316/25937/1950/7097/3091/3684/4739/8934/55135/5587/1969/5743/2737/7099/7037/3783/7203/22873/4137/80184/7226/5027/2622/2810/3479/5581/5715/3708/5174/6833/5950/80279	44
GO:0060042	retina morphogenesis in camera-type eye	13/820	61/18614	1.97632215397981e-06	2.47170290441816e-05	1.38734895435194e-05	7020/4041/4669/286204/6774/639/6662/7070/7068/54806/28996/5950/793	13
GO:1903409	reactive oxygen species biosynthetic process	13/820	61/18614	1.97632215397981e-06	2.47170290441816e-05	1.38734895435194e-05	283120/1535/6648/215/22/948/1497/387/7099/4129/240/4353/6622	13
GO:0002064	epithelial cell development	26/820	210/18614	1.98561482065548e-06	2.47557486630798e-05	1.38952225854215e-05	7422/1909/367/7132/7852/182/3553/1021/6608/4615/3913/3091/2683/6781/4853/639/6662/1969/6494/3383/7298/231/26084/3791/2810/5080	26
GO:0001649	osteoblast differentiation	29/820	250/18614	1.98809975235675e-06	2.47557486630798e-05	1.38952225854215e-05	4057/3371/3486/7130/115908/6664/6696/3399/23601/650/182/1021/6608/25937/2736/4041/3082/5587/6662/1969/2737/1499/847/90/57560/2263/3479/8646/3481	29
GO:0022602	ovulation cycle process	12/820	52/18614	1.99974593593818e-06	2.484651649816e-05	1.39461699144318e-05	5806/4313/4327/7130/2/5156/7042/836/3309/6092/4846/5798	12
GO:0001837	epithelial to mesenchymal transition	23/820	172/18614	2.04707886218013e-06	2.53793277195941e-05	1.42452329974595e-05	3037/6275/2146/1909/650/7040/182/3553/2042/7042/2316/25937/3091/3082/1601/286204/6662/1499/2022/90/2263/3479/3249	23
GO:0051403	stress-activated MAPK cascade	28/820	237/18614	2.07316455213982e-06	2.5646979264324e-05	1.43954638727188e-05	1956/4609/2213/7422/6688/650/3553/4615/7042/3965/3082/26191/29108/355/51135/64127/7099/183/2950/8737/4790/5602/5871/1852/2185/28996/4671/2874	28
GO:0045936	negative regulation of phosphate metabolic process	42/820	439/18614	2.1145028031876e-06	2.61017521354521e-05	1.46507245944258e-05	1029/3486/283120/7157/3958/1030/650/2203/7040/3553/5777/4067/7042/581/25937/4041/3082/836/1026/9021/5925/26191/5788/29108/6774/91272/183/2950/2022/10019/4137/201163/7070/801/2810/808/5080/51085/6622/9467/10636/80279	42
GO:0090130	tissue migration	38/820	379/18614	2.12280424461838e-06	2.61272599660619e-05	1.46650419551657e-05	4318/3037/3162/301/7422/3690/11167/7040/6280/7042/285/2191/1634/1950/3091/5176/9037/6781/5587/6662/9404/1969/5743/387/6239/25959/183/4254/6868/6776/3791/3815/54443/4846/5168/2185/5581/3164	38
GO:0010951	negative regulation of endopeptidase activity	22/820	160/18614	2.1257318296077e-06	2.61272599660619e-05	1.46650419551657e-05	4057/4318/5054/7076/960/5265/7079/7422/5329/358/2/871/5176/3082/330/286204/5743/6195/2810/3164/6622/4671	22
GO:0002532	production of molecular mediator involved in inflammatory response	17/820	102/18614	2.13691247832729e-06	2.61519567894862e-05	1.46789041034409e-05	5054/283120/241/2146/4843/6850/4615/4067/3091/215/115362/29108/948/6774/64127/7099/240	17
GO:0006165	nucleoside diphosphate phosphorylation	17/820	102/18614	2.13691247832729e-06	2.61519567894862e-05	1.46789041034409e-05	7351/2203/3091/5230/3939/6774/201163/122481/5027/2026/402/229/3479/3356/51085/4831/226	17
GO:0048002	antigen processing and presentation of peptide antigen	14/820	71/18614	2.1546092192337e-06	2.6312069330385e-05	1.47687741140306e-05	3117/3123/3119/1520/2213/3107/3106/3077/64167/567/6556/29108/3133/4277	14
GO:0010563	negative regulation of phosphorus metabolic process	42/820	440/18614	2.24141941864742e-06	2.73137071464663e-05	1.53309861720801e-05	1029/3486/283120/7157/3958/1030/650/2203/7040/3553/5777/4067/7042/581/25937/4041/3082/836/1026/9021/5925/26191/5788/29108/6774/91272/183/2950/2022/10019/4137/201163/7070/801/2810/808/5080/51085/6622/9467/10636/80279	42
GO:0007259	receptor signaling pathway via JAK-STAT	23/820	173/18614	2.26464277392318e-06	2.75378629844006e-05	1.54568032218615e-05	8835/6347/1436/7132/3606/4067/3587/1950/6772/9021/5788/57817/6774/183/10019/6776/3815/2185/3479/5310/4760/6775/2322	23
GO:0042692	muscle cell differentiation	40/820	410/18614	2.27937867269513e-06	2.76580778093199e-05	1.55242789331823e-05	983/4323/9518/2146/7422/1909/650/6648/7040/6608/5156/4193/3913/928/836/133/1827/3398/9948/7494/5925/4000/57817/30008/4773/6662/85461/1499/183/2022/90/3815/7248/627/2263/3479/6261/5936/4629/3481	40
GO:1904407	positive regulation of nitric oxide metabolic process	11/820	44/18614	2.29061070416669e-06	2.77295914951549e-05	1.55644190475495e-05	5806/199/6648/3553/1191/948/5743/7099/183/7442/2185	11
GO:0001952	regulation of cell-matrix adhesion	19/820	125/18614	2.30472143936585e-06	2.77295914951549e-05	1.55644190475495e-05	1029/5054/4323/5328/7422/3690/182/1021/2042/683/1435/948/30008/387/3791/7248/7070/2185/57662	19
GO:0002456	T cell mediated immunity	19/820	125/18614	2.30472143936585e-06	2.77295914951549e-05	1.55644190475495e-05	3123/2213/3107/259307/3106/3077/567/182/3553/3606/11118/5788/7133/3133/64127/4277/3251/326/5027	19
GO:0010811	positive regulation of cell-substrate adhesion	19/820	125/18614	2.30472143936585e-06	2.77295914951549e-05	1.55644190475495e-05	3037/2335/7422/3690/1842/1021/2316/1435/4739/1601/948/30008/6239/3791/7248/7070/402/2185/5581	19
GO:0090303	positive regulation of wound healing	13/820	62/18614	2.40084829041779e-06	2.88253427373741e-05	1.61794562906604e-05	5054/5328/301/7852/196527/5327/7494/948/7056/6239/2152/150/5581	13
GO:0048260	positive regulation of receptor-mediated endocytosis	12/820	53/18614	2.48233211721434e-06	2.97410505556163e-05	1.66934364627351e-05	5054/718/7422/6850/3077/567/8862/1950/1601/1191/54806/7018	12
GO:0051767	nitric-oxide synthase biosynthetic process	8/820	22/18614	2.52695458888181e-06	3.01490000426632e-05	1.69224155577837e-05	6347/10135/7097/6772/64127/7099/2950/3791	8
GO:0051769	regulation of nitric-oxide synthase biosynthetic process	8/820	22/18614	2.52695458888181e-06	3.01490000426632e-05	1.69224155577837e-05	6347/10135/7097/6772/64127/7099/2950/3791	8
GO:0050848	regulation of calcium-mediated signaling	15/820	82/18614	2.53989368344243e-06	3.02401120598585e-05	1.69735560737247e-05	6351/920/6850/2633/683/1827/4137/2065/801/5164/808/2185/3479/3708/933	15
GO:0060411	cardiac septum morphogenesis	14/820	72/18614	2.56753849322396e-06	3.04421455859797e-05	1.70869560299684e-05	6664/7157/182/6608/4193/7042/4853/2022/6092/54903/90/4846/2263/4036	14
GO:1900046	regulation of hemostasis	14/820	72/18614	2.56753849322396e-06	3.04421455859797e-05	1.70869560299684e-05	5054/5328/5627/5329/196527/5156/5327/2191/928/948/7056/2152/10019/4846	14
GO:0030900	forebrain development	39/820	397/18614	2.57651835164991e-06	3.04852368453515e-05	1.7111142842034e-05	1281/1956/2146/1436/358/650/567/7852/1021/6608/581/3091/2736/9037/836/3684/3398/6299/25806/387/2737/85440/1499/6092/3625/3251/7248/2018/2263/4929/5080/4036/146760/4760/6753/3736/5649/1812/582	39
GO:0008217	regulation of blood pressure	24/820	187/18614	2.5849434442554e-06	3.05215993014255e-05	1.71315528255e-05	3162/4843/5742/1909/367/64167/1535/3784/6648/8862/6518/4041/133/3398/5743/387/183/7442/65125/151/4846/9365/5443/2784	24
GO:0003206	cardiac chamber morphogenesis	19/820	126/18614	2.60387991274944e-06	3.06816676496075e-05	1.72213980310375e-05	6664/7157/1909/650/7040/182/6608/4193/7042/3091/4853/2022/6092/54903/90/4846/2263/4036/5950	19
GO:1900542	regulation of purine nucleotide metabolic process	16/820	93/18614	2.75585752658475e-06	3.23387972718371e-05	1.81515328965654e-05	283120/7157/4843/2203/3091/6774/201163/5027/402/4846/5164/3479/144811/3356/51085/6622	16
GO:1903035	negative regulation of response to wounding	16/820	93/18614	2.75585752658475e-06	3.23387972718371e-05	1.81515328965654e-05	5054/5328/6696/5627/5329/5156/5327/2191/928/7056/10019/240/4846/9856/146760/6833	16
GO:0034767	positive regulation of monoatomic ion transmembrane transport	23/820	175/18614	2.76433948627462e-06	3.23717209244849e-05	1.81700127045523e-05	1520/6347/1909/3784/5031/196527/581/2316/81671/3783/7225/7222/7070/5027/801/57165/808/5174/6833/6622/3736/5649/1812	23
GO:0030100	regulation of endocytosis	26/820	214/18614	2.83178126460406e-06	3.30935421148299e-05	1.85751657154033e-05	5054/718/929/7422/3958/3690/6850/3077/567/8862/196527/2042/1950/1601/1191/3685/948/5587/1861/54806/22848/808/7018/344/6622/933	26
GO:0031638	zymogen activation	13/820	63/18614	2.90436210030107e-06	3.38723457219161e-05	1.90123025444313e-05	5054/4323/5328/861/5648/5329/841/5327/5230/29108/58484/7056/3249	13
GO:0048762	mesenchymal cell differentiation	29/820	255/18614	2.96426273107264e-06	3.4500388480219e-05	1.93648183999826e-05	3037/2335/6275/2146/6664/1909/650/7040/182/3553/2042/6608/7042/2316/25937/3091/9037/6772/3082/1601/286204/6662/1499/4254/2022/90/2263/3479/3249	29
GO:0050871	positive regulation of B cell activation	15/820	83/18614	2.9755864980669e-06	3.45616492840642e-05	1.93992036458815e-05	4323/10673/6688/6850/7040/683/1026/7494/5788/51293/4773/64127/7099/7037/3635	15
GO:0001909	leukocyte mediated cytotoxicity	20/820	139/18614	3.01292857849317e-06	3.47828576581914e-05	1.95233663055567e-05	3123/4843/2213/3107/6688/3106/3077/567/7040/5777/3606/4615/3965/3684/5788/3133/3383/4277/3251/5027	20
GO:0007586	digestion	20/820	139/18614	3.01292857849317e-06	3.47828576581914e-05	1.95233663055567e-05	358/3784/6518/3274/57817/948/6662/64127/7099/1890/3783/7442/65125/150/56624/1056/885/4760/5950/6750	20
GO:0034101	erythrocyte homeostasis	20/820	139/18614	3.01292857849317e-06	3.47828576581914e-05	1.95233663055567e-05	3162/9935/7422/6688/567/3784/1021/4067/3091/6772/836/3398/5925/6774/3635/10019/3815/28996/4151/80279	20
GO:0010634	positive regulation of epithelial cell migration	23/820	176/18614	3.05019254577537e-06	3.50962755443155e-05	1.96992854970631e-05	4318/3037/3162/301/7422/3690/7040/7042/1950/3091/9037/5587/6662/5743/6239/183/6868/6776/3791/4846/5168/2185/5581	23
GO:0050819	negative regulation of coagulation	12/820	54/18614	3.06479981219992e-06	3.50962755443155e-05	1.96992854970631e-05	5054/5328/308/5627/5329/5156/5327/2191/928/7056/10019/4846	12
GO:0010934	macrophage cytokine production	10/820	37/18614	3.07084718509792e-06	3.50962755443155e-05	1.96992854970631e-05	54/7040/4615/7042/29108/948/24145/64127/7099/5027	10
GO:0010935	regulation of macrophage cytokine production	10/820	37/18614	3.07084718509792e-06	3.50962755443155e-05	1.96992854970631e-05	54/7040/4615/7042/29108/948/24145/64127/7099/5027	10
GO:0071402	cellular response to lipoprotein particle stimulus	10/820	37/18614	3.07084718509792e-06	3.50962755443155e-05	1.96992854970631e-05	3689/6850/4615/928/19/948/4023/7099/6868/64137	10
GO:0006140	regulation of nucleotide metabolic process	16/820	94/18614	3.18733705020855e-06	3.62822019906973e-05	2.03649374297388e-05	283120/7157/4843/2203/3091/6774/201163/5027/402/4846/5164/3479/144811/3356/51085/6622	16
GO:0046031	ADP metabolic process	16/820	94/18614	3.18733705020855e-06	3.62822019906973e-05	2.03649374297388e-05	7351/2203/3091/4907/5230/3939/6774/201163/5027/2026/402/229/3479/3356/51085/226	16
GO:0030307	positive regulation of cell growth	22/820	164/18614	3.22084523564275e-06	3.65905983642841e-05	2.05380380825951e-05	1956/4323/2335/7422/58191/1535/7852/6280/7042/9037/57817/6279/387/6868/6195/4137/627/2810/2185/3479/3249/6857	22
GO:0002833	positive regulation of response to biotic stimulus	34/820	327/18614	3.2715486761031e-06	3.70927278326361e-05	2.08198797196391e-05	4057/3123/929/1520/6688/3055/6850/1535/4332/834/4615/8638/4067/7097/10623/115362/330/26191/29108/948/58484/4841/3133/51135/7100/64127/7099/10318/56927/5581/144811/4671/22861/2874	34
GO:0034765	regulation of monoatomic ion transmembrane transport	44/820	478/18614	3.36058923757848e-06	3.80266675037898e-05	2.13440932988224e-05	4318/1520/6347/1909/3690/1535/3784/5031/196527/5777/4067/581/2316/3762/81671/5587/3783/8737/3773/7225/65125/150/653519/7222/7070/5027/801/57165/808/259232/2185/5581/3767/3741/5174/6833/55799/6622/773/3736/2256/5664/5649/1812	44
GO:0002822	regulation of adaptive immune response based on somatic recombination of immune receptors built from immunoglobulin superfamily domains	24/820	190/18614	3.42826891241362e-06	3.87156784306829e-05	2.17308301462216e-05	3123/718/301/2213/3107/10673/259307/3106/920/3077/567/7040/3553/5321/5777/3606/5788/6556/7133/3133/64127/7037/4277/5027	24
GO:0071887	leukocyte apoptotic process	18/820	117/18614	3.54811274588972e-06	3.99133206420517e-05	2.24030580530061e-05	1029/301/7157/3958/4067/581/3091/3965/836/81704/355/10018/2737/64127/4254/8737/6868/5027	18
GO:0031669	cellular response to nutrient levels	27/820	230/18614	3.54831730063479e-06	3.99133206420517e-05	2.24030580530061e-05	1594/2350/3162/7157/7351/1030/1513/7071/26608/1026/7494/5251/4023/3309/355/5587/25959/1965/3625/3920/8792/201163/7248/10524/5164/213/11337	27
GO:0001910	regulation of leukocyte mediated cytotoxicity	16/820	95/18614	3.67845481315303e-06	4.129572401459e-05	2.31789910625743e-05	3123/4843/2213/3107/6688/3106/3077/567/7040/3965/3684/5788/3133/3383/4277/5027	16
GO:0042542	response to hydrogen peroxide	19/820	129/18614	3.72427294946429e-06	4.1646134570186e-05	2.33756739717666e-05	983/4313/3240/3162/301/2146/5111/358/6648/6772/3082/836/8737/847/7226/2185/3040/3741/3039	19
GO:2000027	regulation of animal organ morphogenesis	19/820	129/18614	3.72427294946429e-06	4.1646134570186e-05	2.33756739717666e-05	115908/7422/367/650/4982/6608/3082/1435/1601/57216/6662/387/1499/183/6092/54903/54806/27031/84870	19
GO:0050777	negative regulation of immune response	24/820	191/18614	3.76088414984357e-06	4.18489770445365e-05	2.34895279847976e-05	1281/3123/3598/3162/301/2213/3958/259307/6688/3106/3055/6850/3077/2/7040/5777/4067/3965/5788/3133/10906/64127/3635/613	24
GO:0010518	positive regulation of phospholipase activity	12/820	55/18614	3.76442665682049e-06	4.18489770445365e-05	2.34895279847976e-05	1956/1909/5031/5156/2769/183/8698/3815/2321/2263/3356/344	12
GO:0042743	hydrogen peroxide metabolic process	12/820	55/18614	3.76442665682049e-06	4.18489770445365e-05	2.34895279847976e-05	3240/7837/1535/6648/1497/847/2878/4129/4353/3040/6622/3039	12
GO:0071241	cellular response to inorganic substance	27/820	231/18614	3.85349512619175e-06	4.27558029273765e-05	2.3998522790803e-05	1956/4318/241/3162/7020/358/3077/567/2203/1017/890/5176/3309/5743/1965/3625/55811/7226/84059/210/10235/7018/6261/4884/6857/6622/3736	27
GO:0009595	detection of biotic stimulus	10/820	38/18614	4.00405808696655e-06	4.43400840193597e-05	2.48877683034548e-05	3123/3106/6608/2191/7097/58484/64127/7099/1602/4671	10
GO:0006096	glycolytic process	15/820	85/18614	4.052371359073e-06	4.47881276371963e-05	2.5139251943984e-05	7351/2203/3091/5230/3939/6774/201163/5027/2026/402/229/3479/3356/51085/226	15
GO:0002819	regulation of adaptive immune response	25/820	205/18614	4.09158299356148e-06	4.51340383216269e-05	2.53334091080535e-05	3123/718/301/2213/3107/10673/259307/3106/920/3077/567/7040/3553/5321/5777/3606/5788/6556/29108/7133/3133/64127/7037/4277/5027	25
GO:0035148	tube formation	21/820	154/18614	4.11955556478553e-06	4.53020084316592e-05	2.54276895153383e-05	115908/6664/7422/7040/7042/1950/51098/3091/836/133/57216/6662/10018/1499/57545/54903/80184/7248/2263/27031/4036	21
GO:0090276	regulation of peptide hormone secretion	24/820	192/18614	4.1226972428601e-06	4.53020084316592e-05	2.54276895153383e-05	3123/4843/7351/3077/3553/3091/4041/3033/3625/252983/240/7226/150/5581/5715/3767/3741/3708/6804/6833/4760/5950/130399/111	24
GO:0030218	erythrocyte differentiation	19/820	130/18614	4.18491112410086e-06	4.5864051059481e-05	2.57431599752451e-05	9935/7422/6688/567/3784/1021/4067/3091/6772/836/3398/5925/6774/3635/10019/3815/28996/4151/80279	19
GO:0050854	regulation of antigen receptor-mediated signaling pathway	13/820	65/18614	4.19965932155786e-06	4.5864051059481e-05	2.57431599752451e-05	2213/3958/2633/5777/4067/26191/5788/8934/9404/3783/7070/933/2874	13
GO:0003279	cardiac septum development	17/820	107/18614	4.20601415116756e-06	4.5864051059481e-05	2.57431599752451e-05	6664/7157/182/6608/4193/7042/6299/4853/639/2022/6092/54903/90/4846/2263/27031/4036	17
GO:0022600	digestive system process	17/820	107/18614	4.20601415116756e-06	4.5864051059481e-05	2.57431599752451e-05	358/3784/6518/3274/57817/948/6662/64127/7099/1890/3783/7442/65125/150/1056/4760/5950	17
GO:0002429	immune response-activating cell surface receptor signaling pathway	32/820	302/18614	4.25363891405706e-06	4.62911188048933e-05	2.59828700103695e-05	4057/3123/3119/929/2213/3958/3055/6850/2633/1535/4332/5777/11118/4067/581/26191/5788/8934/4773/9404/64127/7099/3635/3783/4277/51324/4790/65125/7070/5581/933/2874	32
GO:0005977	glycogen metabolic process	14/820	75/18614	4.26141283053989e-06	4.62911188048933e-05	2.59828700103695e-05	5836/5260/2632/55276/2548/2992/2997/8908/5256/5837/3479/5443/90673/3481	14
GO:0030278	regulation of ossification	18/820	119/18614	4.54176032933064e-06	4.92426980193396e-05	2.7639570065028e-05	4057/1594/6664/1230/7020/650/196527/3091/1435/6662/90/240/27152/84059/5027/2185/9365/8326	18
GO:0043524	negative regulation of neuron apoptotic process	21/820	155/18614	4.57135347742744e-06	4.94695045194852e-05	2.77668749123277e-05	3162/6347/6648/2632/581/3091/27324/4841/387/3791/7466/2065/2898/627/4929/2185/8326/28996/23017/6622/4671	21
GO:0090199	regulation of release of cytochrome c from mitochondria	11/820	47/18614	4.60962099107309e-06	4.97891449092611e-05	2.79462867501062e-05	4318/7157/5329/581/3082/4000/1191/29108/10018/8743/3479	11
GO:1903532	positive regulation of secretion by cell	31/820	289/18614	4.65465108030312e-06	5.01804822513585e-05	2.81659415684047e-05	3123/6664/6696/3689/6850/3077/650/7040/3553/5321/7042/7097/3091/3684/1601/7099/183/3783/3625/8792/7226/5027/3479/5581/5715/3708/6804/6833/5950/6857/6622	31
GO:0071621	granulocyte chemotaxis	19/820	131/18614	4.69641065915864e-06	5.04107617021847e-05	2.82951957577902e-05	7130/3576/301/3689/6347/6351/3958/1436/6850/3553/683/6280/7042/6374/1435/6279/5919/64127/1441	19
GO:0050708	regulation of protein secretion	30/820	275/18614	4.70670422940454e-06	5.04107617021847e-05	2.82951957577902e-05	3123/4843/7351/7040/3553/7042/7097/3091/4041/3033/7099/3783/3625/252983/240/7226/150/5027/3479/5581/5715/3767/3741/3708/6804/6833/4760/5950/130399/111	30
GO:0006757	ATP generation from ADP	15/820	86/18614	4.71136875105461e-06	5.04107617021847e-05	2.82951957577902e-05	7351/2203/3091/5230/3939/6774/201163/5027/2026/402/229/3479/3356/51085/226	15
GO:0008625	extrinsic apoptotic signaling pathway via death domain receptors	15/820	86/18614	4.71136875105461e-06	5.04107617021847e-05	2.82951957577902e-05	5054/3162/3958/6688/7132/841/581/3082/672/8795/3383/4846/23017/56616/11337	15
GO:1903036	positive regulation of response to wounding	14/820	76/18614	5.01457630798362e-06	5.35545480981846e-05	3.00597803125925e-05	5054/5328/301/7852/196527/5327/2316/7494/948/7056/6239/2152/150/5581	14
GO:0042593	glucose homeostasis	28/820	248/18614	5.03256241535643e-06	5.36461746818275e-05	3.0111209650957e-05	3123/7351/5836/1535/3091/5176/4041/7494/6774/252983/240/7466/150/1621/10524/283450/5164/5080/5581/5798/5443/5936/51085/4884/6833/4760/5950/111	28
GO:1903531	negative regulation of secretion by cell	21/820	156/18614	5.06763108416541e-06	5.39192165540958e-05	3.02644660780577e-05	3598/3162/301/2213/7351/6688/7132/3553/3965/7133/3033/4129/3625/613/150/151/5715/3767/6833/130399/6622	21
GO:0002887	negative regulation of myeloid leukocyte mediated immunity	6/820	12/18614	5.27858647609679e-06	5.60591781623464e-05	3.14656110434389e-05	3598/3162/2213/6688/3965/613	6
GO:0034764	positive regulation of transmembrane transport	27/820	235/18614	5.33016125754283e-06	5.65016908025404e-05	3.17139901862409e-05	718/1520/6347/1909/3784/5031/196527/581/2316/81671/183/3783/760/7225/7222/7070/5027/801/57165/808/3479/5174/6833/6622/3736/5649/1812	27
GO:0033500	carbohydrate homeostasis	28/820	249/18614	5.43798544365059e-06	5.75377198240062e-05	3.22955057790088e-05	3123/7351/5836/1535/3091/5176/4041/7494/6774/252983/240/7466/150/1621/10524/283450/5164/5080/5581/5798/5443/5936/51085/4884/6833/4760/5950/111	28
GO:0001541	ovarian follicle development	12/820	57/18614	5.59649162376027e-06	5.89959181706189e-05	3.31139819590524e-05	5806/4313/4323/4327/7130/7422/581/4254/3625/3791/3815/2796	12
GO:0043388	positive regulation of DNA binding	12/820	57/18614	5.59649162376027e-06	5.89959181706189e-05	3.31139819590524e-05	4318/5329/7040/1950/5925/1499/801/808/5080/3479/28996/4760	12
GO:0030902	hindbrain development	21/820	157/18614	5.61224888744222e-06	5.90528697510756e-05	3.3145948469046e-05	2146/7157/9935/2213/199/6608/1950/2736/4669/3309/57107/1499/57502/80184/388610/54806/22891/23017/4760/875/6753	21
GO:0006953	acute-phase response	11/820	48/18614	5.74399541147602e-06	6.01064327186197e-05	3.37373057388674e-05	9332/3240/2335/5265/2/3553/57817/5743/7037/8792/7442	11
GO:0035850	epithelial cell differentiation involved in kidney development	11/820	48/18614	5.74399541147602e-06	6.01064327186197e-05	3.37373057388674e-05	4318/1909/100133941/182/6608/25937/3913/6772/6299/4853/1499	11
GO:1903426	regulation of reactive oxygen species biosynthetic process	11/820	48/18614	5.74399541147602e-06	6.01064327186197e-05	3.37373057388674e-05	283120/1535/6648/215/22/948/1497/387/7099/240/6622	11
GO:0060537	muscle tissue development	40/820	426/18614	5.80800217355675e-06	6.06649018237988e-05	3.40507704063738e-05	1281/983/6664/861/7422/1909/650/7040/2006/6608/5156/7042/9477/1827/3398/5925/4000/57817/30008/4853/10362/6662/387/1499/183/2022/90/2065/201163/7248/2263/3479/3164/4036/6261/3131/4629/3481/5950/4729	40
GO:0006959	humoral immune response	28/820	250/18614	5.87310616147142e-06	6.12327686268218e-05	3.43695099336757e-05	4057/6590/3123/718/3576/3119/6347/2213/5648/2/3553/5777/683/6280/6374/5788/6556/1191/4853/5919/3133/64127/240/720/326/7018/5199/629	28
GO:0030168	platelet activation	19/820	133/18614	5.89207238436288e-06	6.13184102336159e-05	3.44175799478439e-05	1281/3690/6850/5321/5156/5777/4067/2316/928/29071/7056/7450/7099/10019/150/151/4846/26276/8526	19
GO:0009266	response to temperature stimulus	23/820	183/18614	5.93526971874898e-06	6.1655452105693e-05	3.46067591117163e-05	3162/929/3327/7351/6648/2203/7852/841/4067/133/4023/5743/4277/1965/7442/4137/7226/2898/4846/3479/3356/6750/63982	23
GO:0060193	positive regulation of lipase activity	13/820	67/18614	5.98168448028531e-06	6.20246301655766e-05	3.48139760852586e-05	1956/1909/5031/5156/2769/387/183/8698/3815/2321/2263/3356/344	13
GO:0006066	alcohol metabolic process	36/820	366/18614	6.05023290944396e-06	6.26215576815951e-05	3.5149027180474e-05	1594/650/5031/5321/9420/27235/6646/19/221/4041/1601/8542/54344/10327/10170/231/847/9563/4790/1583/1621/3705/3991/56624/2185/3479/217/4036/3632/1565/1056/64768/2784/5950/6622/64137	36
GO:0031341	regulation of cell killing	17/820	110/18614	6.18178570873167e-06	6.38672534364071e-05	3.58482271934649e-05	3123/4843/2213/3107/6688/3106/6850/3077/567/7040/3965/3684/5788/3133/3383/4277/5027	17
GO:0015980	energy derivation by oxidation of organic compounds	34/820	337/18614	6.32563151977179e-06	6.52352198142107e-05	3.66160568223585e-05	983/7157/4609/4843/5836/6648/5260/2632/6472/55276/3091/215/2548/387/847/2992/2997/8908/5256/201163/158/402/5837/9365/3479/2109/5443/51085/90673/126328/3481/374291/6622/4729	34
GO:0000082	G1/S transition of mitotic cell cycle	28/820	251/18614	6.33987173649172e-06	6.52640586881088e-05	3.66322438735917e-05	1956/1029/1019/301/2146/7157/4609/6347/1033/199/1030/1017/1021/5777/586/4193/894/4582/1026/3398/5925/25959/6868/90/57165/3741/5310/6154	28
GO:0060349	bone morphogenesis	16/820	99/18614	6.39287463792968e-06	6.5691106414618e-05	3.68719426722507e-05	4057/1281/4323/3037/54/7020/871/4041/6781/4325/6662/2737/57560/2263/134701/875	16
GO:0001906	cell killing	24/820	197/18614	6.45519767219309e-06	6.62122164110022e-05	3.71644379423309e-05	4057/3123/718/4843/2213/3107/6688/3106/6850/3077/567/7040/5777/3606/4615/3965/3684/5788/57817/3133/3383/4277/3251/5027	24
GO:0006978	DNA damage response, signal transduction by p53 class mediator resulting in transcription of p21 class mediator	7/820	18/18614	6.52010390377894e-06	6.64002724343773e-05	3.72699924274281e-05	675/7157/4582/1026/10524/28996/6154	7
GO:0009125	nucleoside monophosphate catabolic process	7/820	18/18614	6.52010390377894e-06	6.64002724343773e-05	3.72699924274281e-05	1806/4907/1890/3251/1807/22978/9615	7
GO:0032310	prostaglandin secretion	7/820	18/18614	6.52010390377894e-06	6.64002724343773e-05	3.72699924274281e-05	4843/3553/5321/10257/5743/8792/5027	7
GO:0051770	positive regulation of nitric-oxide synthase biosynthetic process	7/820	18/18614	6.52010390377894e-06	6.64002724343773e-05	3.72699924274281e-05	6347/10135/7097/6772/64127/7099/3791	7
GO:0009132	nucleoside diphosphate metabolic process	19/820	134/18614	6.5873120636322e-06	6.69651349356407e-05	3.75870456618924e-05	7351/2203/3091/4907/5230/3939/7372/6774/201163/122481/5027/2026/402/229/3479/3356/51085/4831/226	19
GO:0010863	positive regulation of phospholipase C activity	10/820	40/18614	6.62762608383887e-06	6.72550739432973e-05	3.77497863288144e-05	1956/1909/5031/5156/2769/183/8698/3815/2321/3356	10
GO:0010743	regulation of macrophage derived foam cell differentiation	9/820	32/18614	6.71951281333487e-06	6.7945712011434e-05	3.81374364788193e-05	3690/3606/19/1435/3685/948/4023/183/4790	9
GO:0043552	positive regulation of phosphatidylinositol 3-kinase activity	9/820	32/18614	6.71951281333487e-06	6.7945712011434e-05	3.81374364788193e-05	7040/5156/4067/5587/64127/3815/2321/2185/2322	9
GO:0010718	positive regulation of epithelial to mesenchymal transition	12/820	58/18614	6.77646056498594e-06	6.82794250920757e-05	3.8324747216147e-05	2146/650/7040/182/3553/7042/25937/1601/286204/1499/2022/90	12
GO:0061005	cell differentiation involved in kidney development	12/820	58/18614	6.77646056498594e-06	6.82794250920757e-05	3.8324747216147e-05	4318/1909/100133941/182/6608/25937/3913/6772/6299/4853/2737/1499	12
GO:0042326	negative regulation of phosphorylation	37/820	383/18614	6.81021236080448e-06	6.84984851740176e-05	3.84477040549641e-05	1029/3486/1030/650/2203/7040/3553/5777/4067/581/25937/4041/3082/836/1026/9021/5925/26191/5788/29108/6774/183/2950/2022/10019/4137/201163/7070/801/2810/808/5080/51085/6622/9467/10636/80279	37
GO:0009150	purine ribonucleotide metabolic process	41/820	445/18614	7.06916833648099e-06	7.09779348995618e-05	3.98394012439561e-05	283120/7351/2203/7040/3091/4907/5230/215/3939/353/1497/6774/1969/387/3615/5634/5198/3251/55811/271/201163/109/5141/5027/2026/158/402/229/5164/3479/22978/3356/51085/126328/9615/4831/111/374291/6622/226/4729	41
GO:2000401	regulation of lymphocyte migration	13/820	68/18614	7.1007835481397e-06	7.10573035286029e-05	3.98839502811044e-05	3676/6347/6351/199/3690/4739/81704/29108/387/6868/65125/326/2185	13
GO:0033628	regulation of cell adhesion mediated by integrin	11/820	49/18614	7.11445209798918e-06	7.10573035286029e-05	3.98839502811044e-05	5054/5328/3690/6850/5777/4067/7042/4582/9404/1969/65125	11
GO:0046850	regulation of bone remodeling	11/820	49/18614	7.11445209798918e-06	7.10573035286029e-05	3.98839502811044e-05	6696/3690/1436/6850/4982/57817/7037/3635/8792/5027/7018	11
GO:0044843	cell cycle G1/S phase transition	30/820	281/18614	7.25510676263107e-06	7.23354438239248e-05	4.06013611799063e-05	1956/1029/1019/301/2146/7157/4609/6347/1033/199/1030/1017/1021/5777/586/890/4193/894/4582/1026/3398/5925/25959/6868/252983/90/57165/3741/5310/6154	30
GO:0007589	body fluid secretion	15/820	89/18614	7.29903348346161e-06	7.25198396449156e-05	4.07048612198913e-05	8835/7422/358/1535/8862/3091/7494/353/7372/3783/6776/65125/540/5581/1056	15
GO:0060191	regulation of lipase activity	15/820	89/18614	7.29903348346161e-06	7.25198396449156e-05	4.07048612198913e-05	1956/301/1909/5031/5156/2769/387/183/8698/3815/2321/2263/3356/344/6622	15
GO:0043467	regulation of generation of precursor metabolites and energy	19/820	135/18614	7.35562313003834e-06	7.29549890619281e-05	4.09491074388039e-05	983/7157/4843/2203/6472/3091/215/6774/387/201163/5027/402/3479/3356/5443/51085/90673/3481/6622	19
GO:0002483	antigen processing and presentation of endogenous peptide antigen	8/820	25/18614	7.59707691464279e-06	7.52189750767497e-05	4.22198664061198e-05	3123/3107/3106/3077/64167/567/3133/4277	8
GO:2001242	regulation of intrinsic apoptotic signaling pathway	22/820	173/18614	7.77589354133283e-06	7.68560153660678e-05	4.31387252744561e-05	4318/960/7157/4609/5329/6648/4193/6280/581/4582/3091/7494/1191/29108/6279/4841/5743/10018/4170/7466/201163/6154	22
GO:2000045	regulation of G1/S transition of mitotic cell cycle	23/820	186/18614	7.80187816168852e-06	7.69794310659336e-05	4.3207997613722e-05	1956/1029/301/2146/7157/6347/199/1030/1017/5777/4193/894/4582/1026/3398/5925/25959/6868/90/57165/3741/5310/6154	23
GO:0002705	positive regulation of leukocyte mediated immunity	20/820	148/18614	7.97358992235548e-06	7.85377950383304e-05	4.40826960346932e-05	3123/718/3689/4843/3107/6688/3106/3077/567/7040/3553/3606/3684/5788/3133/64127/7037/4277/3815/5027	20
GO:0045913	positive regulation of carbohydrate metabolic process	14/820	79/18614	8.03177654661786e-06	7.89745200782097e-05	4.43278266393193e-05	3037/5031/1950/3091/4790/5027/2875/3479/5581/3356/51085/90673/3481/6622	14
GO:1901293	nucleoside phosphate biosynthetic process	31/820	297/18614	8.13263791981995e-06	7.98286300460124e-05	4.48072323836806e-05	283120/4843/7083/10135/8942/7040/5740/353/7372/80308/3615/7298/5631/5634/5198/3251/55811/271/201163/122481/109/158/4846/5164/126328/4831/111/374291/6622/226/4729	31
GO:0006633	fatty acid biosynthetic process	21/820	161/18614	8.36176168678131e-06	8.18325368494016e-05	4.59320107716216e-05	301/5742/3553/5321/215/672/7494/5740/4023/5743/64410/2950/240/2944/6319/56624/344/51085/1565/1571/5730	21
GO:0071248	cellular response to metal ion	24/820	200/18614	8.37694832831631e-06	8.18325368494016e-05	4.59320107716216e-05	1956/4318/241/3162/7020/358/3077/567/2203/5176/3309/5743/1965/3625/7226/84059/210/10235/7018/6261/4884/6857/6622/3736	24
GO:0046777	protein autophosphorylation	26/820	227/18614	8.37983544100483e-06	8.18325368494016e-05	4.59320107716216e-05	1956/7422/1436/3055/6850/5156/4067/5788/5587/1965/8737/2022/3791/22853/5526/3815/2321/7070/801/2263/22848/808/2185/8711/9625/2322	26
GO:0051262	protein tetramerization	15/820	90/18614	8.40732531341792e-06	8.19606431836281e-05	4.60039159300115e-05	3123/7157/7083/567/6648/6472/115362/7442/3251/7226/6261/140803/5310/6622/226	15
GO:0042417	dopamine metabolic process	10/820	41/18614	8.42201352180667e-06	8.19637254519854e-05	4.60056459849364e-05	3689/7042/3684/4129/3251/1621/4929/217/6622/1812	10
GO:0030195	negative regulation of blood coagulation	11/820	50/18614	8.76127527278142e-06	8.51201923009752e-05	4.77773479862428e-05	5054/5328/5627/5329/5156/5327/2191/928/7056/10019/4846	11
GO:0050858	negative regulation of antigen receptor-mediated signaling pathway	9/820	33/18614	8.8801412576005e-06	8.61283088300946e-05	4.83431964990389e-05	2213/3958/2633/5777/26191/9404/7070/933/2874	9
GO:0050851	antigen receptor-mediated signaling pathway	24/820	201/18614	9.12474710596881e-06	8.82007334666781e-05	4.95064334509387e-05	3123/3119/2213/3958/6850/2633/4332/5777/11118/4067/581/26191/5788/8934/4773/9404/3635/3783/51324/4790/65125/7070/933/2874	24
GO:0097553	calcium ion transmembrane import into cytosol	24/820	201/18614	9.12474710596881e-06	8.82007334666781e-05	4.95064334509387e-05	3690/1535/5031/5777/4067/581/2316/5788/5587/7442/7226/7222/7070/5027/801/808/2185/5581/3356/6261/3708/6622/773/1812	24
GO:0009306	protein secretion	36/820	373/18614	9.23411114656097e-06	8.91068288812813e-05	5.00150182504086e-05	3123/301/4843/7351/7040/3553/7042/19/57333/7097/3091/4041/3033/7099/3783/3625/252983/240/7226/150/5027/3479/5581/5715/3767/5798/3741/3708/5936/6804/6833/4760/5950/130399/111/6623	36
GO:0002720	positive regulation of cytokine production involved in immune response	14/820	80/18614	9.34612475328923e-06	9.00353876148792e-05	5.05362115482798e-05	6850/567/3553/3606/4615/29108/948/24145/3133/64127/7099/3815/5027/144811	14
GO:0033690	positive regulation of osteoblast proliferation	6/820	13/18614	9.43723876728818e-06	9.07598190385236e-05	5.09428296641934e-05	4057/115908/3690/650/4041/3685	6
GO:0061351	neural precursor cell proliferation	20/820	150/18614	9.78173749898602e-06	9.35598546822314e-05	5.25144694092058e-05	7157/7422/6608/4067/1950/3091/3398/387/2737/85440/1499/388610/2018/2263/57165/5080/8326/4036/3736/582	20
GO:0035592	establishment of protein localization to extracellular region	36/820	374/18614	9.79776645896819e-06	9.35598546822314e-05	5.25144694092058e-05	3123/301/4843/7351/7040/3553/7042/19/57333/7097/3091/4041/3033/7099/3783/3625/252983/240/7226/150/5027/3479/5581/5715/3767/5798/3741/3708/5936/6804/6833/4760/5950/130399/111/6623	36
GO:0002886	regulation of myeloid leukocyte mediated immunity	12/820	60/18614	9.80653309898406e-06	9.35598546822314e-05	5.25144694092058e-05	718/3598/3162/3689/2213/6688/6850/4067/3965/3684/3133/613	12
GO:2000630	positive regulation of miRNA metabolic process	12/820	60/18614	9.80653309898406e-06	9.35598546822314e-05	5.25144694092058e-05	1956/7157/4609/6688/367/650/8862/7040/7042/3091/6774/4790	12
GO:0072522	purine-containing compound biosynthetic process	29/820	271/18614	9.81041436085821e-06	9.35598546822314e-05	5.25144694092058e-05	283120/4843/10135/8942/7040/6472/55276/4907/5740/353/3615/5631/5634/5198/3251/55811/271/201163/109/158/4846/5164/126328/4831/111/374291/6622/226/4729	29
GO:0007389	pattern specification process	42/820	467/18614	9.91663796423686e-06	9.4241322152091e-05	5.28969721687586e-05	718/7157/9935/367/650/6608/51098/3091/2736/4041/3684/29880/6781/57216/286204/4853/25806/2737/80114/1499/57545/2022/6092/54903/90/129880/4297/27152/2622/2018/2263/84667/54806/5080/27031/4036/28996/64388/8646/4760/134701/5649	42
GO:0042772	DNA damage response, signal transduction resulting in transcription	7/820	19/18614	9.93144566252967e-06	9.4241322152091e-05	5.28969721687586e-05	675/7157/4582/1026/10524/28996/6154	7
GO:0098543	detection of other organism	7/820	19/18614	9.93144566252967e-06	9.4241322152091e-05	5.28969721687586e-05	3123/3106/7097/58484/64127/7099/4671	7
GO:0002449	lymphocyte mediated immunity	31/820	300/18614	9.96064093088778e-06	9.43613542007525e-05	5.29643452890886e-05	3117/3123/718/3598/3119/2213/3107/259307/3106/3077/567/7040/182/3553/5777/3606/11118/4615/3965/5788/1191/7133/3133/64127/7037/3635/4277/3251/720/326/5027	31
GO:0033559	unsaturated fatty acid metabolic process	17/820	114/18614	1.00971480629839e-05	9.54959127747884e-05	5.36011648067281e-05	301/5742/7132/3553/5321/215/5740/5743/231/2950/240/2944/6319/1565/145482/1571/5730	17
GO:0071331	cellular response to hexose stimulus	19/820	138/18614	1.01686471841628e-05	9.58542064318683e-05	5.3802272443739e-05	3123/7351/1535/6518/3091/5176/4041/7494/252983/150/10524/5581/5798/5936/51085/4884/6833/4760/111	19
GO:0072175	epithelial tube formation	19/820	138/18614	1.01686471841628e-05	9.58542064318683e-05	5.3802272443739e-05	115908/6664/7040/7042/1950/51098/3091/836/133/57216/6662/1499/57545/54903/80184/7248/2263/27031/4036	19
GO:0051099	positive regulation of binding	22/820	176/18614	1.02721529076131e-05	9.667011226422e-05	5.42602344833269e-05	4318/115908/81620/5329/3077/650/567/7040/1950/5925/1499/1965/1440/627/801/808/5080/27031/3479/28996/5310/4760	22
GO:0042180	cellular ketone metabolic process	25/820	216/18614	1.03584105970209e-05	9.73212778168203e-05	5.46257289959948e-05	301/9056/8942/650/3553/27235/215/133/672/1601/10327/10170/6662/5743/64410/57107/231/9563/84274/1583/5164/5581/344/51085/6622	25
GO:0051346	negative regulation of hydrolase activity	34/820	345/18614	1.04664198767276e-05	9.81743298634496e-05	5.51045409368569e-05	4057/4318/5806/5054/6590/7076/960/301/5265/7079/7422/3958/5329/358/2/1508/7042/871/5176/3082/330/286204/5743/91272/6195/65125/3699/7248/402/4846/2810/3164/6622/4671	34
GO:0009167	purine ribonucleoside monophosphate metabolic process	10/820	42/18614	1.06208065723463e-05	9.89713396766193e-05	5.55518967776146e-05	4907/353/3615/5634/5198/3251/271/158/22978/9615	10
GO:0042119	neutrophil activation	10/820	42/18614	1.06208065723463e-05	9.89713396766193e-05	5.55518967776146e-05	3576/301/3689/2213/6688/6850/3606/4615/3684/613	10
GO:0085029	extracellular matrix assembly	10/820	42/18614	1.06208065723463e-05	9.89713396766193e-05	5.55518967776146e-05	1281/3037/7837/7040/2006/30008/6662/183/3036/4629	10
GO:1900274	regulation of phospholipase C activity	10/820	42/18614	1.06208065723463e-05	9.89713396766193e-05	5.55518967776146e-05	1956/1909/5031/5156/2769/183/8698/3815/2321/3356	10
GO:0045927	positive regulation of growth	28/820	258/18614	1.06816851231801e-05	9.93404798706996e-05	5.57590924973555e-05	983/1956/4323/2335/7422/58191/1535/7852/6608/6280/7042/9037/1435/57817/6279/387/6868/6195/4137/7466/627/2810/2263/2185/3479/3249/3481/6857	28
GO:0045778	positive regulation of ossification	11/820	51/18614	1.07300956690077e-05	9.93404798706996e-05	5.57590924973555e-05	4057/6664/7020/650/196527/90/240/84059/5027/9365/8326	11
GO:1900047	negative regulation of hemostasis	11/820	51/18614	1.07300956690077e-05	9.93404798706996e-05	5.57590924973555e-05	5054/5328/5627/5329/5156/5327/2191/928/7056/10019/4846	11
GO:1902895	positive regulation of miRNA transcription	11/820	51/18614	1.07300956690077e-05	9.93404798706996e-05	5.57590924973555e-05	1956/7157/4609/6688/367/650/8862/7040/7042/3091/6774	11
GO:0010821	regulation of mitochondrion organization	20/820	151/18614	1.08176670162754e-05	9.99889059867401e-05	5.61230493841056e-05	4318/7157/5329/581/1634/3091/3082/4000/1191/29108/10018/7037/8743/3791/4137/64423/23259/201163/3479/8326	20
GO:0009156	ribonucleoside monophosphate biosynthetic process	9/820	34/18614	1.16076890236018e-05	0.000107117557445957	6.01243098633507e-05	353/7372/3615/5631/5634/5198/3251/271/158	9
GO:0034614	cellular response to reactive oxygen species	20/820	152/18614	1.19513599068258e-05	0.000109756208612927	6.1605365669391e-05	983/1956/4318/4313/283120/301/2146/5111/358/6648/5156/3082/948/8737/847/4137/7226/4846/4353/5164	20
GO:0071322	cellular response to carbohydrate stimulus	20/820	152/18614	1.19513599068258e-05	0.000109756208612927	6.1605365669391e-05	3123/7351/1535/2203/6518/3091/5176/4041/7494/252983/150/10524/5581/5798/5936/51085/4884/6833/4760/111	20
GO:1904064	positive regulation of cation transmembrane transport	20/820	152/18614	1.19513599068258e-05	0.000109756208612927	6.1605365669391e-05	1520/1909/3784/5031/196527/581/2316/81671/3783/7222/7070/5027/801/57165/808/5174/6833/6622/3736/1812	20
GO:0032635	interleukin-6 production	22/820	178/18614	1.23173839320278e-05	0.000112754479236524	6.32882732741347e-05	3556/4843/199/3106/6850/1535/3553/5777/4615/7097/3965/3082/7494/26191/29108/948/4023/6774/64127/7099/3635/5027	22
GO:0032675	regulation of interleukin-6 production	22/820	178/18614	1.23173839320278e-05	0.000112754479236524	6.32882732741347e-05	3556/4843/199/3106/6850/1535/3553/5777/4615/7097/3965/3082/7494/26191/29108/948/4023/6774/64127/7099/3635/5027	22
GO:0045444	fat cell differentiation	27/820	246/18614	1.24440326853824e-05	0.000113731279494769	6.38365441907016e-05	4320/9935/650/6648/7040/182/5156/25937/4041/3398/7494/4023/5919/5743/6239/25979/3625/240/201163/4929/11007/3164/3356/4151/2784/2874/582	27
GO:0071326	cellular response to monosaccharide stimulus	19/820	140/18614	1.25467394300369e-05	0.000114219948220596	6.41108304103719e-05	3123/7351/1535/6518/3091/5176/4041/7494/252983/150/10524/5581/5798/5936/51085/4884/6833/4760/111	19
GO:0051279	regulation of release of sequestered calcium ion into cytosol	14/820	82/18614	1.25575850489767e-05	0.000114219948220596	6.41108304103719e-05	3690/1535/5031/5777/4067/581/5587/7070/801/808/2185/5581/6622/1812	14
GO:1901657	glycosyl compound metabolic process	14/820	82/18614	1.25575850489767e-05	0.000114219948220596	6.41108304103719e-05	7083/1806/55276/2717/4907/2990/10327/353/51251/231/1890/3251/22978/9615	14
GO:0043254	regulation of protein-containing complex assembly	38/820	409/18614	1.25926552016875e-05	0.000114356548750357	6.41875032992486e-05	7157/54751/81620/7422/3958/3055/6850/7040/2006/4615/581/19/115362/5925/84722/26191/1191/29108/948/3309/5587/6662/387/10018/7099/7037/4137/10458/5526/1440/402/2185/5581/163782/57662/6804/6622/6710	38
GO:0009185	ribonucleoside diphosphate metabolic process	17/820	116/18614	1.27860816317749e-05	0.000115928495303676	6.50698255246045e-05	7351/2203/3091/4907/5230/3939/7372/6774/201163/5027/2026/402/229/3479/3356/51085/226	17
GO:1990266	neutrophil migration	18/820	128/18614	1.28598983148827e-05	0.0001164126985552	6.5341605305862e-05	7130/3576/3689/6347/6351/3958/6850/3553/683/4615/6280/7042/6374/9948/6279/51135/64127/1441	18
GO:0010543	regulation of platelet activation	11/820	52/18614	1.30723846217824e-05	0.000118148667984192	6.63159923844195e-05	6850/5321/5156/4067/2316/928/7056/7099/10019/4846/26276	11
GO:0014002	astrocyte development	10/820	43/18614	1.32972181317396e-05	0.000119612042595128	6.7137373964171e-05	3553/1021/6608/6280/3913/10319/6279/7099/4137/1812	10
GO:0030501	positive regulation of bone mineralization	10/820	43/18614	1.32972181317396e-05	0.000119612042595128	6.7137373964171e-05	4057/7020/650/196527/90/240/84059/5027/9365/8326	10
GO:0042554	superoxide anion generation	10/820	43/18614	1.32972181317396e-05	0.000119612042595128	6.7137373964171e-05	54/3689/6850/1535/6648/7040/3684/183/2950/4137	10
GO:0030856	regulation of epithelial cell differentiation	21/820	166/18614	1.34829214425479e-05	0.000121091497617088	6.7967781362268e-05	4318/5054/1594/2146/7422/1030/100133941/650/7132/182/3553/6608/25937/6772/4613/6662/1499/2810/54806/5080/4831	21
GO:0021549	cerebellum development	16/820	105/18614	1.38379167013681e-05	0.0001240843379684	6.96476409944727e-05	2146/7157/2213/199/6608/2736/4669/3309/57107/57502/388610/22891/23017/4760/875/6753	16
GO:0046530	photoreceptor cell differentiation	12/820	62/18614	1.39617247767474e-05	0.000124997984932167	7.01604644238432e-05	7422/4669/286204/6774/639/6662/80184/7070/7068/54806/5080/582	12
GO:0051928	positive regulation of calcium ion transport	18/820	129/18614	1.43413510768424e-05	0.000128130401816223	7.19186673538646e-05	6347/1230/6351/3958/5031/581/81671/6781/7225/7466/7222/7070/5027/801/57165/808/6622/1812	18
GO:0009308	amine metabolic process	17/820	117/18614	1.43565363423754e-05	0.000128130401816223	7.19186673538646e-05	7412/9056/3689/1909/259307/8942/7042/3684/4129/3251/1621/4929/9365/5053/217/6622/1812	17
GO:2000108	positive regulation of leukocyte apoptotic process	8/820	27/18614	1.44174726683785e-05	0.000128473197855879	7.21110762903601e-05	1029/301/7157/4067/581/3965/10018/5027	8
GO:1900407	regulation of cellular response to oxidative stress	15/820	94/18614	1.44860960188194e-05	0.000128883316061352	7.23412726713682e-05	283120/6648/3091/3082/215/948/4841/7099/1499/4170/8737/240/7226/7248/135112	15
GO:0009168	purine ribonucleoside monophosphate biosynthetic process	7/820	20/18614	1.46992662260724e-05	0.000129767670723361	7.28376545437287e-05	353/3615/5634/5198/3251/271/158	7
GO:0042053	regulation of dopamine metabolic process	7/820	20/18614	1.46992662260724e-05	0.000129767670723361	7.28376545437287e-05	3689/3684/4129/3251/4929/217/1812	7
GO:0042069	regulation of catecholamine metabolic process	7/820	20/18614	1.46992662260724e-05	0.000129767670723361	7.28376545437287e-05	3689/3684/4129/3251/4929/217/1812	7
GO:0060749	mammary gland alveolus development	7/820	20/18614	1.46992662260724e-05	0.000129767670723361	7.28376545437287e-05	8835/7422/367/1950/3091/3398/8792	7
GO:0061377	mammary gland lobule development	7/820	20/18614	1.46992662260724e-05	0.000129767670723361	7.28376545437287e-05	8835/7422/367/1950/3091/3398/8792	7
GO:0002446	neutrophil mediated immunity	9/820	35/18614	1.50187949949495e-05	0.000132100989271221	7.41473293601306e-05	3689/6688/6850/4615/3684/9948/51135/6868/613	9
GO:0061081	positive regulation of myeloid leukocyte cytokine production involved in immune response	9/820	35/18614	1.50187949949495e-05	0.000132100989271221	7.41473293601306e-05	6850/4615/29108/948/24145/64127/7099/3815/5027	9
GO:0042594	response to starvation	24/820	207/18614	1.50330601502757e-05	0.000132100989271221	7.41473293601306e-05	7157/7351/1513/3077/7071/26608/1026/133/7494/57817/3309/355/5587/1965/3625/3920/8792/201163/158/10524/2875/213/6753/11337	24
GO:0071692	protein localization to extracellular region	36/820	382/18614	1.5581832995625e-05	0.000136712605498537	7.67357961776447e-05	3123/301/4843/7351/7040/3553/7042/19/57333/7097/3091/4041/3033/7099/3783/3625/252983/240/7226/150/5027/3479/5581/5715/3767/5798/3741/3708/5936/6804/6833/4760/5950/130399/111/6623	36
GO:0009135	purine nucleoside diphosphate metabolic process	16/820	106/18614	1.56425881705687e-05	0.00013682466309318	7.67986932946392e-05	7351/2203/3091/4907/5230/3939/6774/201163/5027/2026/402/229/3479/3356/51085/226	16
GO:0009179	purine ribonucleoside diphosphate metabolic process	16/820	106/18614	1.56425881705687e-05	0.00013682466309318	7.67986932946392e-05	7351/2203/3091/4907/5230/3939/6774/201163/5027/2026/402/229/3479/3356/51085/226	16
GO:0009158	ribonucleoside monophosphate catabolic process	6/820	14/18614	1.5899319622783e-05	0.000138433312685086	7.77016166699609e-05	1806/4907/3251/1807/22978/9615	6
GO:0030213	hyaluronan biosynthetic process	6/820	14/18614	1.5899319622783e-05	0.000138433312685086	7.77016166699609e-05	3037/7040/3553/1950/4790/3036	6
GO:0043301	negative regulation of leukocyte degranulation	6/820	14/18614	1.5899319622783e-05	0.000138433312685086	7.77016166699609e-05	3598/3162/2213/6688/3965/613	6
GO:0009126	purine nucleoside monophosphate metabolic process	10/820	44/18614	1.65344556104376e-05	0.00014374390296696	8.06824125663364e-05	4907/353/3615/5634/5198/3251/271/158/22978/9615	10
GO:0070542	response to fatty acid	12/820	63/18614	1.65634571712053e-05	0.000143776858824024	8.07009104504291e-05	1019/3399/7351/5327/7097/948/4023/6662/5743/847/210/6319	12
GO:0009416	response to light stimulus	32/820	323/18614	1.70093443278447e-05	0.00014742293419711	8.27474261733734e-05	1956/4318/4313/7076/675/7157/4609/5111/358/581/3091/836/1026/3398/1497/5743/85461/1965/847/5602/23259/4297/3815/7222/1621/4311/5936/6833/6154/10636/1812/22861	32
GO:0051098	regulation of binding	35/820	369/18614	1.77771909041575e-05	0.000153844187748726	8.63516293260013e-05	4318/6590/115908/3162/6664/3676/81620/5329/3077/650/567/7040/6608/581/1950/1026/1601/5925/25979/1499/1965/22873/1440/627/2622/801/808/5080/27031/3479/28996/64388/1565/5310/4760	35
GO:0070302	regulation of stress-activated protein kinase signaling cascade	23/820	196/18614	1.85104266352647e-05	0.000159946913789265	8.97770452916109e-05	1956/4609/2213/7422/6688/650/3553/4615/4067/7042/3082/26191/29108/355/64127/7099/2950/8737/5871/2185/28996/4671/2874	23
GO:0031343	positive regulation of cell killing	13/820	74/18614	1.85645876825256e-05	0.000160172229279037	8.99035132455772e-05	3123/4843/3107/6688/3106/6850/3077/567/3684/5788/3133/4277/5027	13
GO:0009165	nucleotide biosynthetic process	30/820	295/18614	1.87926164053316e-05	0.000161894699938982	9.087032356275e-05	283120/4843/10135/8942/7040/5740/353/7372/80308/3615/7298/5631/5634/5198/3251/55811/271/201163/122481/109/158/4846/5164/126328/4831/111/374291/6622/226/4729	30
GO:0014009	glial cell proliferation	11/820	54/18614	1.91155714267329e-05	0.000163933990746854	9.20149627363588e-05	6664/7157/1030/1436/3553/4067/1435/5925/1191/2185/6833	11
GO:1904645	response to amyloid-beta	11/820	54/18614	1.91155714267329e-05	0.000163933990746854	9.20149627363588e-05	4318/4313/7412/3676/2213/948/10018/3383/7099/3479/773	11
GO:2000179	positive regulation of neural precursor cell proliferation	11/820	54/18614	1.91155714267329e-05	0.000163933990746854	9.20149627363588e-05	7422/6608/4067/1950/3091/2737/1499/57165/5080/8326/4036	11
GO:0033687	osteoblast proliferation	9/820	36/18614	1.92475809429668e-05	0.000164571145603807	9.23725931469454e-05	4057/115908/3690/650/4041/3685/387/57560/2263	9
GO:0090218	positive regulation of lipid kinase activity	9/820	36/18614	1.92475809429668e-05	0.000164571145603807	9.23725931469454e-05	7040/5156/4067/5587/64127/3815/2321/2185/2322	9
GO:0097028	dendritic cell differentiation	10/820	45/18614	2.04266117076047e-05	0.000174159124766278	9.77542564696792e-05	2213/6688/3106/4067/5971/116071/3965/4853/7226/2322	10
GO:0001933	negative regulation of protein phosphorylation	33/820	341/18614	2.0430028838969e-05	0.000174159124766278	9.77542564696792e-05	1029/3486/1030/650/7040/3553/5777/4067/581/25937/4041/3082/836/1026/9021/5925/26191/5788/29108/183/2950/2022/10019/7070/801/2810/808/5080/51085/6622/9467/10636/80279	33
GO:0061008	hepaticobiliary system development	19/820	145/18614	2.08164884696987e-05	0.000177188707078644	9.94547390987491e-05	3162/301/2146/7351/5111/1030/6648/3082/7494/57817/4853/6662/7298/54903/6195/27031/3249/5310/80279	19
GO:0030728	ovulation	7/820	21/18614	2.1212628250716e-05	0.000180291533403626	0.000101196333062087	4313/4327/7130/5327/5743/3625/4846	7
GO:0120254	olefinic compound metabolic process	20/820	158/18614	2.1298208515725e-05	0.000180496595159596	0.000101311432741831	5742/650/5321/215/133/1601/5740/10170/5743/231/2950/9563/240/1583/3991/1565/1056/5950/1571/5730	20
GO:0002709	regulation of T cell mediated immunity	15/820	97/18614	2.13317035135135e-05	0.000180496595159596	0.000101311432741831	3123/2213/3107/259307/3106/3077/567/3553/3606/5788/7133/3133/64127/4277/5027	15
GO:0006576	biogenic amine metabolic process	15/820	97/18614	2.13317035135135e-05	0.000180496595159596	0.000101311432741831	3689/1909/259307/8942/7042/3684/4129/3251/1621/4929/9365/5053/217/6622/1812	15
GO:0034637	cellular carbohydrate biosynthetic process	13/820	75/18614	2.15636404740709e-05	0.000181919292342643	0.000102109982375661	3037/2203/5260/2632/2683/2992/2997/8908/3479/3036/90673/3481/79369	13
GO:0045669	positive regulation of osteoblast differentiation	13/820	75/18614	2.15636404740709e-05	0.000181919292342643	0.000102109982375661	4057/115908/6664/650/182/25937/4041/3082/5587/2737/1499/90/3479	13
GO:0008306	associative learning	14/820	86/18614	2.20195664164075e-05	0.00018549126628179	0.000104114905499954	3091/1497/85461/183/23259/4297/3815/7248/109/1621/6833/10636/5649/1812	14
GO:0042116	macrophage activation	16/820	109/18614	2.23755250196936e-05	0.000188211827709901	0.000105641936942848	3689/2213/199/6850/5321/7097/3684/5788/6556/1191/57817/7099/7442/4137/5581/6622	16
GO:0061900	glial cell activation	11/820	55/18614	2.29533576192111e-05	0.000192015692374961	0.000107777018653572	3689/199/3553/6608/7097/3684/5788/1191/7442/4137/6622	11
GO:0035107	appendage morphogenesis	19/820	146/18614	2.29624236717032e-05	0.000192015692374961	0.000107777018653572	1281/6664/341640/7020/7042/581/51098/4041/6299/4613/4853/6662/10018/2737/1499/54903/80144/27152/2263	19
GO:0035108	limb morphogenesis	19/820	146/18614	2.29624236717032e-05	0.000192015692374961	0.000107777018653572	1281/6664/341640/7020/7042/581/51098/4041/6299/4613/4853/6662/10018/2737/1499/54903/80144/27152/2263	19
GO:0045598	regulation of fat cell differentiation	19/820	146/18614	2.29624236717032e-05	0.000192015692374961	0.000107777018653572	4320/650/6648/7040/182/25937/4041/3398/7494/4023/5919/5743/6239/240/201163/11007/3356/2784/2874	19
GO:0003012	muscle system process	40/820	452/18614	2.33129078799429e-05	0.000194661074142481	0.000109261852296997	3162/2146/199/1909/1535/7132/3784/7852/3553/2316/26509/3762/6781/4000/57817/7133/2548/5743/387/183/7442/1160/3815/150/7222/151/801/4846/808/3479/3164/3356/6261/3741/4629/6833/6905/3736/1812/226	40
GO:0002275	myeloid cell activation involved in immune response	15/820	98/18614	2.41775792173532e-05	0.000200998154922107	0.000112818809881803	3598/3162/3689/6688/6850/5777/4615/4067/3965/3684/29108/613/3815/5581/5730	15
GO:0072163	mesonephric epithelium development	15/820	98/18614	2.41775792173532e-05	0.000200998154922107	0.000112818809881803	4609/7422/650/6608/6299/6662/2737/1499/183/847/6092/80000/2263/5310/793	15
GO:0072164	mesonephric tubule development	15/820	98/18614	2.41775792173532e-05	0.000200998154922107	0.000112818809881803	4609/7422/650/6608/6299/6662/2737/1499/183/847/6092/80000/2263/5310/793	15
GO:0045920	negative regulation of exocytosis	9/820	37/18614	2.4447245365139e-05	0.000202944163489647	0.000113911090408929	3598/3162/301/2213/6688/3965/613/150/6622	9
GO:0021537	telencephalon development	28/820	270/18614	2.47844614871763e-05	0.00020544445328687	0.00011531448497935	1281/1956/2146/1436/358/650/7852/1021/6608/581/3091/836/3398/6299/387/2737/1499/6092/3251/7248/2018/5080/146760/4760/3736/5649/1812/582	28
GO:0045667	regulation of osteoblast differentiation	19/820	147/18614	2.53039682662453e-05	0.000209446344009285	0.000117560717283098	4057/7130/115908/6664/3399/650/182/1021/25937/4041/3082/5587/6662/2737/1499/90/2263/3479/8646	19
GO:1902563	regulation of neutrophil activation	6/820	15/18614	2.55115297861141e-05	0.000210858339666969	0.000118353260228182	3689/2213/6688/6850/3684/613	6
GO:0007263	nitric oxide mediated signal transduction	8/820	29/18614	2.57729399990996e-05	0.000212710675564204	0.000119392962963305	1956/4843/7422/948/183/4846/4760/875	8
GO:0045861	negative regulation of proteolysis	32/820	330/18614	2.60911671679135e-05	0.000215025905142501	0.000120692484571988	4057/4318/5054/6590/5328/7076/960/7157/5265/7079/7422/5329/358/3077/2/1508/5327/871/5176/3082/330/286204/5743/6195/3699/84074/210/2810/3164/28996/6622/4671	32
GO:1902806	regulation of cell cycle G1/S phase transition	24/820	214/18614	2.61614117331358e-05	0.000215293695691304	0.000120842793469227	1956/1029/301/2146/7157/6347/199/1030/1017/5777/4193/894/4582/1026/3398/5925/25959/6868/252983/90/57165/3741/5310/6154	24
GO:0019318	hexose metabolic process	25/820	228/18614	2.62709636086568e-05	0.00021588372544693	0.000121173972901449	3486/7157/3784/2203/55276/4041/5230/2683/92579/2548/231/9563/5091/2026/229/2875/283450/5164/3479/3767/90673/2784/3481/5950/226	25
GO:1990868	response to chemokine	15/820	99/18614	2.73534193208218e-05	0.000224132974693458	0.000125804216809769	3576/6347/1230/6351/9034/7852/4067/3091/6374/81704/387/10019/65125/7066/2185	15
GO:1990869	cellular response to chemokine	15/820	99/18614	2.73534193208218e-05	0.000224132974693458	0.000125804216809769	3576/6347/1230/6351/9034/7852/4067/3091/6374/81704/387/10019/65125/7066/2185	15
GO:0010803	regulation of tumor necrosis factor-mediated signaling pathway	11/820	56/18614	2.74395173984217e-05	0.000224194223099139	0.000125838595096668	6850/7132/841/834/29108/2950/8737/6868/246330/4671/2874	11
GO:0070231	T cell apoptotic process	11/820	56/18614	2.74395173984217e-05	0.000224194223099139	0.000125838595096668	7157/3958/581/3091/3965/81704/355/10018/2737/8737/5027	11
GO:0007626	locomotory behavior	23/820	201/18614	2.77900240873939e-05	0.000226733200816033	0.000127263704916444	6648/894/1827/3398/4669/1497/2548/57561/3251/23259/7248/1621/4929/5581/2571/28996/111/6622/6623/6905/793/5649/1812	23
GO:0071901	negative regulation of protein serine/threonine kinase activity	17/820	123/18614	2.79409743201826e-05	0.000227639109354288	0.000127772184823572	1029/1030/650/3553/5777/4067/4041/836/1026/5925/26191/29108/183/2950/10019/10636/80279	17
GO:0008637	apoptotic mitochondrial changes	16/820	111/18614	2.81848302222753e-05	0.000228971633557886	0.000128520121016553	4318/7157/5329/6648/581/3082/4000/1191/29108/10018/4170/8743/2810/3479/8326/4884	16
GO:0071347	cellular response to interleukin-1	16/820	111/18614	2.81848302222753e-05	0.000228971633557886	0.000128520121016553	4313/3037/3576/6347/6351/2633/3553/4615/3091/11173/5740/29108/6662/51135/3625/4790	16
GO:0003407	neural retina development	13/820	77/18614	2.88571733485394e-05	0.000233436112917333	0.000131026000974854	7020/7042/4669/286204/6774/639/6662/7070/7068/54806/28996/4760/793	13
GO:0050853	B cell receptor signaling pathway	13/820	77/18614	2.88571733485394e-05	0.000233436112917333	0.000131026000974854	2213/6850/4332/5777/4067/581/26191/5788/4773/9404/4790/933/2874	13
GO:0072088	nephron epithelium morphogenesis	13/820	77/18614	2.88571733485394e-05	0.000233436112917333	0.000131026000974854	4609/7422/650/6608/6772/6299/6662/2737/1499/183/80000/54806/5310	13
GO:0071333	cellular response to glucose stimulus	18/820	136/18614	2.97479276260116e-05	0.000240300894123434	0.00013487915299046	3123/7351/1535/3091/5176/4041/7494/252983/150/10524/5581/5798/5936/51085/4884/6833/4760/111	18
GO:0009127	purine nucleoside monophosphate biosynthetic process	7/820	22/18614	2.99326092929051e-05	0.000240769634411055	0.000135142253521972	353/3615/5634/5198/3251/271/158	7
GO:0009713	catechol-containing compound biosynthetic process	7/820	22/18614	2.99326092929051e-05	0.000240769634411055	0.000135142253521972	7042/1621/4929/9365/5053/217/6622	7
GO:0042423	catecholamine biosynthetic process	7/820	22/18614	2.99326092929051e-05	0.000240769634411055	0.000135142253521972	7042/1621/4929/9365/5053/217/6622	7
GO:0002695	negative regulation of leukocyte activation	23/820	202/18614	3.00845448531785e-05	0.000241650928588278	0.000135636917566369	3123/2335/3598/3162/301/6664/861/2213/3958/259307/6688/3077/4332/5777/4067/3965/836/3398/26191/5788/2737/3635/613	23
GO:0001754	eye photoreceptor cell differentiation	10/820	47/18614	3.06120035387533e-05	0.000245541851169494	0.000137820864255457	7422/4669/286204/6774/639/6662/80184/7070/7068/5080	10
GO:0001912	positive regulation of leukocyte mediated cytotoxicity	12/820	67/18614	3.16697171677792e-05	0.000253669096921131	0.000142382628484945	3123/4843/3107/6688/3106/3077/567/3684/5788/3133/4277/5027	12
GO:0007566	embryo implantation	11/820	57/18614	3.26628496488843e-05	0.000260891080598862	0.000146436275663065	4318/4313/7076/6696/7422/3690/3553/81671/6781/5743/130399	11
GO:0010332	response to gamma radiation	11/820	57/18614	3.26628496488843e-05	0.000260891080598862	0.000146436275663065	675/7157/4609/1535/6648/4193/581/1026/5788/3309/6154	11
GO:2000177	regulation of neural precursor cell proliferation	14/820	89/18614	3.27718698977796e-05	0.000261395767869982	0.000146719552976294	7157/7422/6608/4067/1950/3091/3398/387/2737/1499/57165/5080/8326/4036	14
GO:0043154	negative regulation of cysteine-type endopeptidase activity involved in apoptotic process	13/820	78/18614	3.32518494012775e-05	0.000264484375363299	0.00014845316601231	4318/960/7422/5329/358/3082/330/5743/6195/2810/3164/6622/4671	13
GO:0061045	negative regulation of wound healing	13/820	78/18614	3.32518494012775e-05	0.000264484375363299	0.00014845316601231	5054/5328/5627/5329/5156/5327/2191/928/7056/10019/240/4846/6833	13
GO:0042744	hydrogen peroxide catabolic process	8/820	30/18614	3.37956206624494e-05	0.000268435131807728	0.000150670697015846	3240/7837/847/2878/4353/3040/6622/3039	8
GO:0061448	connective tissue development	28/820	275/18614	3.45546107524977e-05	0.00027408198208831	0.00015384023321623	1281/7076/960/1019/3690/6688/1513/650/7040/3091/871/11173/4041/1435/7494/6781/5925/4613/6662/2737/57561/25979/7298/1499/57560/5310/875/582	28
GO:0048709	oligodendrocyte differentiation	15/820	101/18614	3.48267006107355e-05	0.000275856491087534	0.000154836252276676	6664/7852/4067/7097/9948/1191/7133/6662/2737/1499/7223/56978/5080/22891/84504	15
GO:0019058	viral life cycle	31/820	320/18614	3.53776427665926e-05	0.000279831756862521	0.000157067540190099	4057/983/1956/5806/6590/3123/3576/23601/6347/4360/6614/3690/920/290/7852/1508/3956/8638/3965/11043/3685/4261/1969/3383/7037/3429/10318/10410/5091/3356/440400	31
GO:0060759	regulation of response to cytokine stimulus	21/820	177/18614	3.58172715164938e-05	0.000282916758252859	0.000158799129146607	7837/100133941/6850/7132/7852/841/834/5777/7097/3091/1435/5788/29108/7099/2950/8737/6868/10019/246330/4671/2874	21
GO:0045670	regulation of osteoclast differentiation	12/820	68/18614	3.69344886577019e-05	0.000290276576726605	0.000162930141998321	4057/7130/9935/1230/4982/7071/1435/4739/4853/7099/1499/3635	12
GO:0061180	mammary gland epithelium development	12/820	68/18614	3.69344886577019e-05	0.000290276576726605	0.000162930141998321	675/367/1436/6608/581/3091/4041/1435/3398/1969/6239/2263	12
GO:1902893	regulation of miRNA transcription	12/820	68/18614	3.69344886577019e-05	0.000290276576726605	0.000162930141998321	1956/7157/4609/6688/367/650/8862/7040/7042/3091/6774/6662	12
GO:0008542	visual learning	10/820	48/18614	3.71562162038263e-05	0.000290276576726605	0.000162930141998321	3091/1497/85461/23259/4297/3815/1621/6833/10636/1812	10
GO:0014075	response to amine	10/820	48/18614	3.71562162038263e-05	0.000290276576726605	0.000162930141998321	983/1909/4615/3309/3251/1621/4929/808/3164/1812	10
GO:0036230	granulocyte activation	10/820	48/18614	3.71562162038263e-05	0.000290276576726605	0.000162930141998321	3576/301/3689/2213/6688/6850/3606/4615/3684/613	10
GO:0042461	photoreceptor cell development	10/820	48/18614	3.71562162038263e-05	0.000290276576726605	0.000162930141998321	7422/4669/286204/639/80184/7070/7068/54806/5080/582	10
GO:0043300	regulation of leukocyte degranulation	10/820	48/18614	3.71562162038263e-05	0.000290276576726605	0.000162930141998321	3598/3162/3689/2213/6688/6850/4067/3965/3684/613	10
GO:2000106	regulation of leukocyte apoptotic process	14/820	90/18614	3.72600754791092e-05	0.000290331825135706	0.000162961152530558	1029/301/7157/3958/4067/581/3091/3965/81704/10018/64127/4254/6868/5027	14
GO:0071478	cellular response to radiation	22/820	191/18614	3.72651053830154e-05	0.000290331825135706	0.000162961152530558	4318/4313/7076/675/7157/4609/5111/358/1535/4193/894/581/1026/672/57817/3309/25896/5743/1965/4311/6154/22861	22
GO:0061333	renal tubule morphogenesis	13/820	79/18614	3.82194395090136e-05	0.000297360796070811	0.000166906463052934	1282/4609/7422/650/6608/6299/6662/2737/1499/183/80000/54806/5310	13
GO:0032350	regulation of hormone metabolic process	9/820	39/18614	3.84771180831375e-05	0.000298957771700454	0.000167802833917713	1594/650/3091/133/1601/9563/4790/3249/2784	9
GO:0042733	embryonic digit morphogenesis	11/820	58/18614	3.87213662429881e-05	0.000300446192767022	0.000168638273891768	341640/581/51098/4041/6299/4613/10018/2737/1499/54903/27152	11
GO:0001823	mesonephros development	15/820	102/18614	3.91964839335629e-05	0.000303676336961633	0.000170451330454023	4609/7422/650/6608/6299/6662/2737/1499/183/847/6092/80000/2263/5310/793	15
GO:0016045	detection of bacterium	6/820	16/18614	3.92988160182915e-05	0.000303676336961633	0.000170451330454023	3123/3106/7097/58484/64127/4671	6
GO:0045651	positive regulation of macrophage differentiation	6/820	16/18614	3.92988160182915e-05	0.000303676336961633	0.000170451330454023	7040/841/1435/3398/5925/8737	6
GO:0019882	antigen processing and presentation	16/820	114/18614	3.94039083555337e-05	0.000303676336961633	0.000170451330454023	3117/3123/3119/1520/2213/3107/3106/3077/64167/567/5971/6556/29108/3133/64127/4277	16
GO:0031532	actin cytoskeleton reorganization	16/820	114/18614	3.94039083555337e-05	0.000303676336961633	0.000170451330454023	301/1436/3055/5156/2316/4739/4853/387/8394/10458/3815/7226/8476/1440/2185/55561	16
GO:0009855	determination of bilateral symmetry	18/820	139/18614	3.99840381407388e-05	0.000307731402856456	0.000172727409597254	6608/51098/3091/29880/57216/4853/80114/1499/57545/2022/54903/90/129880/2622/54806/27031/64388/134701	18
GO:0007612	learning	19/820	152/18614	4.0520339871726e-05	0.00031101951317423	0.000174573002124982	590/7097/3091/1497/5743/85461/183/57502/23259/4297/3815/9379/7248/109/1621/6833/10636/5649/1812	19
GO:0016331	morphogenesis of embryonic epithelium	19/820	152/18614	4.0520339871726e-05	0.00031101951317423	0.000174573002124982	115908/6664/367/7020/7040/7042/51098/3091/836/133/57216/6662/1499/57545/54903/7248/2263/27031/4036	19
GO:0003177	pulmonary valve development	7/820	23/18614	4.13982798261984e-05	0.00031648041534693	0.000177638166997981	7132/182/7042/4853/7133/6092/4846	7
GO:0019885	antigen processing and presentation of endogenous peptide antigen via MHC class I	7/820	23/18614	4.13982798261984e-05	0.00031648041534693	0.000177638166997981	3107/3106/3077/64167/567/3133/4277	7
GO:0072243	metanephric nephron epithelium development	7/820	23/18614	4.13982798261984e-05	0.00031648041534693	0.000177638166997981	358/25937/3913/6772/6662/5310/793	7
GO:2000117	negative regulation of cysteine-type endopeptidase activity	14/820	91/18614	4.22777726919214e-05	0.000322771268623866	0.000181169177420042	4057/4318/960/7422/5329/358/3082/330/5743/6195/2810/3164/6622/4671	14
GO:0007204	positive regulation of cytosolic calcium ion concentration	21/820	179/18614	4.23482796099829e-05	0.000322877324352584	0.000181228705733124	1230/1909/100133941/5156/581/133/3685/948/2769/183/8698/7225/7442/7222/5027/2185/3356/5310/111/773/1812	21
GO:0014015	positive regulation of gliogenesis	12/820	69/18614	4.29416317639858e-05	0.000326528167933348	0.000183277897816534	650/7852/7040/3553/4067/7097/3398/7133/57165/4036/22891/84504	12
GO:0061614	miRNA transcription	12/820	69/18614	4.29416317639858e-05	0.000326528167933348	0.000183277897816534	1956/7157/4609/6688/367/650/8862/7040/7042/3091/6774/6662	12
GO:0032872	regulation of stress-activated MAPK cascade	22/820	193/18614	4.37211287862637e-05	0.000329183498454066	0.000184768315623137	1956/4609/2213/7422/6688/650/3553/4615/7042/3082/26191/29108/355/64127/7099/2950/8737/5871/2185/28996/4671/2874	22
GO:0048839	inner ear development	22/820	193/18614	4.37211287862637e-05	0.000329183498454066	0.000184768315623137	115908/341640/9935/7020/650/3784/182/890/7042/4669/4613/6662/2737/54903/613/80184/84059/2263/54806/3249/4760/793	22
GO:0033688	regulation of osteoblast proliferation	8/820	31/18614	4.38027619679007e-05	0.000329183498454066	0.000184768315623137	4057/115908/3690/650/4041/3685/387/2263	8
GO:1903203	regulation of oxidative stress-induced neuron death	8/820	31/18614	4.38027619679007e-05	0.000329183498454066	0.000184768315623137	3091/4841/7099/1499/4170/7226/7248/135112	8
GO:0072028	nephron morphogenesis	13/820	80/18614	4.38217244616168e-05	0.000329183498454066	0.000184768315623137	4609/7422/650/6608/6772/6299/6662/2737/1499/183/80000/54806/5310	13
GO:0022037	metencephalon development	16/820	115/18614	4.39345110758126e-05	0.000329183498454066	0.000184768315623137	2146/7157/2213/199/6608/2736/4669/3309/57107/57502/388610/22891/23017/4760/875/6753	16
GO:0048259	regulation of receptor-mediated endocytosis	16/820	115/18614	4.39345110758126e-05	0.000329183498454066	0.000184768315623137	5054/718/7422/3690/6850/3077/567/8862/1950/1601/1191/3685/54806/22848/7018/344	16
GO:0009799	specification of symmetry	18/820	140/18614	4.40321641800229e-05	0.000329183498454066	0.000184768315623137	6608/51098/3091/29880/57216/4853/80114/1499/57545/2022/54903/90/129880/2622/54806/27031/64388/134701	18
GO:1904019	epithelial cell apoptotic process	18/820	140/18614	4.40321641800229e-05	0.000329183498454066	0.000184768315623137	5054/283120/3162/3676/6347/57124/1909/196527/581/9037/836/5925/3383/1965/3791/7466/1285/4760	18
GO:2001235	positive regulation of apoptotic signaling pathway	18/820	140/18614	4.40321641800229e-05	0.000329183498454066	0.000184768315623137	7157/4609/1520/1513/6280/581/5788/29108/6279/355/10018/183/4170/8737/3625/8743/201163/6154	18
GO:0001776	leukocyte homeostasis	15/820	103/18614	4.40412080169126e-05	0.000329183498454066	0.000184768315623137	301/10673/4067/581/3091/3965/836/1435/355/10018/4254/6868/10019/5027/2322	15
GO:0042100	B cell proliferation	15/820	103/18614	4.40412080169126e-05	0.000329183498454066	0.000184768315623137	2213/10673/4332/683/4067/581/836/1026/5788/51293/4773/7099/7037/3635/933	15
GO:1902882	regulation of response to oxidative stress	15/820	103/18614	4.40412080169126e-05	0.000329183498454066	0.000184768315623137	283120/6648/3091/3082/215/948/4841/7099/1499/4170/8737/240/7226/7248/135112	15
GO:0043583	ear development	24/820	221/18614	4.42431763224135e-05	0.000330260254668487	0.000185372691094598	115908/341640/9935/1909/7020/650/3784/182/890/7042/4669/4613/6662/10018/2737/54903/613/80184/84059/2263/54806/3249/4760/793	24
GO:0072337	modified amino acid transport	10/820	49/18614	4.48592326412204e-05	0.000334421181376314	0.000187708189146132	2350/9056/10166/6556/1497/183/6583/11136/4036/5174	10
GO:0001913	T cell mediated cytotoxicity	11/820	59/18614	4.57229073569837e-05	0.000340414805035089	0.000191072366734351	3123/2213/3107/3106/3077/567/5788/3133/4277/3251/5027	11
GO:0010466	negative regulation of peptidase activity	25/820	236/18614	4.67856875902637e-05	0.000347873241626172	0.0001952587332217	4057/4318/5054/6590/7076/960/5265/7079/7422/5329/358/2/1508/871/5176/3082/330/286204/5743/6195/3699/2810/3164/6622/4671	25
GO:0001916	positive regulation of T cell mediated cytotoxicity	9/820	40/18614	4.77237447926113e-05	0.000354036483731561	0.0001987181164166	3123/3107/3106/3077/567/5788/3133/4277/5027	9
GO:0002285	lymphocyte activation involved in immune response	23/820	208/18614	4.78008228078734e-05	0.000354036483731561	0.0001987181164166	3123/301/7157/2213/3958/6688/7040/3606/3956/5971/3965/3683/7494/5788/6556/4853/6774/3383/7099/7037/4297/7248/2185	23
GO:1901654	response to ketone	23/820	208/18614	4.78008228078734e-05	0.000354036483731561	0.0001987181164166	1019/6696/5723/5111/367/358/1535/2/2203/7040/5031/5327/7042/7097/5176/2153/5069/7298/4129/109/808/5581/111	23
GO:0010632	regulation of epithelial cell migration	29/820	295/18614	4.80395363684638e-05	0.000355343029713812	0.000199451471221924	4318/3037/3162/301/7422/3690/7040/7042/285/1634/1950/3091/5176/9037/6781/5587/6662/1969/5743/387/6239/183/6868/6776/3791/4846/5168/2185/5581	29
GO:0071346	cellular response to type II interferon	16/820	116/18614	4.8918259786859e-05	0.000361374139332198	0.000202836689408015	7157/6347/4843/4360/6351/199/3055/2633/834/7097/3965/6772/115362/7099/9482/252983	16
GO:0002224	toll-like receptor signaling pathway	12/820	70/18614	4.97766929032973e-05	0.000367239947771675	0.000206129125238547	1520/4615/7097/330/948/51135/7100/7099/10318/56927/5581/2874	12
GO:0043299	leukocyte degranulation	13/820	81/18614	5.01256685868681e-05	0.000368860242517302	0.000207038584954385	3598/3162/3689/2213/6688/3055/6850/4067/3965/3684/613/3815/5730	13
GO:2000628	regulation of miRNA metabolic process	13/820	81/18614	5.01256685868681e-05	0.000368860242517302	0.000207038584954385	1956/7157/4609/6688/367/650/8862/7040/7042/3091/6774/6662/4790	13
GO:0001889	liver development	18/820	142/18614	5.32340333595367e-05	0.000391228984857523	0.000219593998163797	3162/301/2146/7351/5111/1030/6648/3082/7494/57817/4853/6662/7298/6195/27031/3249/5310/80279	18
GO:0001914	regulation of T cell mediated cytotoxicity	10/820	50/18614	5.38837219833301e-05	0.000394478647587846	0.000221418010338905	3123/2213/3107/3106/3077/567/5788/3133/4277/5027	10
GO:0002269	leukocyte activation involved in inflammatory response	10/820	50/18614	5.38837219833301e-05	0.000394478647587846	0.000221418010338905	3689/199/4615/7097/3684/5788/1191/7442/4137/6622	10
GO:0048546	digestive tract morphogenesis	10/820	50/18614	5.38837219833301e-05	0.000394478647587846	0.000221418010338905	1956/6664/5156/3091/2736/3398/2737/1499/2263/54806	10
GO:0034644	cellular response to UV	14/820	93/18614	5.41139235745732e-05	0.000395656033520245	0.000222078868542884	4318/4313/7076/7157/4609/5111/358/581/1026/5743/1965/4311/6154/22861	14
GO:0003338	metanephros morphogenesis	8/820	32/18614	5.61638450194224e-05	0.000406970482705537	0.000228429586996233	6608/6772/6299/6662/1499/80144/5310/793	8
GO:0019883	antigen processing and presentation of endogenous antigen	8/820	32/18614	5.61638450194224e-05	0.000406970482705537	0.000228429586996233	3123/3107/3106/3077/64167/567/3133/4277	8
GO:0033198	response to ATP	8/820	32/18614	5.61638450194224e-05	0.000406970482705537	0.000228429586996233	3553/4907/24145/5743/7442/7222/5027/3767	8
GO:0060055	angiogenesis involved in wound healing	8/820	32/18614	5.61638450194224e-05	0.000406970482705537	0.000228429586996233	5054/7422/3690/7852/2683/7494/240/3791	8
GO:0009162	deoxyribonucleoside monophosphate metabolic process	7/820	24/18614	5.62322883345543e-05	0.000406970482705537	0.000228429586996233	7083/1806/7298/1890/1807/22978/9615	7
GO:0035162	embryonic hemopoiesis	7/820	24/18614	5.62322883345543e-05	0.000406970482705537	0.000228429586996233	7422/3091/4254/10019/3791/4297/3815	7
GO:0060907	positive regulation of macrophage cytokine production	7/820	24/18614	5.62322883345543e-05	0.000406970482705537	0.000228429586996233	4615/29108/948/24145/64127/7099/5027	7
GO:0098581	detection of external biotic stimulus	7/820	24/18614	5.62322883345543e-05	0.000406970482705537	0.000228429586996233	3123/3106/7097/58484/64127/7099/4671	7
GO:0002440	production of molecular mediator of immune response	31/820	328/18614	5.65327018554592e-05	0.000408626107327863	0.000229358877116205	3117/3123/3598/3162/3119/54/2213/6850/3077/567/7040/3553/3606/4615/7042/7494/26191/5788/29108/948/24145/7133/3133/64127/7099/7037/3815/5027/144811/5950/933	31
GO:0003151	outflow tract morphogenesis	13/820	82/18614	5.72037133113984e-05	0.000412952882297348	0.000231787464596886	6664/7422/1909/182/2006/7042/3091/1499/2022/6092/2263/4036/6261	13
GO:0045621	positive regulation of lymphocyte differentiation	17/820	130/18614	5.73237525642654e-05	0.000413296284290778	0.00023198021365085	4323/3123/301/861/259307/6688/6850/3606/2736/3965/7494/5788/387/2737/64410/3635/10524	17
GO:0072678	T cell migration	12/820	71/18614	5.75327445712293e-05	0.000414279346325405	0.000232531999257188	3676/6347/199/3690/58191/3683/81704/29108/387/6868/65125/326	12
GO:0072210	metanephric nephron development	9/820	41/18614	5.87773567125254e-05	0.000422707774692979	0.000237262815109564	358/6608/5156/3913/6772/6299/6662/1499/5310	9
GO:0002065	columnar/cuboidal epithelial cell differentiation	16/820	118/18614	6.04006918969165e-05	0.000433835196332638	0.000243508556354929	5054/6664/650/182/1021/6608/3091/639/6662/7298/1499/2263/5080/5936/84504/4760	16
GO:0006188	IMP biosynthetic process	5/820	11/18614	6.06481927588365e-05	0.000434386485993531	0.00024381799125231	353/5198/3251/271/158	5
GO:0035821	modulation of process of another organism	5/820	11/18614	6.06481927588365e-05	0.000434386485993531	0.00024381799125231	6590/4843/6850/6280/5027	5
GO:0009141	nucleoside triphosphate metabolic process	27/820	269/18614	6.07059493839812e-05	0.000434386485993531	0.00024381799125231	283120/7351/2203/7040/3091/4907/5230/3939/1497/6774/387/3615/7298/201163/122481/5027/2026/402/229/3479/3356/51085/126328/4831/374291/226/4729	27
GO:0019229	regulation of vasoconstriction	11/820	61/18614	6.30393257273671e-05	0.000448830555085112	0.000251925342712298	4313/3274/133/5743/387/183/150/151/1621/3356/3741	11
GO:0035773	insulin secretion involved in cellular response to glucose stimulus	11/820	61/18614	6.30393257273671e-05	0.000448830555085112	0.000251925342712298	3123/7351/3091/4041/252983/150/5581/5798/5936/6833/111	11
GO:0043903	regulation of biological process involved in symbiotic interaction	11/820	61/18614	6.30393257273671e-05	0.000448830555085112	0.000251925342712298	4057/5806/3123/3576/920/3956/3965/11043/3685/4261/10410	11
GO:1905517	macrophage migration	11/820	61/18614	6.30393257273671e-05	0.000448830555085112	0.000251925342712298	4313/4323/6347/3958/1436/928/1435/2683/5919/613/2185	11
GO:0036294	cellular response to decreased oxygen levels	19/820	157/18614	6.33988742131428e-05	0.000450827655408421	0.000253046300672224	3162/7157/4609/7422/358/26608/890/4193/3091/5230/6781/4000/5740/5743/7248/5581/28996/378938/875	19
GO:1904062	regulation of monoatomic cation transmembrane transport	32/820	346/18614	6.54483715717392e-05	0.000464821996355702	0.000260901222979169	4318/1520/1909/3690/1535/3784/5031/196527/5777/4067/581/2316/81671/5587/3783/65125/150/7222/7070/5027/801/57165/808/2185/5581/5174/6833/6622/3736/2256/5664/1812	32
GO:0046635	positive regulation of alpha-beta T cell activation	12/820	72/18614	6.63108134916533e-05	0.000470361404655346	0.000264010452773131	3123/301/861/6850/3606/3965/26191/5788/3133/387/2737/64410	12
GO:0021782	glial cell development	16/820	119/18614	6.69836905632971e-05	0.000474544083580725	0.000266358160186972	6664/3553/1021/6608/6280/4067/3913/7097/10319/1191/6279/7099/4137/56978/84504/1812	16
GO:0005996	monosaccharide metabolic process	26/820	256/18614	6.78600505957842e-05	0.000480156164451312	0.000269508180569126	3486/7157/3784/2203/55276/4041/5230/2683/92579/10327/2548/231/9563/5091/2026/229/2875/283450/5164/3479/3767/90673/2784/3481/5950/226	26
GO:0030593	neutrophil chemotaxis	15/820	107/18614	6.90840006219665e-05	0.000488210725584975	0.00027402914744851	7130/3576/3689/6347/6351/3958/6850/3553/683/6280/7042/6374/6279/64127/1441	15
GO:0016032	viral process	37/820	426/18614	6.92846808407035e-05	0.000489022939151648	0.000274485037046091	4057/983/1956/5806/6590/3123/3576/7157/23601/6347/4360/6351/6614/3690/920/1436/290/7852/1508/3956/8638/3965/6772/11043/3685/4261/1969/3383/7037/3429/10318/10410/5091/25834/3356/3249/440400	37
GO:0048147	negative regulation of fibroblast proliferation	8/820	33/18614	7.12946302232053e-05	0.000501967007608568	0.000281750449004246	7157/4609/6648/581/2950/1602/4297/2495	8
GO:0071404	cellular response to low-density lipoprotein particle stimulus	8/820	33/18614	7.12946302232053e-05	0.000501967007608568	0.000281750449004246	3689/6850/4615/928/19/948/4023/7099	8
GO:0007595	lactation	9/820	42/18614	7.19109612962104e-05	0.000505059374719567	0.000283486172286461	8835/7422/8862/3091/7494/353/7372/6776/540	9
GO:0043551	regulation of phosphatidylinositol 3-kinase activity	9/820	42/18614	7.19109612962104e-05	0.000505059374719567	0.000283486172286461	7040/5156/4067/5587/64127/3815/2321/2185/2322	9
GO:0071453	cellular response to oxygen levels	20/820	172/18614	7.25402298462733e-05	0.000508781373926778	0.000285575303508095	3162/7157/4609/7422/358/26608/890/4193/3091/5230/6781/4000/5740/355/5743/7248/5581/28996/378938/875	20
GO:0090066	regulation of anatomical structure size	41/820	492/18614	7.26193298924071e-05	0.000508781373926778	0.000285575303508095	4313/2335/6696/7422/1909/3055/358/6648/2006/196527/3274/9037/133/9948/29108/5743/387/183/3783/4137/10458/150/7248/1440/5027/627/151/1621/80128/4846/6557/2185/5581/3356/3741/163782/2784/9856/875/1812/6710	41
GO:0022617	extracellular matrix disassembly	11/820	62/18614	7.3624690638285e-05	0.000515192160380539	0.00028917363155444	4318/4313/4323/4327/4320/1520/1513/7040/2191/4324/3249	11
GO:0051101	regulation of DNA binding	16/820	120/18614	7.41887146339535e-05	0.000518502744555682	0.000291031838495682	4318/3162/6664/81620/5329/7040/6608/1950/5925/1499/801/808/5080/3479/28996/4760	16
GO:0046033	AMP metabolic process	7/820	25/18614	7.51459816645201e-05	0.000523908965076721	0.000294066310953295	4907/353/5634/5198/3251/271/158	7
GO:0046885	regulation of hormone biosynthetic process	7/820	25/18614	7.51459816645201e-05	0.000523908965076721	0.000294066310953295	1594/650/3091/133/1601/9563/4790	7
GO:0034329	cell junction assembly	38/820	444/18614	7.58417008648768e-05	0.000528113821773373	0.000296426466589667	4323/2335/3556/7422/3690/3553/2042/928/7097/81671/9948/8934/1969/387/1499/183/57502/8394/6092/3791/9071/613/2705/4649/9379/201163/7248/7070/627/23229/402/2185/23136/57662/4884/23316/6622/1812	38
GO:0002762	negative regulation of myeloid leukocyte differentiation	10/820	52/18614	7.66319995685114e-05	0.00053231704450575	0.000298785705093715	4057/7130/4609/9935/4982/1021/4067/7099/1499/3635	10
GO:0003197	endocardial cushion development	10/820	52/18614	7.66319995685114e-05	0.00053231704450575	0.000298785705093715	650/182/4193/7042/6662/2022/6092/90/2065/4846	10
GO:0006006	glucose metabolic process	21/820	187/18614	8.04202924760046e-05	0.000557952467141915	0.000313174682314675	3486/7157/3784/2203/55276/4041/5230/92579/2548/9563/5091/2026/2875/283450/5164/3479/3767/90673/2784/3481/5950	21
GO:0009205	purine ribonucleoside triphosphate metabolic process	25/820	244/18614	8.07137688396041e-05	0.000559308169735434	0.000313935628370194	283120/7351/2203/7040/3091/4907/5230/3939/1497/6774/387/3615/201163/5027/2026/402/229/3479/3356/51085/126328/4831/374291/226/4729	25
GO:0034504	protein localization to nucleus	29/820	304/18614	8.23775820594963e-05	0.000570144842821975	0.000320018174556628	983/7157/6850/7040/6608/4193/2316/25937/705/1026/4000/948/57122/55135/5587/6774/6662/5743/2737/1861/183/7037/7203/51194/9679/201163/402/80279/1812	29
GO:0002428	antigen processing and presentation of peptide antigen via MHC class Ib	6/820	18/18614	8.4452918824822e-05	0.000580283127780674	0.000325708720540626	3107/3106/3077/567/3133/4277	6
GO:0010755	regulation of plasminogen activation	6/820	18/18614	8.4452918824822e-05	0.000580283127780674	0.000325708720540626	5054/5328/861/5329/5327/3249	6
GO:0045780	positive regulation of bone resorption	6/820	18/18614	8.4452918824822e-05	0.000580283127780674	0.000325708720540626	6696/3690/6850/7037/8792/7018	6
GO:0046040	IMP metabolic process	6/820	18/18614	8.4452918824822e-05	0.000580283127780674	0.000325708720540626	353/5198/3251/271/158/22978	6
GO:0051917	regulation of fibrinolysis	6/820	18/18614	8.4452918824822e-05	0.000580283127780674	0.000325708720540626	5054/5328/5329/5327/2191/7056	6
GO:0090594	inflammatory response to wounding	6/820	18/18614	8.4452918824822e-05	0.000580283127780674	0.000325708720540626	7076/3162/7040/3091/7099/240	6
GO:0033692	cellular polysaccharide biosynthetic process	11/820	63/18614	8.56953361793982e-05	0.000586991721993257	0.000329474205926981	3037/5260/2632/2992/2997/8908/3479/3036/90673/3481/79369	11
GO:1902106	negative regulation of leukocyte differentiation	15/820	109/18614	8.57380509241422e-05	0.000586991721993257	0.000329474205926981	4057/7130/301/4609/9935/861/2213/4982/1021/4067/3398/2737/7099/1499/3635	15
GO:1904035	regulation of epithelial cell apoptotic process	15/820	109/18614	8.57380509241422e-05	0.000586991721993257	0.000329474205926981	5054/283120/3162/3676/6347/57124/196527/581/9037/5925/3383/1965/3791/7466/4760	15
GO:0022604	regulation of cell morphogenesis	25/820	245/18614	8.62243414920195e-05	0.000589613212864493	0.000330945629783203	960/2335/301/3689/6347/54751/7422/1436/3055/7852/9948/6239/3791/10458/4649/3815/5168/2185/23136/3249/54764/23316/6857/5649/226	25
GO:0001657	ureteric bud development	14/820	97/18614	8.6712696575548e-05	0.000591534101160706	0.00033202381048381	4609/7422/650/6608/6299/6662/2737/1499/183/847/6092/80000/2263/793	14
GO:0010586	miRNA metabolic process	14/820	97/18614	8.6712696575548e-05	0.000591534101160706	0.00033202381048381	1956/7157/4609/6688/367/650/8862/7040/7042/3091/6774/6662/8570/4790	14
GO:0051145	smooth muscle cell differentiation	12/820	74/18614	8.73794871320942e-05	0.000594979180565091	0.000333957508623982	7422/1909/6648/133/30008/4773/6662/1499/2022/90/3815/2263	12
GO:0031670	cellular response to nutrient	9/820	43/18614	8.74263638985703e-05	0.000594979180565091	0.000333957508623982	1594/2350/3162/1030/7494/5251/4023/25959/5164	9
GO:0051147	regulation of muscle cell differentiation	19/820	161/18614	8.92918751426255e-05	0.00060369549475648	0.000338849912706047	4323/2146/650/6648/7040/4193/3913/3398/7494/57817/30008/4773/2022/3815/627/2263/3479/5936/3481	19
GO:1990845	adaptive thermogenesis	19/820	161/18614	8.92918751426255e-05	0.00060369549475648	0.000338849912706047	7351/7422/6850/10644/7852/3606/5925/948/57561/3033/25979/7099/85440/6868/7442/201163/1621/6319/283455	19
GO:0033238	regulation of amine metabolic process	8/820	34/18614	8.96598429000067e-05	0.00060369549475648	0.000338849912706047	9056/3689/3684/4129/3251/4929/217/1812	8
GO:0034405	response to fluid shear stress	8/820	34/18614	8.96598429000067e-05	0.00060369549475648	0.000338849912706047	4313/3037/19/5743/5027/4846/2185/5310	8
GO:0036475	neuron death in response to oxidative stress	8/820	34/18614	8.96598429000067e-05	0.00060369549475648	0.000338849912706047	3091/4841/7099/1499/4170/7226/7248/135112	8
GO:0042462	eye photoreceptor cell development	8/820	34/18614	8.96598429000067e-05	0.00060369549475648	0.000338849912706047	7422/4669/286204/639/80184/7070/7068/5080	8
GO:0045577	regulation of B cell differentiation	8/820	34/18614	8.96598429000067e-05	0.00060369549475648	0.000338849912706047	4323/259307/6688/6850/5777/3398/7494/3635	8
GO:0055094	response to lipoprotein particle	8/820	34/18614	8.96598429000067e-05	0.00060369549475648	0.000338849912706047	3689/6850/4615/928/19/948/4023/7099	8
GO:2000406	positive regulation of T cell migration	8/820	34/18614	8.96598429000067e-05	0.00060369549475648	0.000338849912706047	3676/199/3690/81704/29108/387/6868/65125	8
GO:0072676	lymphocyte migration	16/820	122/18614	9.06650792675905e-05	0.000609001803004002	0.000341828305127527	3676/6347/6351/199/3690/58191/9420/3683/4739/81704/29108/387/6868/65125/326/2185	16
GO:0050982	detection of mechanical stimulus	10/820	53/18614	9.0768285560828e-05	0.000609001803004002	0.000341828305127527	3784/7852/1499/3815/84059/3356/3249/5310/3736/63982	10
GO:0070169	positive regulation of biomineral tissue development	10/820	53/18614	9.0768285560828e-05	0.000609001803004002	0.000341828305127527	4057/7020/650/196527/90/240/84059/5027/9365/8326	10
GO:0106106	cold-induced thermogenesis	18/820	148/18614	9.1863813950437e-05	0.000615627885968675	0.000345547477547503	7351/7422/6850/10644/7852/3606/5925/948/57561/3033/25979/7099/85440/6868/201163/1621/6319/283455	18
GO:0006469	negative regulation of protein kinase activity	23/820	217/18614	9.20295264636326e-05	0.000616014541575231	0.00034576450454152	1029/1030/650/3553/5777/4067/25937/4041/836/1026/5925/26191/5788/29108/183/2950/10019/7070/2810/6622/9467/10636/80279	23
GO:0010565	regulation of cellular ketone metabolic process	17/820	135/18614	9.2515133839595e-05	0.000618539048402357	0.000347181491955585	301/9056/650/3553/215/133/672/1601/6662/5743/64410/9563/5164/5581/344/51085/6622	17
GO:1903522	regulation of blood circulation	26/820	261/18614	9.35269662161482e-05	0.000624571766195191	0.000350567612798356	4313/1909/3784/8862/4193/7042/2316/3274/3762/133/6781/2548/5743/387/183/7442/150/151/1621/801/7068/4846/808/3356/3741/492	26
GO:0071466	cellular response to xenobiotic stimulus	21/820	189/18614	9.37626693300286e-05	0.000625413454022401	0.000351040046085093	7157/4609/4843/590/5111/3690/3784/2203/7852/3553/10257/5925/316/3309/7372/2950/7037/2944/5141/1565/1571	21
GO:0006970	response to osmotic stress	13/820	86/18614	9.49143111390458e-05	0.000630881487675966	0.000354109213806697	7157/358/2203/834/581/5971/836/29108/5743/231/2185/9053/6750	13
GO:0015844	monoamine transport	13/820	86/18614	9.49143111390458e-05	0.000630881487675966	0.000354109213806697	3690/6850/1861/183/4129/150/151/3356/6804/6857/6622/6623/1812	13
GO:2000134	negative regulation of G1/S transition of mitotic cell cycle	13/820	86/18614	9.49143111390458e-05	0.000630881487675966	0.000354109213806697	2146/7157/6347/1030/1017/4193/4582/1026/5925/25959/90/57165/6154	13
GO:0014812	muscle cell migration	15/820	110/18614	9.53074421996903e-05	0.000632757092974195	0.000355161977488215	5054/3486/3037/5328/301/199/3690/5031/6608/5327/387/7099/85440/183/3479	15
GO:0048863	stem cell differentiation	25/820	247/18614	9.82651015941385e-05	0.000651634737664386	0.000365757862849174	2335/2146/6664/7157/1909/2/182/1021/6608/5156/7042/3091/9037/5788/6774/6662/1499/4254/10019/90/3815/23081/1107/10524/2263	25
GO:0031639	plasminogen activation	7/820	26/18614	9.89439983632381e-05	0.000653099100307346	0.000366579799004151	5054/5328/861/5329/5327/5230/3249	7
GO:0043931	ossification involved in bone maturation	7/820	26/18614	9.89439983632381e-05	0.000653099100307346	0.000366579799004151	4057/650/11173/387/57560/3479/6261	7
GO:0060561	apoptotic process involved in morphogenesis	7/820	26/18614	9.89439983632381e-05	0.000653099100307346	0.000366579799004151	6688/7132/7042/581/4041/7133/10018	7
GO:1903306	negative regulation of regulated secretory pathway	7/820	26/18614	9.89439983632381e-05	0.000653099100307346	0.000366579799004151	3598/3162/2213/6688/3965/613/150	7
GO:0006164	purine nucleotide biosynthetic process	26/820	262/18614	9.95978183411227e-05	0.00065665474913228	0.000368575558959968	283120/4843/10135/8942/7040/5740/353/3615/5631/5634/5198/3251/55811/271/201163/109/158/4846/5164/126328/4831/111/374291/6622/226/4729	26
GO:0072078	nephron tubule morphogenesis	12/820	75/18614	9.99158388764797e-05	0.000657990795741991	0.000369325472254011	4609/7422/650/6608/6299/6662/2737/1499/183/80000/54806/5310	12
GO:0043312	neutrophil degranulation	5/820	12/18614	0.000100197911532222	0.000658087734103869	0.000369379883055062	3689/6688/6850/3684/613	5
GO:0097084	vascular associated smooth muscle cell development	5/820	12/18614	0.000100197911532222	0.000658087734103869	0.000369379883055062	7422/1909/133/30008/2022	5
GO:0071456	cellular response to hypoxia	18/820	149/18614	0.000100276738722824	0.000658087734103869	0.000369379883055062	3162/7157/4609/7422/358/26608/890/4193/3091/5230/6781/4000/5740/5743/5581/28996/378938/875	18
GO:0001101	response to acid chemical	17/820	136/18614	0.000101481877584393	0.000665231204441141	0.000373389461263326	1281/1956/4313/1282/7422/5111/1535/5156/4615/4067/836/7494/6494/387/10458/210/6750	17
GO:1904646	cellular response to amyloid-beta	9/820	44/18614	0.00010565571174409	0.000691796238893851	0.000388300222869995	7412/3676/2213/948/10018/3383/7099/3479/773	9
GO:0007632	visual behavior	10/820	54/18614	0.000107052993318576	0.000699252905777203	0.000392485596033201	3091/1497/85461/23259/4297/3815/1621/6833/10636/1812	10
GO:0043550	regulation of lipid kinase activity	10/820	54/18614	0.000107052993318576	0.000699252905777203	0.000392485596033201	7040/5156/4067/5925/5587/64127/3815/2321/2185/2322	10
GO:0048678	response to axon injury	13/820	87/18614	0.000107162377634451	0.000699252905777203	0.000392485596033201	983/3371/4313/6696/199/6648/4067/581/2316/3913/7070/9856/146760	13
GO:0001818	negative regulation of cytokine production	33/820	371/18614	0.000107450105833171	0.000700329089790371	0.000393089650332239	4057/3123/2335/3162/301/2146/54/2213/81031/100133941/2633/3077/7040/5777/7042/5971/3965/3082/215/26191/5788/6556/29108/1969/64127/7099/2950/3635/3625/4790/10524/3479/5443	33
GO:0030308	negative regulation of cell growth	21/820	191/18614	0.000109033696557144	0.000709839236832642	0.000398427627049118	1029/1594/6696/7157/2203/7040/7042/131566/9037/1026/672/1601/5925/84722/6494/183/201163/80128/11007/85004/9856	21
GO:0009144	purine nucleoside triphosphate metabolic process	25/820	249/18614	0.000111785805875365	0.000726926397841739	0.000408018526876294	283120/7351/2203/7040/3091/4907/5230/3939/1497/6774/387/3615/201163/5027/2026/402/229/3479/3356/51085/126328/4831/374291/226/4729	25
GO:0072330	monocarboxylic acid biosynthetic process	23/820	220/18614	0.000113358900988217	0.000735552999095178	0.000412860575735474	301/5742/3553/5321/9420/215/672/7494/5740/4023/10170/5743/64410/2950/240/2944/6319/56624/344/51085/1565/1571/5730	23
GO:1904951	positive regulation of establishment of protein localization	30/820	325/18614	0.000113370346520193	0.000735552999095178	0.000412860575735474	983/3123/3689/7040/3553/6608/7042/2316/7097/3091/3684/8934/55135/5587/5743/2737/7099/3783/7203/80184/7226/5027/2810/3479/5581/5715/3708/5174/6833/5950	30
GO:0006919	activation of cysteine-type endopeptidase activity involved in apoptotic process	12/820	76/18614	0.000113966584903839	0.000738581174666583	0.000414560268771021	841/6280/581/29108/58484/6279/2152/4137/1285/6622/56616/22861	12
GO:1901990	regulation of mitotic cell cycle phase transition	32/820	357/18614	0.000117890422426035	0.000763143109075685	0.000428346704818177	983/1956/1029/1019/301/113130/2146/7157/6347/81620/199/1030/1017/1021/5777/4193/894/4582/9735/1026/672/3398/5925/25959/6868/90/54443/57165/3741/5310/6154/80279	32
GO:0002283	neutrophil activation involved in immune response	6/820	19/18614	0.000118847444899726	0.000767595671872182	0.000430845896095925	3689/6688/6850/4615/3684/613	6
GO:0010744	positive regulation of macrophage derived foam cell differentiation	6/820	19/18614	0.000118847444899726	0.000767595671872182	0.000430845896095925	3606/1435/948/4023/183/4790	6
GO:0001959	regulation of cytokine-mediated signaling pathway	19/820	165/18614	0.000124121256513385	0.00080075059490479	0.000449455514476308	7837/100133941/6850/7132/7852/841/834/5777/3091/1435/5788/29108/2950/8737/6868/10019/246330/4671/2874	19
GO:0009116	nucleoside metabolic process	10/820	55/18614	0.000125741801251769	0.00080846166013398	0.000453783679590139	7083/1806/55276/4907/353/51251/1890/3251/22978/9615	10
GO:0043525	positive regulation of neuron apoptotic process	10/820	55/18614	0.000125741801251769	0.00080846166013398	0.000453783679590139	7157/7020/7042/581/836/3684/387/10018/1499/4170	10
GO:0052372	modulation by symbiont of entry into host	10/820	55/18614	0.000125741801251769	0.00080846166013398	0.000453783679590139	5806/3123/3576/920/3956/3965/11043/3685/4261/10410	10
GO:0007219	Notch signaling pathway	20/820	179/18614	0.000126424342759643	0.000811934714817845	0.000455733080052247	4323/7079/650/182/1021/7042/4853/6774/6662/55343/64127/6868/6092/3815/4846/84667/22848/3741/134701/5664	20
GO:0009199	ribonucleoside triphosphate metabolic process	25/820	251/18614	0.000126941997096016	0.000813561700509621	0.000456646295347741	283120/7351/2203/7040/3091/4907/5230/3939/1497/6774/387/3615/201163/5027/2026/402/229/3479/3356/51085/126328/4831/374291/226/4729	25
GO:0060443	mammary gland morphogenesis	9/820	45/18614	0.000126962986753211	0.000813561700509621	0.000456646295347741	367/1436/581/4041/1435/1969/2737/4790/2263	9
GO:0042730	fibrinolysis	7/820	27/18614	0.000128528282356438	0.000819906928723453	0.00046020782602841	5054/5328/5627/5329/5327/2191/7056	7
GO:0046037	GMP metabolic process	7/820	27/18614	0.000128528282356438	0.000819906928723453	0.00046020782602841	353/3615/5198/3251/158/22978/9615	7
GO:0072207	metanephric epithelium development	7/820	27/18614	0.000128528282356438	0.000819906928723453	0.00046020782602841	358/25937/3913/6772/6662/5310/793	7
GO:0090200	positive regulation of release of cytochrome c from mitochondria	7/820	27/18614	0.000128528282356438	0.000819906928723453	0.00046020782602841	4318/7157/5329/581/29108/10018/8743	7
GO:0045685	regulation of glial cell differentiation	12/820	77/18614	0.00012967909165251	0.000826323865580181	0.000463809606251434	983/650/7852/7040/7097/3398/9948/4613/7133/1499/22891/84504	12
GO:0001655	urogenital system development	11/820	66/18614	0.000132552696746796	0.000843691997262252	0.000473558212884171	3371/4313/301/367/9420/5176/6662/1499/90/2263/54806	11
GO:0001838	embryonic epithelial tube formation	16/820	126/18614	0.000133464981572038	0.000847606670273198	0.000475755490517603	115908/6664/7040/7042/51098/3091/836/133/57216/6662/1499/57545/54903/7248/27031/4036	16
GO:0003231	cardiac ventricle development	16/820	126/18614	0.000133464981572038	0.000847606670273198	0.000475755490517603	6664/1909/7040/182/4193/7042/3091/6299/639/2022/6092/90/80000/4846/2263/4036	16
GO:0045926	negative regulation of growth	25/820	252/18614	0.000135185617416704	0.000857579061320871	0.000481352921449795	1029/1594/9518/6696/7157/8835/2203/7040/7042/3091/131566/9037/1026/672/1601/5925/84722/6494/183/201163/80128/11007/85004/9856/5950	25
GO:0030224	monocyte differentiation	8/820	36/18614	0.000138212316946802	0.000874833344669935	0.000491037625837052	3123/4609/7422/920/1436/1021/1435/3635	8
GO:0140632	inflammasome complex assembly	8/820	36/18614	0.000138212316946802	0.000874833344669935	0.000491037625837052	4615/115362/26191/29108/948/5587/7099/22861	8
GO:0043542	endothelial cell migration	27/820	283/18614	0.000142825751550367	0.000903032440234749	0.000506865574121445	3162/301/7422/3690/11167/7040/6280/285/2191/1634/1950/3091/5176/9037/6781/5587/9404/1969/5743/387/183/6868/6776/3791/4846/2185/3164	27
GO:0001954	positive regulation of cell-matrix adhesion	10/820	56/18614	0.000147111862959019	0.000925629706500393	0.000519549256156537	7422/3690/1021/1435/948/30008/3791/7248/7070/2185	10
GO:0002707	negative regulation of lymphocyte mediated immunity	10/820	56/18614	0.000147111862959019	0.000925629706500393	0.000519549256156537	2213/259307/3106/3077/7040/5777/3965/5788/3133/64127	10
GO:0140962	multicellular organismal-level chemical homeostasis	10/820	56/18614	0.000147111862959019	0.000925629706500393	0.000519549256156537	3037/7422/358/3077/57333/6556/57817/231/3791/7466	10
GO:0002534	cytokine production involved in inflammatory response	12/820	78/18614	0.00014721131751637	0.000925629706500393	0.000519549256156537	283120/2146/4843/4615/3091/215/115362/29108/6774/64127/7099/240	12
GO:1900015	regulation of cytokine production involved in inflammatory response	12/820	78/18614	0.00014721131751637	0.000925629706500393	0.000519549256156537	283120/2146/4843/4615/3091/215/115362/29108/6774/64127/7099/240	12
GO:0033673	negative regulation of kinase activity	24/820	239/18614	0.000151747307503789	0.000953100104288667	0.000534968191652009	1029/1030/650/3553/5777/4067/25937/4041/836/1026/5925/26191/5788/29108/183/2950/10019/4137/7070/2810/6622/9467/10636/80279	24
GO:0009620	response to fungus	11/820	67/18614	0.00015236899630696	0.000954901523009442	0.000535979314944436	4057/5806/6688/6850/4615/6280/57817/6279/5919/7099/4353	11
GO:0042446	hormone biosynthetic process	11/820	67/18614	0.00015236899630696	0.000954901523009442	0.000535979314944436	1594/3077/650/3091/133/1601/231/9563/4790/1583/7038	11
GO:0009411	response to UV	18/820	154/18614	0.000153344862044087	0.000959962402016937	0.00053881994970948	1956/4318/4313/7076/675/7157/4609/5111/358/581/836/1026/5743/1965/847/4311/6154/22861	18
GO:0070486	leukocyte aggregation	5/820	13/18614	0.000156923332010306	0.000980212226127902	0.000550186029449865	3037/960/3553/6280/6279	5
GO:0071236	cellular response to antibiotic	5/820	13/18614	0.000156923332010306	0.000980212226127902	0.000550186029449865	2146/7157/5321/4193/3309	5
GO:0021761	limbic system development	15/820	115/18614	0.000158461675554871	0.000986045095069483	0.000553459976578587	2146/1021/6608/581/836/2737/1499/7248/2018/2263/4760/3736/5649/1812/582	15
GO:1903707	negative regulation of hemopoiesis	15/820	115/18614	0.000158461675554871	0.000986045095069483	0.000553459976578587	4057/7130/301/4609/9935/861/2213/4982/1021/4067/3398/2737/7099/1499/3635	15
GO:0048736	appendage development	20/820	182/18614	0.000158721619721863	0.000986045095069483	0.000553459976578587	1281/6664/341640/7020/7042/581/51098/4041/6299/4613/4853/6662/10018/2737/1499/54903/80144/27152/57560/2263	20
GO:0060173	limb development	20/820	182/18614	0.000158721619721863	0.000986045095069483	0.000553459976578587	1281/6664/341640/7020/7042/581/51098/4041/6299/4613/4853/6662/10018/2737/1499/54903/80144/27152/57560/2263	20
GO:1905952	regulation of lipid localization	20/820	182/18614	0.000158721619721863	0.000986045095069483	0.000553459976578587	718/6696/3690/6850/3553/5321/1950/19/1601/3685/948/4023/183/8792/4790/5027/344/5443/64137/2874	20
GO:0006144	purine nucleobase metabolic process	6/820	20/18614	0.000163482378617006	0.00101011918228904	0.000566972587528444	1806/6472/353/5631/3251/9615	6
GO:0021511	spinal cord patterning	6/820	20/18614	0.000163482378617006	0.00101011918228904	0.000566972587528444	6608/2736/2737/27152/8646/5649	6
GO:0045655	regulation of monocyte differentiation	6/820	20/18614	0.000163482378617006	0.00101011918228904	0.000566972587528444	3123/4609/920/1021/1435/3635	6
GO:0072234	metanephric nephron tubule development	6/820	20/18614	0.000163482378617006	0.00101011918228904	0.000566972587528444	358/25937/6772/6662/5310/793	6
GO:1900227	positive regulation of NLRP3 inflammasome complex assembly	6/820	20/18614	0.000163482378617006	0.00101011918228904	0.000566972587528444	4615/115362/26191/948/5587/7099	6
GO:0030194	positive regulation of blood coagulation	7/820	28/18614	0.000164901473859381	0.0010155865069331	0.000570041357288142	5054/5328/196527/5327/948/7056/2152	7
GO:1900048	positive regulation of hemostasis	7/820	28/18614	0.000164901473859381	0.0010155865069331	0.000570041357288142	5054/5328/196527/5327/948/7056/2152	7
GO:1903055	positive regulation of extracellular matrix organization	7/820	28/18614	0.000164901473859381	0.0010155865069331	0.000570041357288142	861/650/7040/5925/30008/6662/183	7
GO:0042310	vasoconstriction	12/820	79/18614	0.000166732250890821	0.00102575407425065	0.000575748339248268	4313/1909/3274/133/5743/387/183/150/151/1621/3356/3741	12
GO:0003230	cardiac atrium development	8/820	37/18614	0.000169595784969329	0.00104224651043113	0.000585005424332726	650/6608/4193/7042/4853/2022/90/27031	8
GO:0042475	odontogenesis of dentin-containing tooth	13/820	91/18614	0.000170796936391991	0.00104737089058444	0.000587881701831405	5054/54757/650/4982/6608/5156/581/2736/1435/133/10018/2737/1499	13
GO:0070098	chemokine-mediated signaling pathway	13/820	91/18614	0.000170796936391991	0.00104737089058444	0.000587881701831405	3576/6347/1230/6351/9034/7852/4067/3091/6374/10019/65125/7066/2185	13
GO:0043409	negative regulation of MAPK cascade	20/820	183/18614	0.00017099599024056	0.00104746523344996	0.000587934655799131	4609/2633/650/3553/5777/4067/1601/26191/5788/7099/183/2950/10318/10019/201163/5027/1852/10636/80279/2874	20
GO:0043470	regulation of carbohydrate catabolic process	10/820	57/18614	0.000171462716854792	0.00104807274836321	0.000588275649523801	7157/2203/3091/6774/201163/5027/402/3479/3356/51085	10
GO:0072132	mesenchyme morphogenesis	10/820	57/18614	0.000171462716854792	0.00104807274836321	0.000588275649523801	4609/650/4193/7042/6662/60412/2022/6092/90/4846	10
GO:0007368	determination of left/right symmetry	16/820	129/18614	0.000176237778260047	0.0010761071192902	0.000604011139060973	6608/51098/3091/29880/57216/4853/80114/57545/2022/54903/90/129880/2622/54806/27031/134701	16
GO:0001774	microglial cell activation	9/820	47/18614	0.000180434933936299	0.00109703670387922	0.000615758763438766	3689/199/7097/3684/5788/1191/7442/4137/6622	9
GO:0002701	negative regulation of production of molecular mediator of immune response	9/820	47/18614	0.000180434933936299	0.00109703670387922	0.000615758763438766	3598/3162/54/2213/3077/7040/7042/64127/933	9
GO:0010837	regulation of keratinocyte proliferation	9/820	47/18614	0.000180434933936299	0.00109703670387922	0.000615758763438766	3037/51098/4853/5587/252983/27152/57560/2810/2263	9
GO:0045646	regulation of erythrocyte differentiation	9/820	47/18614	0.000180434933936299	0.00109703670387922	0.000615758763438766	9935/6688/567/1021/4067/3091/6772/6774/3635	9
GO:0051961	negative regulation of nervous system development	18/820	156/18614	0.000180653411030077	0.00109719531747021	0.000615847792099618	6664/6696/7157/1030/567/3553/7097/9037/5925/4613/1499/6092/7070/80128/5080/84504/9856/6833	18
GO:0002706	regulation of lymphocyte mediated immunity	20/820	184/18614	0.000184097897376921	0.00111550908577842	0.000626127177727727	3123/718/2213/3107/259307/3106/3077/567/7040/3553/5777/3606/3965/5788/7133/3133/64127/7037/4277/5027	20
GO:0007254	JNK cascade	19/820	170/18614	0.000184107977226774	0.00111550908577842	0.000626127177727727	1956/2213/3553/4615/26191/29108/51135/64127/7099/2950/8737/4790/5602/5871/1852/2185/28996/4671/2874	19
GO:0006869	lipid transport	37/820	447/18614	0.000184255577556246	0.00111550908577842	0.000626127177727727	301/6696/4843/3690/6850/3784/3553/196527/5321/1950/6646/10257/19/215/81671/1601/8542/1191/3685/948/5743/183/8273/3783/8792/4790/5027/23460/1119/344/5443/1056/5950/64137/6579/63982/2874	37
GO:0007178	transmembrane receptor protein serine/threonine kinase signaling pathway	34/820	398/18614	0.000184522268441855	0.0011159390211282	0.000626368497328436	1281/9518/7130/6664/7157/81031/6688/11167/1030/3077/650/7040/7042/25937/1601/3309/286204/4853/6774/9404/2022/25855/6868/3625/90/3791/201163/7018/4036/28996/64388/8646/9856/130399	34
GO:0010876	lipid localization	40/820	497/18614	0.000185355460806441	0.00111979045866434	0.000628530281347443	718/301/6696/4843/3690/6850/3784/3553/196527/5321/1950/6646/10257/19/215/81671/1601/8542/1191/3685/948/4023/5743/183/8273/3783/8792/4790/5027/23460/1119/344/5443/1056/5950/130399/64137/6579/63982/2874	40
GO:0070227	lymphocyte apoptotic process	12/820	80/18614	0.000188422343790093	0.00113711389061894	0.000638253798346615	7157/3958/4067/581/3091/3965/81704/355/10018/2737/8737/5027	12
GO:0001678	intracellular glucose homeostasis	18/820	157/18614	0.000195837451768962	0.0011806141516262	0.00066267018007056	3123/7351/1535/3091/5176/4041/7494/252983/150/10524/5581/5798/5936/51085/4884/6833/4760/111	18
GO:0002711	positive regulation of T cell mediated immunity	11/820	69/18614	0.000199624213752282	0.00119963845208563	0.000673348382253551	3123/3107/3106/3077/567/3553/3606/5788/3133/4277/5027	11
GO:0030858	positive regulation of epithelial cell differentiation	11/820	69/18614	0.000199624213752282	0.00119963845208563	0.000673348382253551	5054/1594/1030/100133941/650/6662/1499/2810/54806/5080/4831	11
GO:0032835	glomerulus development	11/820	69/18614	0.000199624213752282	0.00119963845208563	0.000673348382253551	1909/3690/100133941/358/182/5156/285/25937/3913/4853/1285	11
GO:0001841	neural tube formation	14/820	105/18614	0.000205567024383574	0.00123343599923231	0.000692318700898965	115908/6664/7040/7042/51098/3091/836/133/57216/57545/54903/7248/27031/4036	14
GO:0042391	regulation of membrane potential	36/820	433/18614	0.000205680805763621	0.00123343599923231	0.000692318700898965	7351/3784/6648/581/2316/1634/3762/215/9948/948/2769/64116/1497/57502/3783/3791/7442/4137/10458/4297/2898/5027/801/254263/808/259232/2185/8326/3767/3741/6804/23316/6622/3736/5649/1812	36
GO:0048705	skeletal system morphogenesis	23/820	229/18614	0.000206058638005865	0.0012344037946927	0.000692861917487657	4057/1281/4313/4323/3037/6664/54/7020/5156/871/4041/6781/4613/4325/6662/2737/1499/5027/57560/2263/5310/134701/875	23
GO:0003180	aortic valve morphogenesis	8/820	38/18614	0.000206610212215472	0.0012351132497535	0.000693260129479477	7040/182/2006/5925/6662/387/6092/4846	8
GO:0046676	negative regulation of insulin secretion	8/820	38/18614	0.000206610212215472	0.0012351132497535	0.000693260129479477	7351/3033/3625/150/5715/3767/6833/130399	8
GO:0015732	prostaglandin transport	7/820	29/18614	0.000209169643724016	0.00124649370758418	0.000699647898107829	4843/3553/5321/10257/5743/8792/5027	7
GO:0070977	bone maturation	7/820	29/18614	0.000209169643724016	0.00124649370758418	0.000699647898107829	4057/650/11173/387/57560/3479/6261	7
GO:1900017	positive regulation of cytokine production involved in inflammatory response	7/820	29/18614	0.000209169643724016	0.00124649370758418	0.000699647898107829	283120/4615/3091/115362/6774/64127/7099	7
GO:0010595	positive regulation of endothelial cell migration	16/820	131/18614	0.000210973427556484	0.00125462091486405	0.000704209640743393	3162/301/7422/3690/7040/1950/3091/9037/5587/5743/183/6868/6776/3791/4846/2185	16
GO:0070304	positive regulation of stress-activated protein kinase signaling cascade	16/820	131/18614	0.000210973427556484	0.00125462091486405	0.000704209640743393	2213/7422/6688/650/3553/4615/4067/7042/29108/64127/7099/8737/5871/2185/28996/4671	16
GO:0031016	pancreas development	12/820	81/18614	0.000212473939477611	0.00125913778926005	0.000706744929656565	301/1021/6608/6662/1499/7466/5080/27031/5936/84504/3481/4760	12
GO:0030324	lung development	20/820	186/18614	0.000212974252795344	0.00125913778926005	0.000706744929656565	1281/4323/6664/7422/5156/57333/2736/4613/5251/6662/2737/1499/3791/7068/4846/4311/2263/27031/5310/5950	20
GO:1903169	regulation of calcium ion transmembrane transport	20/820	186/18614	0.000212974252795344	0.00125913778926005	0.000706744929656565	3690/1535/5031/5777/4067/581/81671/5587/150/7222/7070/5027/801/57165/808/2185/5581/6622/5664/1812	20
GO:0006110	regulation of glycolytic process	9/820	48/18614	0.000213499253413023	0.00125913778926005	0.000706744929656565	2203/3091/6774/201163/5027/402/3479/3356/51085	9
GO:0030850	prostate gland development	9/820	48/18614	0.000213499253413023	0.00125913778926005	0.000706744929656565	3371/4313/301/367/9420/5176/6662/1499/2263	9
GO:0032309	icosanoid secretion	9/820	48/18614	0.000213499253413023	0.00125913778926005	0.000706744929656565	301/4843/6850/3553/5321/10257/5743/8792/5027	9
GO:0035987	endodermal cell differentiation	9/820	48/18614	0.000213499253413023	0.00125913778926005	0.000706744929656565	4318/4313/4323/2335/3676/3689/3685/1499/4324	9
GO:2000404	regulation of T cell migration	9/820	48/18614	0.000213499253413023	0.00125913778926005	0.000706744929656565	3676/199/3690/81704/29108/387/6868/65125/326	9
GO:0044772	mitotic cell cycle phase transition	38/820	467/18614	0.000214035214065756	0.00126099465476963	0.000707787174830321	983/1956/1029/1019/301/113130/2146/7157/4609/6347/1033/81620/199/1030/1017/1021/5777/586/890/4193/894/4582/9735/1026/672/3398/5925/25959/6868/90/54443/801/57165/808/3741/5310/6154/80279	38
GO:0043491	protein kinase B signaling	22/820	215/18614	0.000215579121031554	0.00126877990427549	0.000712156979041828	1956/9518/283120/6347/7040/3553/3606/1950/57333/9037/6662/1969/2022/2152/10019/3791/201163/1440/7066/3479/4036/3481	22
GO:0016064	immunoglobulin mediated immune response	17/820	145/18614	0.000223130290819129	0.00131186809127989	0.000736342066609843	3117/3123/718/3598/3119/2213/567/7040/5777/4615/5788/1191/3133/64127/7037/3635/720	17
GO:0051881	regulation of mitochondrial membrane potential	11/820	70/18614	0.000227561887130904	0.00133654525469366	0.000750193179863494	7351/6648/581/1634/215/1497/3791/7442/4137/5027/8326	11
GO:0031102	neuron projection regeneration	10/820	59/18614	0.00023042211541768	0.00134943532457239	0.00075742828281046	3371/4313/6696/2316/3913/3082/133/7070/9856/146760	10
GO:0051289	protein homotetramerization	10/820	59/18614	0.00023042211541768	0.00134943532457239	0.00075742828281046	7083/567/6648/6472/115362/7442/3251/7226/6261/226	10
GO:0002244	hematopoietic progenitor cell differentiation	16/820	132/18614	0.000230466422257323	0.00134943532457239	0.00075742828281046	7157/6688/7040/1021/5156/5777/4067/5788/4254/10019/3791/3815/201163/54443/10524/2322	16
GO:0006167	AMP biosynthetic process	5/820	14/18614	0.000235270005558929	0.00137333146540693	0.000770841013742072	353/5634/5198/3251/158	5
GO:0006177	GMP biosynthetic process	5/820	14/18614	0.000235270005558929	0.00137333146540693	0.000770841013742072	353/3615/5198/3251/158	5
GO:0070141	response to UV-A	5/820	14/18614	0.000235270005558929	0.00137333146540693	0.000770841013742072	1956/4318/4313/7076/4311	5
GO:0061097	regulation of protein tyrosine kinase activity	12/820	82/18614	0.000239091692534675	0.00139421259971907	0.000782561443330048	3690/1436/1950/4739/5788/183/6868/150/2065/7070/9467/5649	12
GO:0043588	skin development	28/820	308/18614	0.000243963149990159	0.00142116633748097	0.000797690381291406	1281/1956/1594/301/2146/9935/81031/182/6608/3606/4615/7042/2736/836/6662/1969/57561/1499/8394/80144/613/27152/2810/2263/5080/6261/4831/5310	28
GO:0032526	response to retinoic acid	14/820	107/18614	0.000251270872830557	0.0014592645496463	0.000819074632091031	3485/4313/358/2042/4067/19/5176/6662/8273/7037/4277/2263/2185/5950	14
GO:0034308	primary alcohol metabolic process	14/820	107/18614	0.000251270872830557	0.0014592645496463	0.000819074632091031	650/221/1601/10327/10170/231/9563/1583/3991/3479/217/1565/1056/5950	14
GO:0062207	regulation of pattern recognition receptor signaling pathway	14/820	107/18614	0.000251270872830557	0.0014592645496463	0.000819074632091031	4057/929/1535/8638/4067/7097/330/26191/948/7100/64127/7099/56927/2874	14
GO:0030326	embryonic limb morphogenesis	15/820	120/18614	0.000255139026342786	0.00147721610886589	0.000829150712378745	341640/7020/7042/581/51098/4041/6299/4613/4853/10018/2737/1499/54903/80144/27152	15
GO:0035113	embryonic appendage morphogenesis	15/820	120/18614	0.000255139026342786	0.00147721610886589	0.000829150712378745	341640/7020/7042/581/51098/4041/6299/4613/4853/10018/2737/1499/54903/80144/27152	15
GO:0043200	response to amino acid	15/820	120/18614	0.000255139026342786	0.00147721610886589	0.000829150712378745	1281/1956/4313/1282/5111/1535/5156/4615/4067/836/7494/387/10458/210/6750	15
GO:0051222	positive regulation of protein transport	28/820	309/18614	0.000257330207801292	0.00148839165830707	0.000835423467410836	983/3123/3689/7040/3553/6608/7042/2316/7097/3091/3684/8934/5587/5743/2737/7099/3783/80184/7226/5027/2810/3479/5581/5715/3708/5174/6833/5950	28
GO:0002548	monocyte chemotaxis	11/820	71/18614	0.000258733896600178	0.0014949943387141	0.000839129504144555	5054/301/6347/1230/6351/199/3958/196527/4067/8792/2321	11
GO:0007202	activation of phospholipase C activity	7/820	30/18614	0.000262544346394927	0.00151394378917115	0.000849765693562848	1956/1909/5031/2769/183/8698/3356	7
GO:0050820	positive regulation of coagulation	7/820	30/18614	0.000262544346394927	0.00151394378917115	0.000849765693562848	5054/5328/196527/5327/948/7056/2152	7
GO:0120161	regulation of cold-induced thermogenesis	17/820	147/18614	0.000263107225640916	0.00151565707861631	0.000850727350530597	7351/7422/6850/7852/3606/5925/948/57561/3033/25979/7099/85440/6868/201163/1621/6319/283455	17
GO:0051259	protein complex oligomerization	24/820	248/18614	0.000265297383870452	0.0015262525109408	0.000856674490022974	3123/241/7157/7083/7837/567/6648/6472/115362/29108/58484/7442/3251/7226/210/6261/3741/140803/5310/6857/6622/3736/22861/226	24
GO:0001658	branching involved in ureteric bud morphogenesis	10/820	60/18614	0.000265749385124358	0.0015262525109408	0.000856674490022974	4609/7422/650/6608/6299/6662/2737/1499/183/80000	10
GO:0043407	negative regulation of MAP kinase activity	10/820	60/18614	0.000265749385124358	0.0015262525109408	0.000856674490022974	650/3553/5777/4067/26191/183/2950/10019/10636/80279	10
GO:0072332	intrinsic apoptotic signaling pathway by p53 class mediator	12/820	83/18614	0.000268492979782801	0.00154045821297919	0.000864648047780893	960/675/7157/4609/4193/581/4582/1026/29108/5164/28996/6154	12
GO:0060972	left/right pattern formation	16/820	134/18614	0.000274179759429736	0.00157150469148521	0.000882074211505767	6608/51098/3091/29880/57216/4853/80114/57545/2022/54903/90/129880/2622/54806/27031/134701	16
GO:0046034	ATP metabolic process	22/820	219/18614	0.000279912994794119	0.00160275482862536	0.000899614687348251	283120/7351/2203/7040/3091/4907/5230/3939/1497/6774/201163/5027/2026/402/229/3479/3356/51085/126328/374291/226/4729	22
GO:0030323	respiratory tube development	20/820	190/18614	0.000282867745430901	0.0016180488988891	0.000908199138315336	1281/4323/6664/7422/5156/57333/2736/4613/5251/6662/2737/1499/3791/7068/4846/4311/2263/27031/5310/5950	20
GO:0019724	B cell mediated immunity	17/820	148/18614	0.000285329653112201	0.00163049600370629	0.000915185608178676	3117/3123/718/3598/3119/2213/567/7040/5777/4615/5788/1191/3133/64127/7037/3635/720	17
GO:0015669	gas transport	6/820	22/18614	0.000291811904815004	0.00166088153009977	0.000932240784265603	4609/358/760/3040/4151/3039	6
GO:0034104	negative regulation of tissue remodeling	6/820	22/18614	0.000291811904815004	0.00166088153009977	0.000932240784265603	4982/57817/183/3635/613/5027	6
GO:0045723	positive regulation of fatty acid biosynthetic process	6/820	22/18614	0.000291811904815004	0.00166088153009977	0.000932240784265603	301/3553/215/5743/344/51085	6
GO:2001044	regulation of integrin-mediated signaling pathway	6/820	22/18614	0.000291811904815004	0.00166088153009977	0.000932240784265603	7076/81031/683/2316/3913/5587	6
GO:0007044	cell-substrate junction assembly	13/820	96/18614	0.000293811391675174	0.00166727001664032	0.00093582659553203	4323/2335/7422/3690/2042/387/8394/3791/613/7248/7070/2185/57662	13
GO:0048534	hematopoietic or lymphoid organ development	13/820	96/18614	0.000293811391675174	0.00166727001664032	0.00093582659553203	7157/9935/57124/1030/7040/4041/5788/10018/1499/6868/8792/4297/326	13
GO:1903510	mucopolysaccharide metabolic process	13/820	96/18614	0.000293811391675174	0.00166727001664032	0.00093582659553203	3037/960/7130/1909/7040/3553/1634/1950/2990/4790/3699/3036/79369	13
GO:0010862	positive regulation of pathway-restricted SMAD protein phosphorylation	9/820	50/18614	0.000294809985524	0.00166844527840308	0.000936486261454962	9518/3077/650/7040/7042/1601/2022/3625/90	9
GO:0043457	regulation of cellular respiration	9/820	50/18614	0.000294809985524	0.00166844527840308	0.000936486261454962	4843/6472/3091/215/387/201163/402/51085/6622	9
GO:0003018	vascular process in circulatory system	25/820	265/18614	0.000294896167040208	0.00166844527840308	0.000936486261454962	4313/7422/81031/1909/6648/7040/3274/10257/133/948/5743/387/183/7037/613/150/151/1621/4846/3356/4036/3741/6833/875/1812	25
GO:0035886	vascular associated smooth muscle cell differentiation	8/820	40/18614	0.000300568311049359	0.0016988514151779	0.000953553005999793	7422/1909/6648/133/30008/4773/2022/3815	8
GO:0034113	heterotypic cell-cell adhesion	10/820	61/18614	0.000305496455594356	0.00172329009520733	0.000967270260255542	960/7412/3676/3689/3690/3553/5788/3685/65125/7070	10
GO:0060135	maternal process involved in female pregnancy	10/820	61/18614	0.000305496455594356	0.00172329009520733	0.000967270260255542	1594/6696/367/1508/285/3965/6781/639/5743/875	10
GO:0006606	protein import into nucleus	18/820	163/18614	0.000312572081223563	0.00176001799336434	0.000987885363718258	983/7157/6850/7040/6608/2316/1026/4000/948/57122/5587/6774/5743/2737/183/51194/9679/1812	18
GO:0051146	striated muscle cell differentiation	27/820	297/18614	0.000312624623404888	0.00176001799336434	0.000987885363718258	983/4323/9518/2146/7422/650/7040/6608/5156/928/836/1827/9948/7494/5925/4000/57817/4773/85461/183/90/7248/627/3479/6261/4629/3481	27
GO:0090287	regulation of cellular response to growth factor stimulus	30/820	345/18614	0.000320597854545351	0.00180312580322696	0.0010120814654546	7130/6664/7157/7422/81031/3690/11167/1030/650/8862/7040/3553/1634/3091/1601/3309/286204/4853/1499/183/2022/25855/6868/3791/5526/201163/4036/28996/64388/8646	30
GO:0014909	smooth muscle cell migration	13/820	97/18614	0.000325862380202498	0.00182553829240028	0.00102466143344486	5054/3486/3037/5328/199/3690/5031/5327/387/7099/85440/183/3479	13
GO:1902807	negative regulation of cell cycle G1/S phase transition	13/820	97/18614	0.000325862380202498	0.00182553829240028	0.00102466143344486	2146/7157/6347/1030/1017/4193/4582/1026/5925/25959/90/57165/6154	13
GO:0048873	homeostasis of number of cells within a tissue	7/820	31/18614	0.000326343975186142	0.00182553829240028	0.00102466143344486	6608/581/1435/6662/4297/5027/4846	7
GO:0061311	cell surface receptor signaling pathway involved in heart development	7/820	31/18614	0.000326343975186142	0.00182553829240028	0.00102466143344486	650/7040/182/4853/1499/54903/90	7
GO:1902042	negative regulation of extrinsic apoptotic signaling pathway via death domain receptors	7/820	31/18614	0.000326343975186142	0.00182553829240028	0.00102466143344486	5054/3162/3082/672/3383/4846/23017	7
GO:0006631	fatty acid metabolic process	33/820	394/18614	0.000326503429466646	0.00182553829240028	0.00102466143344486	718/241/301/5742/7132/3553/5321/215/672/7494/5740/948/4023/6662/5743/64410/3033/231/2950/5096/240/2944/6319/56624/5164/2109/344/51085/1565/6622/145482/1571/5730	33
GO:0007405	neuroblast proliferation	11/820	73/18614	0.000331970900697007	0.00185428995756614	0.00104079953504778	7157/7422/6608/3091/2737/85440/1499/2263/5080/8326/3736	11
GO:0010717	regulation of epithelial to mesenchymal transition	14/820	110/18614	0.000336086911033064	0.00187544388808372	0.00105267308317185	2146/650/7040/182/3553/2042/7042/25937/1601/286204/1499/2022/90/3249	14
GO:0035050	embryonic heart tube development	12/820	85/18614	0.000336581664149473	0.00187636874940806	0.00105319220114066	1909/6608/51098/3091/57216/4853/1499/2022/90/129880/54806/27031	12
GO:0006206	pyrimidine nucleobase metabolic process	5/820	15/18614	0.000340149243445336	0.00189071260757188	0.00106124330493205	1806/7372/7298/1890/1807	5
GO:0043101	purine-containing compound salvage	5/820	15/18614	0.000340149243445336	0.00189071260757188	0.00106124330493205	55276/353/3251/271/158	5
GO:0070278	extracellular matrix constituent secretion	5/820	15/18614	0.000340149243445336	0.00189071260757188	0.00106124330493205	650/7132/7133/183/2022	5
GO:0043113	receptor clustering	9/820	51/18614	0.000344181625987541	0.00190940448736084	0.00107173492179819	7130/3676/3689/2316/3683/9379/7070/8326/5649	9
GO:0061178	regulation of insulin secretion involved in cellular response to glucose stimulus	9/820	51/18614	0.000344181625987541	0.00190940448736084	0.00107173492179819	3123/7351/3091/4041/252983/150/5581/6833/111	9
GO:0061564	axon development	38/820	479/18614	0.000353308105472052	0.00195813034548796	0.00109908439337171	3371/4313/2335/6696/3676/7422/1909/6277/1436/2042/6608/2316/3913/2736/9037/836/4853/25806/2737/85440/6092/4137/10458/7070/627/80128/2263/4929/5080/1944/4884/152330/885/9856/146760/6905/3736/5649	38
GO:0003203	endocardial cushion morphogenesis	8/820	41/18614	0.000359184299979501	0.00198491091354951	0.00111411613243336	650/4193/7042/6662/2022/6092/90/4846	8
GO:0098751	bone cell development	8/820	41/18614	0.000359184299979501	0.00198491091354951	0.00111411613243336	4057/5777/2316/4853/10019/3815/7066/26276	8
GO:1902742	apoptotic process involved in development	8/820	41/18614	0.000359184299979501	0.00198491091354951	0.00111411613243336	6688/7132/7042/581/4041/7133/10018/6092	8
GO:0046390	ribose phosphate biosynthetic process	23/820	238/18614	0.000360251908511562	0.00198888347942056	0.00111634590491024	283120/5836/7040/353/7372/3615/5631/5634/5198/3251/55811/271/201163/109/158/5164/126328/4831/111/374291/6622/226/4729	23
GO:0007613	memory	15/820	124/18614	0.000365634770994792	0.00201664903189874	0.00113193050859733	894/5176/1827/1497/5743/4137/627/1621/3356/23316/6833/10636/793/5649/1812	15
GO:0051341	regulation of oxidoreductase activity	14/820	111/18614	0.000369324868249215	0.0020350335493964	0.00114224960523352	1956/1594/3240/283120/1535/3553/2717/3091/64127/183/4790/808/2185/6622	14
GO:0002067	glandular epithelial cell differentiation	11/820	74/18614	0.000374677337986118	0.00206054470446946	0.00115656883197055	650/1021/6608/3091/6662/1499/2263/5080/5936/84504/4760	11
GO:0035924	cellular response to vascular endothelial growth factor stimulus	11/820	74/18614	0.000374677337986118	0.00206054470446946	0.00115656883197055	301/7412/7422/5228/5156/1634/5587/3791/2321/3164/2322	11
GO:0021766	hippocampus development	12/820	86/18614	0.000375770964637647	0.00206456821900626	0.00115882720156484	2146/1021/6608/836/2737/7248/2018/4760/3736/5649/1812/582	12
GO:0003283	atrial septum development	6/820	23/18614	0.000380193184222818	0.00207885113099015	0.00116684409670645	6608/4193/7042/4853/90/27031	6
GO:0035855	megakaryocyte development	6/820	23/18614	0.000380193184222818	0.00207885113099015	0.00116684409670645	5777/2316/10019/3815/7066/26276	6
GO:0050855	regulation of B cell receptor signaling pathway	6/820	23/18614	0.000380193184222818	0.00207885113099015	0.00116684409670645	2213/4067/26191/9404/933/2874	6
GO:0061042	vascular wound healing	6/820	23/18614	0.000380193184222818	0.00207885113099015	0.00116684409670645	5054/7422/7852/7494/240/3791	6
GO:0072170	metanephric tubule development	6/820	23/18614	0.000380193184222818	0.00207885113099015	0.00116684409670645	358/25937/6772/6662/5310/793	6
GO:0008360	regulation of cell shape	16/820	138/18614	0.00038349372899991	0.00209488959433572	0.00117584637012374	2335/301/3689/6347/54751/7422/1436/3055/9948/3791/10458/3815/2185/23136/3249/226	16
GO:0090092	regulation of transmembrane receptor protein serine/threonine kinase signaling pathway	27/820	301/18614	0.000386287431230177	0.00210813131129732	0.00118327885003371	9518/7130/6664/7157/81031/11167/1030/3077/650/7040/7042/1601/3309/286204/4853/2022/25855/6868/3625/90/3791/201163/4036/28996/64388/8646/9856	27
GO:0001701	in utero embryonic development	33/820	398/18614	0.000391084124964187	0.00213141122813039	0.00119634569889246	1281/1956/675/7157/5723/7422/1909/367/650/841/6608/5156/705/3091/133/9021/4853/639/10018/2737/1499/90/23081/201163/4846/2263/284723/3479/84870/57662/3481/5310/130399	33
GO:0001890	placenta development	17/820	152/18614	0.000391300641040245	0.00213141122813039	0.00119634569889246	1956/1594/6696/1508/841/3091/133/9021/6781/4853/639/5743/4311/2263/84870/3481/5310	17
GO:0006636	unsaturated fatty acid biosynthetic process	9/820	52/18614	0.000400180385005478	0.00217099822873296	0.00121856559586865	301/5742/3553/5321/215/5740/5743/6319/5730	9
GO:0046638	positive regulation of alpha-beta T cell differentiation	9/820	52/18614	0.000400180385005478	0.00217099822873296	0.00121856559586865	3123/301/861/6850/3606/3965/387/2737/64410	9
GO:0101023	vascular endothelial cell proliferation	9/820	52/18614	0.000400180385005478	0.00217099822873296	0.00121856559586865	3676/6347/8862/6774/6868/2321/1285/1621/3481	9
GO:1905562	regulation of vascular endothelial cell proliferation	9/820	52/18614	0.000400180385005478	0.00217099822873296	0.00121856559586865	3676/6347/8862/6774/6868/2321/1285/1621/3481	9
GO:0001516	prostaglandin biosynthetic process	7/820	32/18614	0.000401994411632826	0.00217099822873296	0.00121856559586865	301/5742/3553/5321/5740/5743/5730	7
GO:0001975	response to amphetamine	7/820	32/18614	0.000401994411632826	0.00217099822873296	0.00121856559586865	1909/3251/1621/4929/808/3164/1812	7
GO:0010165	response to X-ray	7/820	32/18614	0.000401994411632826	0.00217099822873296	0.00121856559586865	301/675/7157/894/836/57817/7056	7
GO:0045671	negative regulation of osteoclast differentiation	7/820	32/18614	0.000401994411632826	0.00217099822873296	0.00121856559586865	4057/7130/9935/4982/7099/1499/3635	7
GO:0046457	prostanoid biosynthetic process	7/820	32/18614	0.000401994411632826	0.00217099822873296	0.00121856559586865	301/5742/3553/5321/5740/5743/5730	7
GO:0000079	regulation of cyclin-dependent protein serine/threonine kinase activity	14/820	112/18614	0.000405332016733035	0.00218695221516414	0.00122752045300519	1956/1029/1033/1030/890/894/836/1026/29950/84722/6868/2810/5310/80279	14
GO:0010822	positive regulation of mitochondrion organization	11/820	75/18614	0.000421901970645588	0.00226991220621867	0.00127408529566359	4318/7157/5329/581/1634/3091/29108/10018/8743/3791/23259	11
GO:0043536	positive regulation of blood vessel endothelial cell migration	11/820	75/18614	0.000421901970645588	0.00226991220621867	0.00127408529566359	3162/301/7422/7040/3091/5587/5743/6868/6776/3791/4846	11
GO:0071479	cellular response to ionizing radiation	11/820	75/18614	0.000421901970645588	0.00226991220621867	0.00127408529566359	675/7157/1535/4193/894/1026/672/57817/3309/25896/6154	11
GO:0032368	regulation of lipid transport	17/820	153/18614	0.000422575526140365	0.00227139323805702	0.00127491658811732	6696/3690/6850/3553/5321/1950/19/1601/3685/183/8792/4790/5027/344/5443/64137/2874	17
GO:0007369	gastrulation	20/820	196/18614	0.000425189266661393	0.00228329038396415	0.00128159437002408	4318/4313/4323/2335/3676/7157/3689/3690/8862/4041/3685/286204/1969/1499/60412/4324/90/65125/2263/27031	20
GO:0032733	positive regulation of interleukin-10 production	8/820	42/18614	0.000426778026728509	0.00228751417897809	0.00128396515560091	6850/7097/3965/3082/29108/6774/64127/7099	8
GO:1904037	positive regulation of epithelial cell apoptotic process	8/820	42/18614	0.000426778026728509	0.00228751417897809	0.00128396515560091	283120/3162/3676/6347/57124/196527/581/1965	8
GO:0007517	muscle organ development	30/820	351/18614	0.000428447754087374	0.00229430755076084	0.00128777822602392	1281/6664/3399/1909/650/7040/2006/6608/7042/9477/1827/7494/5925/30008/10362/8763/387/8910/1499/2022/90/2065/2263/3479/3164/4036/6261/3131/3481/1120	30
GO:0002708	positive regulation of lymphocyte mediated immunity	15/820	126/18614	0.000434817530648334	0.00232623299933157	0.00130569774928566	3123/718/3107/3106/3077/567/7040/3553/3606/5788/3133/64127/7037/4277/5027	15
GO:0046890	regulation of lipid biosynthetic process	19/820	182/18614	0.000441170055927355	0.00235800640014406	0.00132353192924095	1594/718/1019/301/650/3553/215/133/672/1601/5743/64410/9563/4790/10524/3356/344/51085/64137	19
GO:0051170	import into nucleus	18/820	168/18614	0.000452031079175729	0.0024137951727895	0.00135484576362447	983/7157/6850/7040/6608/2316/1026/4000/948/57122/5587/6774/5743/2737/183/51194/9679/1812	18
GO:0030199	collagen fibril organization	10/820	64/18614	0.00045563070825543	0.00242620161454782	0.00136180940960712	1281/4320/7373/7837/7042/871/11173/5925/30008/26276	10
GO:0032615	interleukin-12 production	10/820	64/18614	0.00045563070825543	0.00242620161454782	0.00136180940960712	54/3106/6850/7097/3965/948/3663/64127/7099/4790	10
GO:0032655	regulation of interleukin-12 production	10/820	64/18614	0.00045563070825543	0.00242620161454782	0.00136180940960712	54/3106/6850/7097/3965/948/3663/64127/7099/4790	10
GO:0045619	regulation of lymphocyte differentiation	21/820	212/18614	0.000460367669851286	0.00244913882571072	0.0013746839002531	4323/3123/301/861/259307/6688/6850/5777/3606/2736/3965/3398/7494/5788/639/387/2175/2737/64410/3635/10524	21
GO:0010823	negative regulation of mitochondrion organization	9/820	53/18614	0.000463469223528246	0.00245875812258752	0.00138008314198227	7157/3082/4000/1191/7037/4137/201163/3479/8326	9
GO:0097300	programmed necrotic cell death	9/820	53/18614	0.000463469223528246	0.00245875812258752	0.00138008314198227	7157/5836/841/581/330/355/8737/3705/8326	9
GO:1902930	regulation of alcohol biosynthetic process	9/820	53/18614	0.000463469223528246	0.00245875812258752	0.00138008314198227	1594/650/5031/1601/9563/4790/2185/6622/64137	9
GO:0021675	nerve development	12/820	88/18614	0.000465800506872459	0.0024688292664439	0.00138573600215139	7412/3676/9935/1909/7020/6299/2737/1499/2065/627/4884/3736	12
GO:0001704	formation of primary germ layer	15/820	127/18614	0.000473419914086116	0.00250688372333623	0.00140709569343291	4318/4313/4323/2335/3676/3689/3690/3685/286204/1969/1499/60412/4324/90/2263	15
GO:0002486	antigen processing and presentation of endogenous peptide antigen via MHC class I via ER pathway, TAP-independent	5/820	16/18614	0.000476899437730358	0.00251596437870141	0.00141219259957935	3107/3106/3077/3133/4277	5
GO:0045579	positive regulation of B cell differentiation	5/820	16/18614	0.000476899437730358	0.00251596437870141	0.00141219259957935	4323/6688/6850/7494/3635	5
GO:0070230	positive regulation of lymphocyte apoptotic process	5/820	16/18614	0.000476899437730358	0.00251596437870141	0.00141219259957935	7157/581/3965/10018/5027	5
GO:2000696	regulation of epithelial cell differentiation involved in kidney development	5/820	16/18614	0.000476899437730358	0.00251596437870141	0.00141219259957935	4318/100133941/25937/6772/1499	5
GO:0048738	cardiac muscle tissue development	23/820	243/18614	0.000483706652623835	0.0025495185211772	0.00143102629694434	983/861/7422/1909/650/7040/5156/7042/3398/4000/57817/4853/183/2022/90/2065/7248/2263/3479/4036/4629/5950/4729	23
GO:0043255	regulation of carbohydrate biosynthetic process	13/820	101/18614	0.000485559373030228	0.002556920687342	0.0014351810792486	3037/2203/7040/5031/1950/4790/2875/5164/2185/3479/90673/3481/6622	13
GO:0046634	regulation of alpha-beta T cell activation	14/820	114/18614	0.000486400554877199	0.00255697806660042	0.00143521328581114	3123/301/861/6850/3077/3606/3965/26191/5788/639/3133/387/2737/64410	14
GO:0050804	modulation of chemical synaptic transmission	38/820	487/18614	0.000486466982686561	0.00255697806660042	0.00143521328581114	6347/590/3553/5327/26509/5743/183/57502/760/4137/10458/613/4297/3815/150/9379/2898/64854/4311/254263/808/259232/2185/5581/3356/4884/152330/6804/23316/6857/8526/6622/773/10636/6623/793/5649/1812	38
GO:0072202	cell differentiation involved in metanephros development	6/820	24/18614	0.000488180149518905	0.00256362006694873	0.00143894139254337	6608/25937/3913/6772/6299/1499	6
GO:0036336	dendritic cell migration	7/820	33/18614	0.000491028968166185	0.00256676279143149	0.00144070538105395	1230/6688/7852/3965/81704/240/7226	7
GO:0048799	animal organ maturation	7/820	33/18614	0.000491028968166185	0.00256676279143149	0.00144070538105395	4057/650/11173/387/57560/3479/6261	7
GO:0071711	basement membrane organization	7/820	33/18614	0.000491028968166185	0.00256676279143149	0.00144070538105395	1281/1282/4320/1520/7837/3913/3249	7
GO:1903715	regulation of aerobic respiration	7/820	33/18614	0.000491028968166185	0.00256676279143149	0.00144070538105395	6472/3091/215/387/402/51085/6622	7
GO:1990776	response to angiotensin	7/820	33/18614	0.000491028968166185	0.00256676279143149	0.00144070538105395	1281/1535/5743/183/760/4790/9365	7
GO:0008037	cell recognition	17/820	155/18614	0.000491643578752125	0.0025676220967247	0.00144118770289687	5806/2350/3958/7852/2042/928/9037/836/2683/4739/81704/948/7203/6092/5199/152330/226	17
GO:0045687	positive regulation of glial cell differentiation	8/820	43/18614	0.00050434412108964	0.00262673472381207	0.00147436719272636	650/7852/7040/7097/3398/7133/22891/84504	8
GO:0071604	transforming growth factor beta production	8/820	43/18614	0.00050434412108964	0.00262673472381207	0.00147436719272636	1281/2335/100133941/7042/3091/3965/3685/5743	8
GO:0090278	negative regulation of peptide hormone secretion	8/820	43/18614	0.00050434412108964	0.00262673472381207	0.00147436719272636	7351/3033/3625/150/5715/3767/6833/130399	8
GO:0021543	pallium development	19/820	184/18614	0.000505677276166976	0.00263011005622276	0.00147626174238368	1281/1956/2146/1021/6608/581/3091/836/387/2737/1499/7248/2018/5080/4760/3736/5649/1812/582	19
GO:0099177	regulation of trans-synaptic signaling	38/820	488/18614	0.000505914559297979	0.00263011005622276	0.00147626174238368	6347/590/3553/5327/26509/5743/183/57502/760/4137/10458/613/4297/3815/150/9379/2898/64854/4311/254263/808/259232/2185/5581/3356/4884/152330/6804/23316/6857/8526/6622/773/10636/6623/793/5649/1812	38
GO:0009267	cellular response to starvation	18/820	170/18614	0.000521305967121521	0.00270765749589621	0.00151978855911854	7157/7351/1513/7071/26608/1026/7494/3309/355/5587/1965/3625/3920/8792/201163/10524/213/11337	18
GO:0035296	regulation of tube diameter	16/820	142/18614	0.000528429779592524	0.00273717986649969	0.00153635925210657	4313/1909/6648/3274/133/5743/387/183/150/151/1621/4846/3356/3741/875/1812	16
GO:0038061	NIK/NF-kappaB signaling	16/820	142/18614	0.000528429779592524	0.00273717986649969	0.00153635925210657	1956/929/6688/3553/3606/5971/7097/3965/330/26191/8795/387/64127/7099/4790/4306	16
GO:0097746	blood vessel diameter maintenance	16/820	142/18614	0.000528429779592524	0.00273717986649969	0.00153635925210657	4313/1909/6648/3274/133/5743/387/183/150/151/1621/4846/3356/3741/875/1812	16
GO:0046686	response to cadmium ion	9/820	54/18614	0.00053475246957018	0.00276490782770511	0.00155192275608428	983/1956/4318/3162/5111/6648/847/3815/210	9
GO:0071385	cellular response to glucocorticoid stimulus	9/820	54/18614	0.00053475246957018	0.00276490782770511	0.00155192275608428	301/358/5327/5176/6781/10018/90/6753/2322	9
GO:0032874	positive regulation of stress-activated MAPK cascade	15/820	129/18614	0.000559478622106447	0.00289013277343575	0.00162221061196196	2213/7422/6688/650/3553/4615/7042/29108/64127/7099/8737/5871/2185/28996/4671	15
GO:1901987	regulation of cell cycle phase transition	36/820	457/18614	0.000569509215613768	0.00293928602411341	0.00164979997588137	983/1956/1029/1019/301/113130/675/2146/7157/6347/81620/199/1030/1017/1021/5777/4193/894/4582/9735/1026/672/3398/5925/25896/25959/6868/252983/90/54443/57165/3741/57662/5310/6154/80279	36
GO:0010976	positive regulation of neuron projection development	17/820	157/18614	0.000570216170515303	0.00294027379787412	0.00165035440614546	2146/7422/2042/6280/4067/2316/5176/3082/3309/5587/183/10458/5526/627/2185/23316/5649	17
GO:0035150	regulation of tube size	16/820	143/18614	0.000571249734349113	0.00294294239836765	0.00165185227229178	4313/1909/6648/3274/133/5743/387/183/150/151/1621/4846/3356/3741/875/1812	16
GO:0014910	regulation of smooth muscle cell migration	12/820	90/18614	0.00057335095055579	0.0029511015081405	0.0016564319215658	5054/3486/3037/5328/199/3690/5031/387/7099/85440/183/3479	12
GO:0045582	positive regulation of T cell differentiation	14/820	116/18614	0.000580874850943006	0.00298444078822339	0.00167514501822445	3123/301/861/259307/6850/3606/2736/3965/7494/5788/387/2737/64410/10524	14
GO:1904029	regulation of cyclin-dependent protein kinase activity	14/820	116/18614	0.000580874850943006	0.00298444078822339	0.00167514501822445	1956/1029/1033/1030/890/894/836/1026/29950/84722/6868/2810/5310/80279	14
GO:0032613	interleukin-10 production	10/820	66/18614	0.000586321492107193	0.00300430500403174	0.00168629465881494	3123/2213/6850/7097/3965/3082/29108/6774/64127/7099	10
GO:0032653	regulation of interleukin-10 production	10/820	66/18614	0.000586321492107193	0.00300430500403174	0.00168629465881494	3123/2213/6850/7097/3965/3082/29108/6774/64127/7099	10
GO:0060675	ureteric bud morphogenesis	10/820	66/18614	0.000586321492107193	0.00300430500403174	0.00168629465881494	4609/7422/650/6608/6299/6662/2737/1499/183/80000	10
GO:0150115	cell-substrate junction organization	13/820	103/18614	0.000587558885817601	0.0030079428418472	0.0016883365508564	4323/2335/7422/3690/2042/387/8394/3791/613/7248/7070/2185/57662	13
GO:0002792	negative regulation of peptide secretion	8/820	44/18614	0.000592941545388649	0.00301923717263524	0.00169467597699895	7351/3033/3625/150/5715/3767/6833/130399	8
GO:0006509	membrane protein ectodomain proteolysis	8/820	44/18614	0.000592941545388649	0.00301923717263524	0.00169467597699895	7076/7079/3553/7133/6868/150/5027/5664	8
GO:0032881	regulation of polysaccharide metabolic process	8/820	44/18614	0.000592941545388649	0.00301923717263524	0.00169467597699895	3037/7040/1950/4790/3479/5443/90673/3481	8
GO:0042771	intrinsic apoptotic signaling pathway in response to DNA damage by p53 class mediator	8/820	44/18614	0.000592941545388649	0.00301923717263524	0.00169467597699895	960/675/7157/4582/1026/29108/28996/6154	8
GO:0043620	regulation of DNA-templated transcription in response to stress	8/820	44/18614	0.000592941545388649	0.00301923717263524	0.00169467597699895	3162/7157/7422/4582/3091/3309/6195/10636	8
GO:2000249	regulation of actin cytoskeleton reorganization	8/820	44/18614	0.000592941545388649	0.00301923717263524	0.00169467597699895	1436/3055/5156/4853/10458/7226/1440/2185	8
GO:0044546	NLRP3 inflammasome complex assembly	7/820	34/18614	0.000595087630272231	0.00302746186926185	0.00169929243969938	4615/115362/26191/29108/948/5587/7099	7
GO:1903305	regulation of regulated secretory pathway	15/820	130/18614	0.000607289642458112	0.00308678505431249	0.00173259011419	3598/3162/3689/2213/6688/6850/4067/3965/3684/613/150/808/22895/6804/6857	15
GO:0051302	regulation of cell division	19/820	187/18614	0.000617701075661927	0.00312207450475367	0.00175239782735881	146909/675/4609/7422/7040/3553/5228/7042/387/847/201163/27152/801/2810/2263/808/5080/5581/3481	19
GO:0071772	response to BMP	19/820	187/18614	0.000617701075661927	0.00312207450475367	0.00175239782735881	7130/6664/11167/3077/650/7040/7042/11173/286204/4853/6662/2022/3625/90/3791/4036/28996/64388/8646	19
GO:0071773	cellular response to BMP stimulus	19/820	187/18614	0.000617701075661927	0.00312207450475367	0.00175239782735881	7130/6664/11167/3077/650/7040/7042/11173/286204/4853/6662/2022/3625/90/3791/4036/28996/64388/8646	19
GO:0002475	antigen processing and presentation via MHC class Ib	6/820	25/18614	0.000618611991999237	0.00312207450475367	0.00175239782735881	3107/3106/3077/567/3133/4277	6
GO:0045649	regulation of macrophage differentiation	6/820	25/18614	0.000618611991999237	0.00312207450475367	0.00175239782735881	7040/841/1435/3398/5925/8737	6
GO:0046641	positive regulation of alpha-beta T cell proliferation	6/820	25/18614	0.000618611991999237	0.00312207450475367	0.00175239782735881	6850/3606/3965/26191/5788/3133	6
GO:0072273	metanephric nephron morphogenesis	6/820	25/18614	0.000618611991999237	0.00312207450475367	0.00175239782735881	6608/6772/6299/6662/1499/5310	6
GO:2000679	positive regulation of transcription regulatory region DNA binding	6/820	25/18614	0.000618611991999237	0.00312207450475367	0.00175239782735881	7040/5925/1499/5080/3479/4760	6
GO:0010594	regulation of endothelial cell migration	22/820	232/18614	0.000619723230975572	0.00312491740605985	0.00175399352728998	3162/301/7422/3690/7040/285/1634/1950/3091/5176/9037/6781/5587/1969/5743/387/183/6868/6776/3791/4846/2185	22
GO:0002291	T cell activation via T cell receptor contact with antigen bound to MHC molecule on antigen presenting cell	4/820	10/18614	0.000634423140217508	0.00317069092959412	0.0017796858748204	3958/3965/3683/3383	4
GO:0003330	regulation of extracellular matrix constituent secretion	4/820	10/18614	0.000634423140217508	0.00317069092959412	0.0017796858748204	650/7132/7133/183	4
GO:0009113	purine nucleobase biosynthetic process	4/820	10/18614	0.000634423140217508	0.00317069092959412	0.0017796858748204	6472/353/5631/3251	4
GO:0009128	purine nucleoside monophosphate catabolic process	4/820	10/18614	0.000634423140217508	0.00317069092959412	0.0017796858748204	4907/3251/22978/9615	4
GO:0009169	purine ribonucleoside monophosphate catabolic process	4/820	10/18614	0.000634423140217508	0.00317069092959412	0.0017796858748204	4907/3251/22978/9615	4
GO:0032025	response to cobalt ion	4/820	10/18614	0.000634423140217508	0.00317069092959412	0.0017796858748204	841/5176/836/210	4
GO:0033007	negative regulation of mast cell activation involved in immune response	4/820	10/18614	0.000634423140217508	0.00317069092959412	0.0017796858748204	3598/3162/5777/3965	4
GO:0062042	regulation of cardiac epithelial to mesenchymal transition	4/820	10/18614	0.000634423140217508	0.00317069092959412	0.0017796858748204	182/7042/2022/90	4
GO:0070391	response to lipoteichoic acid	4/820	10/18614	0.000634423140217508	0.00317069092959412	0.0017796858748204	929/7097/948/7099	4
GO:0071223	cellular response to lipoteichoic acid	4/820	10/18614	0.000634423140217508	0.00317069092959412	0.0017796858748204	929/7097/948/7099	4
GO:0051348	negative regulation of transferase activity	25/820	279/18614	0.000634916542450725	0.00317069092959412	0.0017796858748204	1029/7157/1030/650/3553/5777/4067/25937/4041/836/1026/5925/26191/5788/29108/183/2950/10019/4137/7070/2810/6622/9467/10636/80279	25
GO:0002476	antigen processing and presentation of endogenous peptide antigen via MHC class Ib	5/820	17/18614	0.000651242822680033	0.00321840365489101	0.00180646668226761	3107/3106/3077/3133/4277	5
GO:0002484	antigen processing and presentation of endogenous peptide antigen via MHC class I via ER pathway	5/820	17/18614	0.000651242822680033	0.00321840365489101	0.00180646668226761	3107/3106/3077/3133/4277	5
GO:0006089	lactate metabolic process	5/820	17/18614	0.000651242822680033	0.00321840365489101	0.00180646668226761	7157/3091/3939/197257/3945	5
GO:0009251	glucan catabolic process	5/820	17/18614	0.000651242822680033	0.00321840365489101	0.00180646668226761	5836/55276/2548/8972/5837	5
GO:0021542	dentate gyrus development	5/820	17/18614	0.000651242822680033	0.00321840365489101	0.00180646668226761	1021/6608/2018/4760/1812	5
GO:0030889	negative regulation of B cell proliferation	5/820	17/18614	0.000651242822680033	0.00321840365489101	0.00180646668226761	2213/4332/4067/836/3635	5
GO:0031649	heat generation	5/820	17/18614	0.000651242822680033	0.00321840365489101	0.00180646668226761	3553/5743/57561/8792/7442	5
GO:0036005	response to macrophage colony-stimulating factor	5/820	17/18614	0.000651242822680033	0.00321840365489101	0.00180646668226761	6696/1436/7097/1435/7099	5
GO:0048557	embryonic digestive tract morphogenesis	5/820	17/18614	0.000651242822680033	0.00321840365489101	0.00180646668226761	6664/5156/3398/2737/2263	5
GO:0060253	negative regulation of glial cell proliferation	5/820	17/18614	0.000651242822680033	0.00321840365489101	0.00180646668226761	6664/7157/1030/5925/6833	5
GO:0090399	replicative senescence	5/820	17/18614	0.000651242822680033	0.00321840365489101	0.00180646668226761	1029/5054/7157/1026/4311	5
GO:2001267	regulation of cysteine-type endopeptidase activity involved in apoptotic signaling pathway	5/820	17/18614	0.000651242822680033	0.00321840365489101	0.00180646668226761	4318/5329/581/3965/355	5
GO:0072171	mesonephric tubule morphogenesis	10/820	67/18614	0.000662453508914252	0.00326814218108822	0.00183438455710093	4609/7422/650/6608/6299/6662/2737/1499/183/80000	10
GO:1901224	positive regulation of NIK/NF-kappaB signaling	10/820	67/18614	0.000662453508914252	0.00326814218108822	0.00183438455710093	1956/929/3553/3606/7097/3965/387/64127/7099/4306	10
GO:1903201	regulation of oxidative stress-induced cell death	11/820	79/18614	0.000663673996117022	0.0032713334484489	0.00183617579237762	6648/3091/3082/4841/7099/1499/4170/8737/7226/7248/135112	11
GO:0051216	cartilage development	20/820	203/18614	0.000666571597781527	0.00328277877560281	0.00184259997168769	1281/7076/960/1513/650/7040/3091/871/11173/6781/5925/4613/6662/2737/7298/1499/57560/5310/875/582	20
GO:0006913	nucleocytoplasmic transport	28/820	328/18614	0.000669046623322364	0.00328928697655814	0.00184625297778885	983/7157/6850/7040/3553/6608/2316/55706/1026/4000/948/57122/5587/6774/5743/2737/183/51194/3429/9679/7248/23195/2810/5936/5310/4760/10636/1812	28
GO:0051169	nuclear transport	28/820	328/18614	0.000669046623322364	0.00328928697655814	0.00184625297778885	983/7157/6850/7040/3553/6608/2316/55706/1026/4000/948/57122/5587/6774/5743/2737/183/51194/3429/9679/7248/23195/2810/5936/5310/4760/10636/1812	28
GO:0051897	positive regulation of protein kinase B signaling	14/820	118/18614	0.000690483857889171	0.00338710186489234	0.00190115576679635	1956/9518/283120/7040/3606/1950/9037/2022/2152/1440/7066/3479/4036/3481	14
GO:0005978	glycogen biosynthetic process	8/820	45/18614	0.00069369366617469	0.00338710186489234	0.00190115576679635	5260/2632/2992/2997/8908/3479/90673/3481	8
GO:0009250	glucan biosynthetic process	8/820	45/18614	0.00069369366617469	0.00338710186489234	0.00190115576679635	5260/2632/2992/2997/8908/3479/90673/3481	8
GO:0014014	negative regulation of gliogenesis	8/820	45/18614	0.00069369366617469	0.00338710186489234	0.00190115576679635	6664/7157/1030/5925/4613/1499/84504/6833	8
GO:0030890	positive regulation of B cell proliferation	8/820	45/18614	0.00069369366617469	0.00338710186489234	0.00190115576679635	10673/683/1026/5788/51293/4773/7099/7037	8
GO:0046006	regulation of activated T cell proliferation	8/820	45/18614	0.00069369366617469	0.00338710186489234	0.00190115576679635	3485/100133941/3606/3965/836/29108/3479/3481	8
GO:0061098	positive regulation of protein tyrosine kinase activity	8/820	45/18614	0.00069369366617469	0.00338710186489234	0.00190115576679635	1436/1950/4739/183/6868/150/2065/5649	8
GO:0062208	positive regulation of pattern recognition receptor signaling pathway	8/820	45/18614	0.00069369366617469	0.00338710186489234	0.00190115576679635	4057/929/1535/8638/7097/26191/7100/7099	8
GO:0045165	cell fate commitment	25/820	281/18614	0.000704381171258095	0.00343634372941396	0.00192879486902514	7157/1909/367/650/182/6608/2736/836/3398/4853/6774/639/6662/387/2737/85440/1499/4170/90/3791/1107/2263/5080/84504/4760	25
GO:0002495	antigen processing and presentation of peptide antigen via MHC class II	7/820	35/18614	0.000715915610603801	0.00348367468197396	0.00195536139019774	3117/3123/3119/1520/2213/567/29108	7
GO:0031128	developmental induction	7/820	35/18614	0.000715915610603801	0.00348367468197396	0.00195536139019774	367/650/6299/6662/1499/6092/28996	7
GO:0050974	detection of mechanical stimulus involved in sensory perception	7/820	35/18614	0.000715915610603801	0.00348367468197396	0.00195536139019774	3784/7852/3815/84059/3356/3249/3736	7
GO:0030177	positive regulation of Wnt signaling pathway	16/820	146/18614	0.000717975616870971	0.00349072032652613	0.00195931605950072	1956/650/7040/1950/7097/9037/6299/1601/4790/9679/65125/9736/2263/8326/84870/54764	16
GO:0002286	T cell activation involved in immune response	14/820	119/18614	0.000751545673957169	0.00364771487538531	0.00204743596372117	3123/301/7157/2213/3958/3606/5971/3965/3683/6556/6774/3383/4297/7248	14
GO:0045446	endothelial cell differentiation	14/820	119/18614	0.000751545673957169	0.00364771487538531	0.00204743596372117	7422/1909/11167/7132/7852/182/3553/4615/6781/3383/1499/26084/90/3791	14
GO:0022408	negative regulation of cell-cell adhesion	20/820	205/18614	0.000754278763155081	0.00365786716519849	0.00205313437052865	3123/301/861/2213/7422/3958/259307/6688/3077/650/7040/182/5777/928/3965/836/26191/2737/10019/65125	20
GO:0035051	cardiocyte differentiation	17/820	161/18614	0.000760139421250303	0.00368315643108792	0.00206732905247254	983/1956/7412/7422/1909/650/7040/182/5156/7042/4000/57817/183/90/7248/3479/4629	17
GO:1901606	alpha-amino acid catabolic process	12/820	93/18614	0.000773278378093511	0.00372432054020529	0.00209043416904571	4843/259307/8942/6472/3155/4846/2875/5053/2571/875/2572/2653	12
GO:0001911	negative regulation of leukocyte mediated cytotoxicity	6/820	26/18614	0.000774512390090037	0.00372432054020529	0.00209043416904571	2213/3106/7040/3965/5788/3133	6
GO:0002433	immune response-regulating cell surface receptor signaling pathway involved in phagocytosis	6/820	26/18614	0.000774512390090037	0.00372432054020529	0.00209043416904571	2213/3055/6850/4067/5788/5581	6
GO:0038096	Fc-gamma receptor signaling pathway involved in phagocytosis	6/820	26/18614	0.000774512390090037	0.00372432054020529	0.00209043416904571	2213/3055/6850/4067/5788/5581	6
GO:0042278	purine nucleoside metabolic process	6/820	26/18614	0.000774512390090037	0.00372432054020529	0.00209043416904571	55276/4907/353/3251/22978/9615	6
GO:0050926	regulation of positive chemotaxis	6/820	26/18614	0.000774512390090037	0.00372432054020529	0.00209043416904571	3576/7422/5228/285/2152/3791	6
GO:0051238	sequestering of metal ion	6/820	26/18614	0.000774512390090037	0.00372432054020529	0.00209043416904571	301/6280/6279/2512/3998/2495	6
GO:0060740	prostate gland epithelium morphogenesis	6/820	26/18614	0.000774512390090037	0.00372432054020529	0.00209043416904571	3371/4313/367/9420/6662/2263	6
GO:1901623	regulation of lymphocyte chemotaxis	6/820	26/18614	0.000774512390090037	0.00372432054020529	0.00209043416904571	6347/6351/4739/6868/65125/2185	6
GO:0030522	intracellular receptor signaling pathway	26/820	299/18614	0.000782042320399816	0.00375736087046348	0.00210897946733103	1594/2146/3174/367/650/4615/8638/9420/131566/672/1601/330/26191/5740/6774/51135/387/25959/64127/7099/23081/7068/4929/3164/144811/2874	26
GO:0001706	endoderm formation	9/820	57/18614	0.000804241499043254	0.00385751830869948	0.0021651971126471	4318/4313/4323/2335/3676/3689/3685/1499/4324	9
GO:0032768	regulation of monooxygenase activity	9/820	57/18614	0.000804241499043254	0.00385751830869948	0.0021651971126471	1956/1594/3553/2717/3091/4790/808/2185/6622	9
GO:0014911	positive regulation of smooth muscle cell migration	8/820	46/18614	0.000807788030290179	0.00385830413462721	0.0021656381910539	3037/199/3690/5031/7099/85440/183/3479	8
GO:0035272	exocrine system development	8/820	46/18614	0.000807788030290179	0.00385830413462721	0.0021656381910539	1956/7040/7042/3082/6662/2263/5080/3481	8
GO:0042088	T-helper 1 type immune response	8/820	46/18614	0.000807788030290179	0.00385830413462721	0.0021656381910539	3123/301/3553/5321/3606/5971/6556/7099	8
GO:0070266	necroptotic process	8/820	46/18614	0.000807788030290179	0.00385830413462721	0.0021656381910539	7157/5836/841/330/355/8737/3705/8326	8
GO:2000273	positive regulation of signaling receptor activity	8/820	46/18614	0.000807788030290179	0.00385830413462721	0.0021656381910539	6347/3077/1950/3091/6868/150/151/5649	8
GO:1900180	regulation of protein localization to nucleus	15/820	134/18614	0.000834904186534416	0.00398448416385421	0.00223646212838684	983/7040/6608/2316/25937/705/4000/948/5587/5743/2737/7037/7203/201163/80279	15
GO:0001738	morphogenesis of a polarized epithelium	12/820	94/18614	0.000851655246627331	0.00405813498790087	0.00227780180296733	115908/9948/1601/57216/387/54903/4649/27152/54806/27031/84870/57662	12
GO:0007623	circadian rhythm	20/820	207/18614	0.000851760052694607	0.00405813498790087	0.00227780180296733	983/2146/3399/7157/4843/10135/7071/5971/3398/4669/4841/3615/7298/8792/5602/4297/10524/4862/5936/5730	20
GO:0001569	branching involved in blood vessel morphogenesis	7/820	36/18614	0.000855361233210663	0.00406510426083367	0.002281713605433	1282/7422/1909/1499/2022/90/3791	7
GO:0002474	antigen processing and presentation of peptide antigen via MHC class I	7/820	36/18614	0.000855361233210663	0.00406510426083367	0.002281713605433	3107/3106/3077/64167/567/3133/4277	7
GO:1905332	positive regulation of morphogenesis of an epithelium	7/820	36/18614	0.000855361233210663	0.00406510426083367	0.002281713605433	7422/367/6608/1950/6662/1499/183	7
GO:0006977	DNA damage response, signal transduction by p53 class mediator resulting in cell cycle arrest	5/820	18/18614	0.00086923893954742	0.00410370005980044	0.00230337714810361	7157/4193/4582/1026/6154	5
GO:0021513	spinal cord dorsal/ventral patterning	5/820	18/18614	0.00086923893954742	0.00410370005980044	0.00230337714810361	6608/2736/2737/27152/8646	5
GO:0033194	response to hydroperoxide	5/820	18/18614	0.00086923893954742	0.00410370005980044	0.00230337714810361	199/948/5587/2878/7226	5
GO:0036003	positive regulation of transcription from RNA polymerase II promoter in response to stress	5/820	18/18614	0.00086923893954742	0.00410370005980044	0.00230337714810361	7157/7422/4582/3091/3309	5
GO:0044247	cellular polysaccharide catabolic process	5/820	18/18614	0.00086923893954742	0.00410370005980044	0.00230337714810361	5836/55276/2548/8972/5837	5
GO:0046112	nucleobase biosynthetic process	5/820	18/18614	0.00086923893954742	0.00410370005980044	0.00230337714810361	6472/353/7372/5631/3251	5
GO:0072077	renal vesicle morphogenesis	5/820	18/18614	0.00086923893954742	0.00410370005980044	0.00230337714810361	6608/6772/6299/6662/1499	5
GO:0097067	cellular response to thyroid hormone stimulus	5/820	18/18614	0.00086923893954742	0.00410370005980044	0.00230337714810361	1520/1508/3625/3815/7068	5
GO:0043500	muscle adaptation	14/820	121/18614	0.000887433065220372	0.00417921616098413	0.00234576378924347	3162/2146/199/1535/7132/3553/4000/57817/7133/183/7222/4846/3479/6905	14
GO:0072089	stem cell proliferation	14/820	121/18614	0.000887433065220372	0.00417921616098413	0.00234576378924347	675/6664/7157/861/705/2120/5788/6662/2737/1499/4254/3791/7066/2810	14
GO:1901989	positive regulation of cell cycle phase transition	14/820	121/18614	0.000887433065220372	0.00417921616098413	0.00234576378924347	983/1956/1019/301/113130/2146/81620/199/4193/894/5925/6868/252983/3741	14
GO:0051149	positive regulation of muscle cell differentiation	11/820	82/18614	0.000912595592759961	0.00429416886593239	0.00241028591070266	4323/6648/7040/4193/3913/57817/30008/2022/3815/3479/5936	11
GO:0043616	keratinocyte proliferation	9/820	58/18614	0.000915386784906496	0.00429666735335123	0.00241168829361114	3037/51098/4853/5587/252983/27152/57560/2810/2263	9
GO:0048010	vascular endothelial growth factor receptor signaling pathway	9/820	58/18614	0.000915386784906496	0.00429666735335123	0.00241168829361114	7422/3690/3553/5228/3091/5587/3791/2321/2185	9
GO:0099024	plasma membrane invagination	9/820	58/18614	0.000915386784906496	0.00429666735335123	0.00241168829361114	718/3689/2213/199/196527/19/3684/948/387	9
GO:0090398	cellular senescence	13/820	108/18614	0.000924334569838545	0.00433509872680035	0.00243325954542851	1029/675/7157/6688/1030/567/1017/1021/1026/3398/4000/5602/10524	13
GO:0002861	regulation of inflammatory response to antigenic stimulus	8/820	47/18614	0.000936475844926869	0.00437438672248407	0.00245531161310743	3123/718/2213/3055/6850/4067/3133/64127	8
GO:0046677	response to antibiotic	8/820	47/18614	0.000936475844926869	0.00437438672248407	0.00245531161310743	2146/7157/841/5321/4193/836/4261/3309	8
GO:0048806	genitalia development	8/820	47/18614	0.000936475844926869	0.00437438672248407	0.00245531161310743	367/5156/581/1499/80000/4036/5310/5950	8
GO:0009953	dorsal/ventral pattern formation	12/820	95/18614	0.000936546762783282	0.00437438672248407	0.00245531161310743	6608/51098/2736/25806/2737/1499/54903/90/27152/5080/64388/8646	12
GO:1904705	regulation of vascular associated smooth muscle cell proliferation	12/820	95/18614	0.000936546762783282	0.00437438672248407	0.00245531161310743	4318/4313/3162/6648/8862/5031/1026/30008/387/183/1621/3479	12
GO:0043627	response to estrogen	10/820	70/18614	0.000941208484165736	0.00439256299934304	0.00246551382578	3485/4313/4323/1594/3162/367/100133941/4982/672/4311	10
GO:0009651	response to salt stress	6/820	27/18614	0.000959079278013921	0.00444545382944859	0.00249520106598617	7157/358/2203/581/231/2185	6
GO:0042133	neurotransmitter metabolic process	6/820	27/18614	0.000959079278013921	0.00444545382944859	0.00249520106598617	590/4129/1621/5053/2571/2572	6
GO:0001660	fever generation	4/820	11/18614	0.000962294538765319	0.00444545382944859	0.00249520106598617	3553/5743/8792/7442	4
GO:0007614	short-term memory	4/820	11/18614	0.000962294538765319	0.00444545382944859	0.00249520106598617	5176/1827/23316/793	4
GO:0032261	purine nucleotide salvage	4/820	11/18614	0.000962294538765319	0.00444545382944859	0.00249520106598617	353/3251/271/158	4
GO:0042451	purine nucleoside biosynthetic process	4/820	11/18614	0.000962294538765319	0.00444545382944859	0.00249520106598617	55276/4907/353/3251	4
GO:0042455	ribonucleoside biosynthetic process	4/820	11/18614	0.000962294538765319	0.00444545382944859	0.00249520106598617	55276/4907/353/3251	4
GO:0046129	purine ribonucleoside biosynthetic process	4/820	11/18614	0.000962294538765319	0.00444545382944859	0.00249520106598617	55276/4907/353/3251	4
GO:0060767	epithelial cell proliferation involved in prostate gland development	4/820	11/18614	0.000962294538765319	0.00444545382944859	0.00249520106598617	367/5176/6662/1499	4
GO:0071492	cellular response to UV-A	4/820	11/18614	0.000962294538765319	0.00444545382944859	0.00249520106598617	4318/4313/7076/4311	4
GO:0099624	atrial cardiac muscle cell membrane repolarization	4/820	11/18614	0.000962294538765319	0.00444545382944859	0.00249520106598617	3784/2316/3762/3741	4
GO:1901856	negative regulation of cellular respiration	4/820	11/18614	0.000962294538765319	0.00444545382944859	0.00249520106598617	387/201163/51085/6622	4
GO:0050768	negative regulation of neurogenesis	16/820	150/18614	0.000962674991998775	0.00444545382944859	0.00249520106598617	6664/6696/7157/1030/567/3553/9037/5925/4613/1499/7070/80128/5080/84504/9856/6833	16
GO:0045664	regulation of neuron differentiation	19/820	194/18614	0.000965289699287878	0.00445392164647149	0.00249995399040575	6664/8835/650/567/182/3398/4613/10362/6662/387/2737/627/151/5080/1944/152330/4760/80279/5649	19
GO:0031346	positive regulation of cell projection organization	29/820	353/18614	0.000992774967862571	0.00457703770551354	0.00256905814344558	2335/2146/7422/2042/6280/4067/2316/5176/9037/3082/4739/3309/5587/6239/183/6092/22873/4137/10458/5526/3815/57451/5027/627/54443/5168/2185/23316/5649	29
GO:0001570	vasculogenesis	11/820	83/18614	0.00101100015863147	0.00465729717663594	0.00261410720380777	3037/7422/7040/6608/133/3685/10352/1969/1499/2022/3791	11
GO:0002504	antigen processing and presentation of peptide or polysaccharide antigen via MHC class II	7/820	37/18614	0.00101537317113364	0.00466613472600738	0.0026190676563191	3117/3123/3119/1520/2213/567/29108	7
GO:0010092	specification of animal organ identity	7/820	37/18614	0.00101537317113364	0.00466613472600738	0.0026190676563191	367/650/2737/1499/6092/2263/4036	7
GO:0033280	response to vitamin D	7/820	37/18614	0.00101537317113364	0.00466613472600738	0.0026190676563191	1594/6696/6781/5251/5743/25959/9365	7
GO:0006813	potassium ion transport	22/820	241/18614	0.00102759378664302	0.00471849224253232	0.00264845555147167	358/3784/1017/196527/2316/3762/3783/3773/150/7248/4846/6557/259232/2185/3767/3356/3249/3741/6833/3736/1812/57582	22
GO:0008347	glial cell migration	9/820	59/18614	0.00103868042541449	0.00475790720171792	0.00267057888284545	1281/4323/6347/7042/928/1435/2737/1499/5649	9
GO:0033619	membrane protein proteolysis	9/820	59/18614	0.00103868042541449	0.00475790720171792	0.00267057888284545	7076/7079/7040/3553/7133/6868/150/5027/5664	9
GO:0070228	regulation of lymphocyte apoptotic process	9/820	59/18614	0.00103868042541449	0.00475790720171792	0.00267057888284545	7157/3958/4067/581/3091/3965/81704/10018/5027	9
GO:0003158	endothelium development	15/820	137/18614	0.00104974748808482	0.00480474311761454	0.00269686754352111	7422/1909/11167/7132/7852/182/3553/4615/6781/387/3383/1499/26084/90/3791	15
GO:0003143	embryonic heart tube morphogenesis	10/820	71/18614	0.00105308956409452	0.00481617464637613	0.00270328397789341	6608/51098/3091/57216/4853/2022/90/129880/54806/27031	10
GO:0060541	respiratory system development	20/820	211/18614	0.00107959946919966	0.00491654612751087	0.00275962176393967	1281/4323/6664/7422/5156/57333/2736/4613/5251/6662/2737/1499/3791/7068/4846/4311/2263/27031/5310/5950	20
GO:0002673	regulation of acute inflammatory response	8/820	48/18614	0.00108107116322964	0.00491654612751087	0.00275962176393967	718/241/2213/3553/3133/5743/2950/8792	8
GO:0043268	positive regulation of potassium ion transport	8/820	48/18614	0.00108107116322964	0.00491654612751087	0.00275962176393967	3784/196527/2316/3783/150/6833/3736/1812	8
GO:0045747	positive regulation of Notch signaling pathway	8/820	48/18614	0.00108107116322964	0.00491654612751087	0.00275962176393967	182/7042/6774/64127/6092/3815/4846/22848	8
GO:0046189	phenol-containing compound biosynthetic process	8/820	48/18614	0.00108107116322964	0.00491654612751087	0.00275962176393967	7042/1497/1621/4929/9365/5053/217/6622	8
GO:0046596	regulation of viral entry into host cell	8/820	48/18614	0.00108107116322964	0.00491654612751087	0.00275962176393967	5806/3123/920/3956/3965/11043/4261/10410	8
GO:0050798	activated T cell proliferation	8/820	48/18614	0.00108107116322964	0.00491654612751087	0.00275962176393967	3485/100133941/3606/3965/836/29108/3479/3481	8
GO:0009408	response to heat	13/820	110/18614	0.00109821226459894	0.00499052154980697	0.00280114363316869	3162/929/3327/4067/5743/4277/1965/7442/4137/7226/4846/3479/6750	13
GO:0006520	amino acid metabolic process	25/820	290/18614	0.00110535777227317	0.00501899313317986	0.00281712452688796	9056/5723/4843/7351/1806/259307/8942/586/6472/55157/64116/10352/1497/3155/5096/5198/4846/2875/5053/2571/2109/54938/875/2572/2653	25
GO:0010675	regulation of cellular carbohydrate metabolic process	16/820	152/18614	0.00110945602501839	0.00503359404190921	0.0028253199113017	3486/7157/2203/5031/6774/201163/2875/5164/2185/3479/5581/5443/90673/2784/3481/6622	16
GO:0014020	primary neural tube formation	12/820	97/18614	0.00112754309746273	0.00510752842321679	0.00286681874452084	115908/7040/7042/3091/836/133/57216/57545/54903/7248/27031/4036	12
GO:1990874	vascular associated smooth muscle cell proliferation	12/820	97/18614	0.00112754309746273	0.00510752842321679	0.00286681874452084	4318/4313/3162/6648/8862/5031/1026/30008/387/183/1621/3479	12
GO:0003184	pulmonary valve morphogenesis	5/820	19/18614	0.0011372359019216	0.00512295130225819	0.00287547549492274	182/7042/4853/6092/4846	5
GO:0010544	negative regulation of platelet activation	5/820	19/18614	0.0011372359019216	0.00512295130225819	0.00287547549492274	5156/928/7056/10019/4846	5
GO:0032026	response to magnesium ion	5/820	19/18614	0.0011372359019216	0.00512295130225819	0.00287547549492274	929/2203/4982/6622/3736	5
GO:0051900	regulation of mitochondrial depolarization	5/820	19/18614	0.0011372359019216	0.00512295130225819	0.00287547549492274	1634/215/3791/5027/8326	5
GO:0070242	thymocyte apoptotic process	5/820	19/18614	0.0011372359019216	0.00512295130225819	0.00287547549492274	7157/581/3091/10018/2737	5
GO:0072087	renal vesicle development	5/820	19/18614	0.0011372359019216	0.00512295130225819	0.00287547549492274	6608/6772/6299/6662/1499	5
GO:1901522	positive regulation of transcription from RNA polymerase II promoter involved in cellular response to chemical stimulus	5/820	19/18614	0.0011372359019216	0.00512295130225819	0.00287547549492274	7157/7422/650/3091/7494	5
GO:0002520	immune system development	19/820	197/18614	0.00115908921263363	0.00521381327643801	0.00292647566352852	7157/9935/57124/3106/1030/7040/4067/3965/4041/5788/64421/3133/10018/1499/7037/6868/8792/4297/326	19
GO:0014706	striated muscle tissue development	23/820	259/18614	0.0011592346544842	0.00521381327643801	0.00292647566352852	983/861/7422/1909/650/7040/5156/7042/3398/4000/57817/4853/183/2022/90/2065/7248/2263/3479/4036/4629/5950/4729	23
GO:0002011	morphogenesis of an epithelial sheet	9/820	60/18614	0.0011750800207598	0.00525048112756655	0.00294705706302867	960/6664/182/2316/4853/387/6239/1861/6868	9
GO:0046824	positive regulation of nucleocytoplasmic transport	9/820	60/18614	0.0011750800207598	0.00525048112756655	0.00294705706302867	983/7040/3553/6608/2316/5587/5743/2737/2810	9
GO:0000303	response to superoxide	6/820	28/18614	0.00117567322460152	0.00525048112756655	0.00294705706302867	283120/7351/6648/948/4846/4353	6
GO:0002675	positive regulation of acute inflammatory response	6/820	28/18614	0.00117567322460152	0.00525048112756655	0.00294705706302867	718/241/3553/3133/5743/8792	6
GO:0042104	positive regulation of activated T cell proliferation	6/820	28/18614	0.00117567322460152	0.00525048112756655	0.00294705706302867	3485/100133941/3606/29108/3479/3481	6
GO:0042759	long-chain fatty acid biosynthetic process	6/820	28/18614	0.00117567322460152	0.00525048112756655	0.00294705706302867	2950/240/2944/56624/1565/1571	6
GO:0060219	camera-type eye photoreceptor cell differentiation	6/820	28/18614	0.00117567322460152	0.00525048112756655	0.00294705706302867	4669/286204/6774/6662/7070/7068	6
GO:0060512	prostate gland morphogenesis	6/820	28/18614	0.00117567322460152	0.00525048112756655	0.00294705706302867	3371/4313/367/9420/6662/2263	6
GO:0070269	pyroptosis	6/820	28/18614	0.00117567322460152	0.00525048112756655	0.00294705706302867	841/834/29108/58484/4671/22861	6
GO:0045055	regulated exocytosis	21/820	228/18614	0.00118229794372177	0.00527593519017626	0.00296134424417915	3598/3162/3689/2213/6688/3055/6850/4067/10257/3965/3684/613/3815/150/5027/808/22895/6804/6857/6622/5730	21
GO:0032885	regulation of polysaccharide biosynthetic process	7/820	38/18614	0.0011979970650829	0.00533763848606859	0.0029959778576621	3037/7040/1950/4790/3479/90673/3481	7
GO:0045923	positive regulation of fatty acid metabolic process	7/820	38/18614	0.0011979970650829	0.00533763848606859	0.0029959778576621	301/3553/215/5743/64410/344/51085	7
GO:0046328	regulation of JNK cascade	15/820	139/18614	0.00121748207125676	0.00542021877625082	0.00304232957696849	1956/2213/3553/4615/26191/29108/64127/7099/2950/8737/5871/2185/28996/4671/2874	15
GO:0060828	regulation of canonical Wnt signaling pathway	23/820	260/18614	0.00122032053781002	0.00542861780587405	0.00304704389151841	3485/1956/115908/650/7040/25937/1950/9037/1601/6662/2737/80114/1499/54903/83786/4790/9679/65125/9736/2263/27031/8326/84870	23
GO:0051250	negative regulation of lymphocyte activation	17/820	168/18614	0.00122321564389182	0.00543725550827362	0.00305189217137058	3123/301/6664/861/2213/3958/259307/3077/4332/5777/4067/3965/836/3398/26191/2737/3635	17
GO:0043279	response to alkaloid	12/820	98/18614	0.00123452434151348	0.00548324947013347	0.003077708249338	590/199/7852/890/836/3309/7442/2185/5581/3356/6261/1812	12
GO:0006911	phagocytosis, engulfment	8/820	49/18614	0.00124294977886729	0.00550352685472061	0.00308908979857423	718/3689/2213/199/196527/19/3684/948	8
GO:0009261	ribonucleotide catabolic process	8/820	49/18614	0.00124294977886729	0.00550352685472061	0.00308908979857423	1806/4907/215/3251/5141/1807/22978/9615	8
GO:0071470	cellular response to osmotic stress	8/820	49/18614	0.00124294977886729	0.00550352685472061	0.00308908979857423	358/2203/834/5971/836/29108/5743/231	8
GO:0140895	cell surface toll-like receptor signaling pathway	8/820	49/18614	0.00124294977886729	0.00550352685472061	0.00308908979857423	4057/929/1535/4067/26191/64127/7099/5581	8
GO:0045216	cell-cell junction organization	20/820	214/18614	0.00128305154924708	0.00567668191261139	0.00318628047957238	7422/1436/7040/3553/7042/2316/928/9948/1969/387/1499/183/57502/9071/2705/201163/402/23136/57662/6833	20
GO:0016055	Wnt signaling pathway	35/820	461/18614	0.00128683109301049	0.00568899048328592	0.00319318919122392	3485/1956/115908/1909/100133941/650/7040/25937/1950/7097/9037/4041/6299/1601/57216/25806/6662/387/2737/80114/1499/54903/83786/4790/9679/65125/9736/57560/2263/4929/27031/8326/84870/54764/5310	35
GO:1905954	positive regulation of lipid localization	13/820	112/18614	0.00129858223830192	0.00573649458174737	0.00321985289793807	718/6696/3553/5321/19/1601/948/4023/8792/4790/5027/64137/2874	13
GO:0040013	negative regulation of locomotion	33/820	427/18614	0.00130607325730488	0.0057651205777165	0.00323592046233024	1281/5054/3486/7076/7130/3162/6347/199/7040/182/285/1634/5176/9037/4739/6781/6774/387/57561/202243/2022/25855/6092/1602/613/201163/7070/11188/2796/3036/8646/6833/130399	33
GO:0046637	regulation of alpha-beta T cell differentiation	10/820	73/18614	0.00130952652264444	0.00577142948890359	0.0032394616085266	3123/301/861/6850/3606/3965/639/387/2737/64410	10
GO:0051937	catecholamine transport	10/820	73/18614	0.00130952652264444	0.00577142948890359	0.0032394616085266	1861/183/150/151/3356/6804/6857/6622/6623/1812	10
GO:0021987	cerebral cortex development	14/820	126/18614	0.00132027766091843	0.0058143193051875	0.00326353535204467	1281/1956/6608/581/3091/387/2737/1499/7248/2018/5080/3736/5649/582	14
GO:0045599	negative regulation of fat cell differentiation	9/820	61/18614	0.0013255848685769	0.00583318711843676	0.00327412571908898	4320/650/6648/7040/182/25937/201163/11007/2874	9
GO:0036473	cell death in response to oxidative stress	12/820	99/18614	0.00134977324660814	0.00592590979630966	0.00332617028721313	6648/3091/3082/4841/7099/1499/4170/8737/7226/7248/135112/56616	12
GO:1901992	positive regulation of mitotic cell cycle phase transition	12/820	99/18614	0.00134977324660814	0.00592590979630966	0.00332617028721313	983/1956/1019/301/113130/81620/199/4193/894/5925/6868/3741	12
GO:2001243	negative regulation of intrinsic apoptotic signaling pathway	12/820	99/18614	0.00134977324660814	0.00592590979630966	0.00332617028721313	4318/960/5329/6648/4193/4582/3091/7494/1191/4841/5743/7466	12
GO:0033077	T cell differentiation in thymus	11/820	86/18614	0.00136005376315339	0.00595728618376635	0.00334378162644471	7157/9935/567/3553/1021/2736/5788/2737/1499/6868/326	11
GO:0048041	focal adhesion assembly	11/820	86/18614	0.00136005376315339	0.00595728618376635	0.00334378162644471	4323/7422/2042/387/8394/3791/613/7248/7070/2185/57662	11
GO:1900182	positive regulation of protein localization to nucleus	11/820	86/18614	0.00136005376315339	0.00595728618376635	0.00334378162644471	983/7040/6608/2316/25937/5587/5743/2737/7037/7203/80279	11
GO:0198738	cell-cell signaling by wnt	35/820	463/18614	0.00138552826779177	0.00603817195070957	0.00338918222211907	3485/1956/115908/1909/100133941/650/7040/25937/1950/7097/9037/4041/6299/1601/57216/25806/6662/387/2737/80114/1499/54903/83786/4790/9679/65125/9736/57560/2263/4929/27031/8326/84870/54764/5310	35
GO:0009260	ribonucleotide biosynthetic process	21/820	231/18614	0.00139282554652137	0.00603817195070957	0.00338918222211907	283120/7040/353/7372/3615/5634/5198/3251/55811/271/201163/109/158/5164/126328/4831/111/374291/6622/226/4729	21
GO:0007009	plasma membrane organization	17/820	170/18614	0.00139286804136122	0.00603817195070957	0.00338918222211907	2350/9935/367/7852/196527/6280/7042/928/26509/215/81671/5788/1191/10458/5027/23136/63982	17
GO:0001553	luteinization	4/820	12/18614	0.00139334285238187	0.00603817195070957	0.00338918222211907	4313/2/5156/5798	4
GO:0003337	mesenchymal to epithelial transition involved in metanephros morphogenesis	4/820	12/18614	0.00139334285238187	0.00603817195070957	0.00338918222211907	6608/6772/6299/1499	4
GO:0005984	disaccharide metabolic process	4/820	12/18614	0.00139334285238187	0.00603817195070957	0.00338918222211907	2203/2683/2548/8972	4
GO:0006983	ER overload response	4/820	12/18614	0.00139334285238187	0.00603817195070957	0.00338918222211907	7157/3309/10018/7466	4
GO:0009176	pyrimidine deoxyribonucleoside monophosphate metabolic process	4/820	12/18614	0.00139334285238187	0.00603817195070957	0.00338918222211907	1806/7298/1890/1807	4
GO:0010936	negative regulation of macrophage cytokine production	4/820	12/18614	0.00139334285238187	0.00603817195070957	0.00338918222211907	54/7040/7042/64127	4
GO:0031650	regulation of heat generation	4/820	12/18614	0.00139334285238187	0.00603817195070957	0.00338918222211907	3553/5743/57561/8792	4
GO:0042416	dopamine biosynthetic process	4/820	12/18614	0.00139334285238187	0.00603817195070957	0.00338918222211907	7042/4929/217/6622	4
GO:0051593	response to folic acid	4/820	12/18614	0.00139334285238187	0.00603817195070957	0.00338918222211907	2350/590/7298/875	4
GO:0072182	regulation of nephron tubule epithelial cell differentiation	4/820	12/18614	0.00139334285238187	0.00603817195070957	0.00338918222211907	100133941/25937/6772/1499	4
GO:1902337	regulation of apoptotic process involved in morphogenesis	4/820	12/18614	0.00139334285238187	0.00603817195070957	0.00338918222211907	7132/7042/581/7133	4
GO:0042307	positive regulation of protein import into nucleus	7/820	39/18614	0.00140537155480147	0.00606265807642421	0.0034029261072946	983/7040/6608/2316/5587/5743/2737	7
GO:0042401	biogenic amine biosynthetic process	7/820	39/18614	0.00140537155480147	0.00606265807642421	0.0034029261072946	7042/1621/4929/9365/5053/217/6622	7
GO:0045740	positive regulation of DNA replication	7/820	39/18614	0.00140537155480147	0.00606265807642421	0.0034029261072946	983/1956/81620/5111/1017/1950/2736	7
GO:0060251	regulation of glial cell proliferation	7/820	39/18614	0.00140537155480147	0.00606265807642421	0.0034029261072946	6664/7157/1030/3553/4067/5925/6833	7
GO:0070232	regulation of T cell apoptotic process	7/820	39/18614	0.00140537155480147	0.00606265807642421	0.0034029261072946	7157/3958/3091/3965/81704/10018/5027	7
GO:0097242	amyloid-beta clearance	7/820	39/18614	0.00140537155480147	0.00606265807642421	0.0034029261072946	718/3689/3684/1191/948/4311/4036	7
GO:0009063	amino acid catabolic process	13/820	113/18614	0.00140963986164999	0.00607647477777014	0.00341068132177875	4843/259307/8942/6472/3155/4846/2875/5053/2571/2109/875/2572/2653	13
GO:0048638	regulation of developmental growth	27/820	328/18614	0.00141753882264617	0.00609488742281385	0.003421016206203	983/9518/2335/1019/6696/8835/861/7422/367/7852/6608/9037/1026/1435/57817/6774/10018/6776/4137/627/80128/2263/3479/9856/3481/5950/6857	27
GO:0038084	vascular endothelial growth factor signaling pathway	8/820	50/18614	0.0014235478347422	0.00609488742281385	0.003421016206203	7422/5228/5156/1634/5587/3791/2321/2322	8
GO:0042304	regulation of fatty acid biosynthetic process	8/820	50/18614	0.0014235478347422	0.00609488742281385	0.003421016206203	301/3553/215/672/5743/64410/344/51085	8
GO:1902041	regulation of extrinsic apoptotic signaling pathway via death domain receptors	8/820	50/18614	0.0014235478347422	0.00609488742281385	0.003421016206203	5054/3162/3958/3082/672/3383/4846/23017	8
GO:0071482	cellular response to light stimulus	14/820	127/18614	0.00142519808972952	0.00609488742281385	0.003421016206203	4318/4313/7076/7157/4609/5111/358/581/1026/5743/1965/4311/6154/22861	14
GO:0000305	response to oxygen radical	6/820	29/18614	0.00142780459352609	0.00609488742281385	0.003421016206203	283120/7351/6648/948/4846/4353	6
GO:0002052	positive regulation of neuroblast proliferation	6/820	29/18614	0.00142780459352609	0.00609488742281385	0.003421016206203	7422/6608/3091/2737/1499/5080	6
GO:0003209	cardiac atrium morphogenesis	6/820	29/18614	0.00142780459352609	0.00609488742281385	0.003421016206203	650/6608/7042/4853/2022/90	6
GO:0010575	positive regulation of vascular endothelial growth factor production	6/820	29/18614	0.00142780459352609	0.00609488742281385	0.003421016206203	718/7040/3553/3091/672/5743	6
GO:0031342	negative regulation of cell killing	6/820	29/18614	0.00142780459352609	0.00609488742281385	0.003421016206203	2213/3106/7040/3965/5788/3133	6
GO:0031571	mitotic G1 DNA damage checkpoint signaling	6/820	29/18614	0.00142780459352609	0.00609488742281385	0.003421016206203	7157/1017/4193/4582/1026/6154	6
GO:0044819	mitotic G1/S transition checkpoint signaling	6/820	29/18614	0.00142780459352609	0.00609488742281385	0.003421016206203	7157/1017/4193/4582/1026/6154	6
GO:0072012	glomerulus vasculature development	6/820	29/18614	0.00142780459352609	0.00609488742281385	0.003421016206203	1909/3690/358/5156/285/4853	6
GO:0003281	ventricular septum development	10/820	74/18614	0.0014555967077473	0.00619373090375995	0.00347649633680039	6664/4193/7042/6299/639/6092/90/4846/2263/4036	10
GO:1903578	regulation of ATP metabolic process	10/820	74/18614	0.0014555967077473	0.00619373090375995	0.00347649633680039	283120/2203/3091/6774/201163/5027/402/3479/3356/51085	10
GO:0000272	polysaccharide catabolic process	5/820	20/18614	0.00146182040968979	0.00619373090375995	0.00347649633680039	5836/55276/2548/8972/5837	5
GO:0002577	regulation of antigen processing and presentation	5/820	20/18614	0.00146182040968979	0.00619373090375995	0.00347649633680039	2213/3077/6556/29108/64127	5
GO:0006700	C21-steroid hormone biosynthetic process	5/820	20/18614	0.00146182040968979	0.00619373090375995	0.00347649633680039	650/133/1601/231/1583	5
GO:0032495	response to muramyl dipeptide	5/820	20/18614	0.00146182040968979	0.00619373090375995	0.00347649633680039	182/26191/3663/64127/22861	5
GO:0045342	MHC class II biosynthetic process	5/820	20/18614	0.00146182040968979	0.00619373090375995	0.00347649633680039	6688/7494/6556/4261/7099	5
GO:0046931	pore complex assembly	5/820	20/18614	0.00146182040968979	0.00619373090375995	0.00347649633680039	196527/55706/57122/7203/5027	5
GO:0055093	response to hyperoxia	5/820	20/18614	0.00146182040968979	0.00619373090375995	0.00347649633680039	4313/6648/355/847/3741	5
GO:0140131	positive regulation of lymphocyte chemotaxis	5/820	20/18614	0.00146182040968979	0.00619373090375995	0.00347649633680039	6351/4739/6868/65125/2185	5
GO:0043393	regulation of protein binding	19/820	201/18614	0.00146839607520388	0.00621697313800126	0.00348954203469307	4318/6590/115908/3676/3077/650/567/581/1026/1601/25979/22873/1440/627/2622/27031/28996/64388/5310	19
GO:0034446	substrate adhesion-dependent cell spreading	12/820	100/18614	0.00147377008202943	0.00623509701618239	0.00349971483636695	3037/2335/3676/3690/2633/2316/4739/1601/3685/9404/387/6239	12
GO:0051896	regulation of protein kinase B signaling	18/820	186/18614	0.00148601314441687	0.0062822334785837	0.00352617219162085	1956/9518/283120/7040/3606/1950/57333/9037/1969/2022/2152/10019/201163/1440/7066/3479/4036/3481	18
GO:0032481	positive regulation of type I interferon production	9/820	62/18614	0.0014912354195311	0.00629964118339693	0.00353594301036575	929/6850/4615/7097/6772/10623/26191/3663/7099	9
GO:0046889	positive regulation of lipid biosynthetic process	11/820	87/18614	0.00149629533776586	0.00631633775816336	0.0035453146769613	301/3553/215/133/1601/5743/10524/3356/344/51085/64137	11
GO:0060070	canonical Wnt signaling pathway	26/820	313/18614	0.00151471066559569	0.00638934535938774	0.00358629331522617	3485/1956/115908/1909/650/7040/25937/1950/9037/4041/1601/6662/2737/80114/1499/54903/83786/4790/9679/65125/9736/2263/4929/27031/8326/84870	26
GO:0009152	purine ribonucleotide biosynthetic process	20/820	217/18614	0.00151837691505347	0.00640007653107905	0.0035923166442429	283120/7040/353/3615/5634/5198/3251/55811/271/201163/109/158/5164/126328/4831/111/374291/6622/226/4729	20
GO:0050808	synapse organization	35/820	466/18614	0.0015459380543553	0.00651143628064128	0.00365482206584349	3371/1282/718/3556/2213/3690/2316/3587/3913/7097/3684/4739/8934/387/85461/1499/57502/6092/4137/10458/9379/7248/627/23229/2185/8326/22866/22891/4884/23316/6622/6623/5649/1812/6710	35
GO:0007179	transforming growth factor beta receptor signaling pathway	20/820	218/18614	0.00160456513497426	0.00675338373782893	0.00379062542276692	1281/9518/6664/7157/81031/6688/1030/650/7040/7042/1601/3309/6774/9404/2022/25855/6868/90/201163/28996	20
GO:0048662	negative regulation of smooth muscle cell proliferation	10/820	75/18614	0.00161462666730141	0.00679071967818581	0.00381158181591647	3486/3162/199/650/6648/8862/1026/30008/387/4846	10
GO:0030534	adult behavior	15/820	143/18614	0.00162112861748094	0.0068130409030905	0.00382411055793317	894/1497/57502/9379/64854/7248/1621/4929/3356/28996/6622/6623/6905/1812/582	15
GO:0043124	negative regulation of I-kappaB kinase/NF-kappaB signaling	8/820	51/18614	0.00162436015265005	0.00681657538672791	0.00382609443802238	841/6772/29108/64116/387/2950/8737/10318	8
GO:0060688	regulation of morphogenesis of a branching structure	8/820	51/18614	0.00162436015265005	0.00681657538672791	0.00382609443802238	7422/367/6608/3082/6662/1499/183/2263	8
GO:0002478	antigen processing and presentation of exogenous peptide antigen	7/820	40/18614	0.00163972375802162	0.00686589177092313	0.00385377536760472	3117/3123/3119/1520/2213/567/3133	7
GO:0009309	amine biosynthetic process	7/820	40/18614	0.00163972375802162	0.00686589177092313	0.00385377536760472	7042/1621/4929/9365/5053/217/6622	7
GO:0071634	regulation of transforming growth factor beta production	7/820	40/18614	0.00163972375802162	0.00686589177092313	0.00385377536760472	2335/100133941/7042/3091/3965/3685/5743	7
GO:0015711	organic anion transport	33/820	433/18614	0.00164125931017919	0.0068672794174262	0.00385455424354551	2350/301/9056/10166/4843/7351/81031/6850/3553/5321/56606/10257/215/6556/948/64116/1497/5743/117247/183/8273/7223/6583/8792/7442/11136/10559/5027/159963/762/4036/6622/6579	33
GO:0048864	stem cell development	11/820	88/18614	0.00164350888503635	0.00687165041888732	0.00385700765503592	2335/6664/1909/182/6608/3091/9037/5788/6662/4254/90	11
GO:0035904	aorta development	9/820	63/18614	0.00167311258393553	0.00697497153960841	0.00391500105243762	1281/1909/182/7042/30008/639/2022/6092/4036	9
GO:0051353	positive regulation of oxidoreductase activity	9/820	63/18614	0.00167311258393553	0.00697497153960841	0.00391500105243762	1594/1535/3553/3091/64127/183/808/2185/6622	9
GO:0060393	regulation of pathway-restricted SMAD protein phosphorylation	9/820	63/18614	0.00167311258393553	0.00697497153960841	0.00391500105243762	9518/3077/650/7040/7042/1601/2022/3625/90	9
GO:2001244	positive regulation of intrinsic apoptotic signaling pathway	9/820	63/18614	0.00167311258393553	0.00697497153960841	0.00391500105243762	7157/4609/6280/581/6279/10018/4170/201163/6154	9
GO:0060603	mammary gland duct morphogenesis	6/820	30/18614	0.00171911965530888	0.00714066962434564	0.00400800618836533	367/1436/4041/1435/1969/2263	6
GO:0070168	negative regulation of biomineral tissue development	6/820	30/18614	0.00171911965530888	0.00714066962434564	0.00400800618836533	1230/7040/3091/6662/4846/2185	6
GO:0071480	cellular response to gamma radiation	6/820	30/18614	0.00171911965530888	0.00714066962434564	0.00400800618836533	7157/1535/4193/1026/3309/6154	6
GO:0097066	response to thyroid hormone	6/820	30/18614	0.00171911965530888	0.00714066962434564	0.00400800618836533	1520/1508/3625/3815/7068/3249	6
GO:0097421	liver regeneration	6/820	30/18614	0.00171911965530888	0.00714066962434564	0.00400800618836533	3162/2146/7351/5111/57817/7298	6
GO:1902075	cellular response to salt	19/820	204/18614	0.00174405002722373	0.00723895000382602	0.00406317025418477	241/199/567/890/2769/3309/6494/5743/3625/7442/10458/7226/84059/5027/10235/6261/3708/4884/6857	19
GO:0051591	response to cAMP	11/820	89/18614	0.00180234321398722	0.00747546425408665	0.00419592399137619	4327/358/3784/2203/5327/6772/6781/3309/7056/3625/2185	11
GO:0021695	cerebellar cortex development	8/820	52/18614	0.00184693829222179	0.00760578446858042	0.0042690717847399	2146/6608/2736/4669/3309/388610/22891/23017	8
GO:0002888	positive regulation of myeloid leukocyte mediated immunity	5/820	21/18614	0.00184976732560425	0.00760578446858042	0.0042690717847399	718/3689/6688/3684/3133	5
GO:0006590	thyroid hormone generation	5/820	21/18614	0.00184976732560425	0.00760578446858042	0.0042690717847399	1513/1508/117247/7038/3249	5
GO:0009129	pyrimidine nucleoside monophosphate metabolic process	5/820	21/18614	0.00184976732560425	0.00760578446858042	0.0042690717847399	1806/7372/7298/1890/1807	5
GO:0038083	peptidyl-tyrosine autophosphorylation	5/820	21/18614	0.00184976732560425	0.00760578446858042	0.0042690717847399	1956/7422/3791/2185/9625	5
GO:0045821	positive regulation of glycolytic process	5/820	21/18614	0.00184976732560425	0.00760578446858042	0.0042690717847399	3091/5027/3479/3356/51085	5
GO:0046128	purine ribonucleoside metabolic process	5/820	21/18614	0.00184976732560425	0.00760578446858042	0.0042690717847399	55276/4907/353/3251/22978	5
GO:0051882	mitochondrial depolarization	5/820	21/18614	0.00184976732560425	0.00760578446858042	0.0042690717847399	1634/215/3791/5027/8326	5
GO:0071605	monocyte chemotactic protein-1 production	5/820	21/18614	0.00184976732560425	0.00760578446858042	0.0042690717847399	6850/3553/3965/64127/2950	5
GO:0071637	regulation of monocyte chemotactic protein-1 production	5/820	21/18614	0.00184976732560425	0.00760578446858042	0.0042690717847399	6850/3553/3965/64127/2950	5
GO:1903204	negative regulation of oxidative stress-induced neuron death	5/820	21/18614	0.00184976732560425	0.00760578446858042	0.0042690717847399	3091/4841/1499/7248/135112	5
GO:1903428	positive regulation of reactive oxygen species biosynthetic process	5/820	21/18614	0.00184976732560425	0.00760578446858042	0.0042690717847399	283120/1535/6648/948/7099	5
GO:0021885	forebrain cell migration	9/820	64/18614	0.001872336890865	0.00768196927237632	0.00431183376381708	1281/1956/7852/387/2737/1499/2018/5649/1812	9
GO:0050918	positive chemotaxis	9/820	64/18614	0.001872336890865	0.00768196927237632	0.00431183376381708	3576/7422/3958/5228/285/9037/3082/2152/3791	9
GO:0071384	cellular response to corticosteroid stimulus	9/820	64/18614	0.001872336890865	0.00768196927237632	0.00431183376381708	301/358/5327/5176/6781/10018/90/6753/2322	9
GO:0048246	macrophage chemotaxis	7/820	41/18614	0.00190336423467735	0.00778686243211258	0.00437070953534232	4313/6347/3958/1436/1435/5919/2185	7
GO:0051281	positive regulation of release of sequestered calcium ion into cytosol	7/820	41/18614	0.00190336423467735	0.00778686243211258	0.00437070953534232	5031/581/7070/801/808/6622/1812	7
GO:0150077	regulation of neuroinflammatory response	7/820	41/18614	0.00190336423467735	0.00778686243211258	0.00437070953534232	4318/3553/3606/5788/7133/5743/3479	7
GO:1990000	amyloid fibril formation	7/820	41/18614	0.00190336423467735	0.00778686243211258	0.00437070953534232	567/4193/1191/948/8737/4137/6622	7
GO:0046631	alpha-beta T cell activation	17/820	175/18614	0.00190598702391353	0.00779200286550457	0.0043735948234077	3123/301/861/6850/3077/3606/5971/3965/26191/5788/6774/639/3133/387/2737/64410/4297	17
GO:0030203	glycosaminoglycan metabolic process	13/820	117/18614	0.0019358047970165	0.00788622464870862	0.00442648082850631	3037/960/7130/1909/7040/3553/1634/1950/2990/4790/3699/3036/79369	13
GO:0046942	carboxylic acid transport	28/820	352/18614	0.00193842615840523	0.00788622464870862	0.00442648082850631	2350/301/9056/10166/4843/7351/6850/3553/5321/10257/215/6556/948/1497/5743/117247/183/8273/7223/6583/8792/7442/11136/5027/159963/4036/6622/6579	28
GO:0036006	cellular response to macrophage colony-stimulating factor stimulus	4/820	13/18614	0.00194286263921368	0.00788622464870862	0.00442648082850631	1436/7097/1435/7099	4
GO:0051918	negative regulation of fibrinolysis	4/820	13/18614	0.00194286263921368	0.00788622464870862	0.00442648082850631	5054/5328/5327/7056	4
GO:0060670	branching involved in labyrinthine layer morphogenesis	4/820	13/18614	0.00194286263921368	0.00788622464870862	0.00442648082850631	133/9021/2263/84870	4
GO:0070234	positive regulation of T cell apoptotic process	4/820	13/18614	0.00194286263921368	0.00788622464870862	0.00442648082850631	7157/3965/10018/5027	4
GO:0070571	negative regulation of neuron projection regeneration	4/820	13/18614	0.00194286263921368	0.00788622464870862	0.00442648082850631	6696/7070/9856/146760	4
GO:1903054	negative regulation of extracellular matrix organization	4/820	13/18614	0.00194286263921368	0.00788622464870862	0.00442648082850631	7132/7040/2191/7133	4
GO:1904748	regulation of apoptotic process involved in development	4/820	13/18614	0.00194286263921368	0.00788622464870862	0.00442648082850631	7132/7042/581/7133	4
GO:1905065	positive regulation of vascular associated smooth muscle cell differentiation	4/820	13/18614	0.00194286263921368	0.00788622464870862	0.00442648082850631	6648/30008/2022/3815	4
GO:0060395	SMAD protein signal transduction	11/820	90/18614	0.00197346871902198	0.00800475967608985	0.00449301368162449	9518/81031/650/7040/7042/25937/1601/3625/7018/28996/9856	11
GO:0021536	diencephalon development	10/820	77/18614	0.00197491592567699	0.00800493640663532	0.00449311287920079	650/6608/581/2736/9037/6299/1499/3625/4929/5080	10
GO:0050714	positive regulation of protein secretion	15/820	146/18614	0.00199253017746826	0.0080705963083107	0.00452996730687872	3123/7040/7042/7097/3091/7099/3783/7226/5027/3479/5581/5715/3708/6833/5950	15
GO:0051260	protein homooligomerization	18/820	191/18614	0.0019986265650738	0.00808954386133136	0.00454060243127969	241/7083/7837/567/6648/6472/115362/29108/58484/7442/3251/7226/210/6261/3741/3736/22861/226	18
GO:0045786	negative regulation of cell cycle	31/820	404/18614	0.00201434867461367	0.00814739751157571	0.00457307526651748	983/1029/675/2146/7157/6347/81620/1030/650/1017/7040/1021/4193/4582/9735/836/1026/672/5925/25896/6494/5743/25959/1499/90/5526/57165/3164/57662/6154/80279	31
GO:0015849	organic acid transport	28/820	353/18614	0.00201989764559045	0.00816405122097968	0.00458242287309527	2350/301/9056/10166/4843/7351/6850/3553/5321/10257/215/6556/948/1497/5743/117247/183/8273/7223/6583/8792/7442/11136/5027/159963/4036/6622/6579	28
GO:0001764	neuron migration	17/820	176/18614	0.00202565191764731	0.00817572037250008	0.0045889726834026	1281/7422/7852/581/6774/387/1499/80128/2018/4929/5080/2796/885/9856/5649/1812/582	17
GO:0030509	BMP signaling pathway	17/820	176/18614	0.00202565191764731	0.00817572037250008	0.0045889726834026	7130/6664/11167/3077/650/7040/7042/286204/4853/2022/3625/90/3791/4036/28996/64388/8646	17
GO:0006884	cell volume homeostasis	6/820	31/18614	0.00205338581853834	0.00825261404025663	0.00463213254269136	358/196527/3783/5027/6557/2784	6
GO:0019886	antigen processing and presentation of exogenous peptide antigen via MHC class II	6/820	31/18614	0.00205338581853834	0.00825261404025663	0.00463213254269136	3117/3123/3119/1520/2213/567	6
GO:0061437	renal system vasculature development	6/820	31/18614	0.00205338581853834	0.00825261404025663	0.00463213254269136	1909/3690/358/5156/285/4853	6
GO:0061440	kidney vasculature development	6/820	31/18614	0.00205338581853834	0.00825261404025663	0.00463213254269136	1909/3690/358/5156/285/4853	6
GO:0070570	regulation of neuron projection regeneration	6/820	31/18614	0.00205338581853834	0.00825261404025663	0.00463213254269136	6696/2316/3082/7070/9856/146760	6
GO:1900225	regulation of NLRP3 inflammasome complex assembly	6/820	31/18614	0.00205338581853834	0.00825261404025663	0.00463213254269136	4615/115362/26191/948/5587/7099	6
GO:0009895	negative regulation of catabolic process	27/820	337/18614	0.00208967380130164	0.00835294671578628	0.0046884485474323	1956/7076/3240/3162/7157/4843/7079/3077/10644/2203/3553/4615/2316/3587/3082/26191/6556/6774/4170/150/84074/201163/7248/210/28996/6622/80279	27
GO:0050830	defense response to Gram-positive bacterium	13/820	118/18614	0.00208998738947988	0.00835294671578628	0.0046884485474323	54/3553/3606/4615/7097/29108/948/5919/3133/1969/64127/6868/5027	13
GO:0001947	heart looping	9/820	65/18614	0.00209006750191601	0.00835294671578628	0.0046884485474323	6608/51098/3091/57216/4853/2022/129880/54806/27031	9
GO:0010324	membrane invagination	9/820	65/18614	0.00209006750191601	0.00835294671578628	0.0046884485474323	718/3689/2213/199/196527/19/3684/948/387	9
GO:0046888	negative regulation of hormone secretion	9/820	65/18614	0.00209006750191601	0.00835294671578628	0.0046884485474323	7351/3553/3033/3625/150/5715/3767/6833/130399	9
GO:0071715	icosanoid transport	9/820	65/18614	0.00209006750191601	0.00835294671578628	0.0046884485474323	301/4843/6850/3553/5321/10257/5743/8792/5027	9
GO:0072577	endothelial cell apoptotic process	9/820	65/18614	0.00209006750191601	0.00835294671578628	0.0046884485474323	5054/3676/6347/57124/196527/9037/3383/3791/1285	9
GO:1905515	non-motile cilium assembly	9/820	65/18614	0.00209006750191601	0.00835294671578628	0.0046884485474323	3784/51098/57216/57545/54903/27152/57560/27031/582	9
GO:0045787	positive regulation of cell cycle	28/820	354/18614	0.00210429060910591	0.00840390010065195	0.00471704831364519	983/1956/1019/301/113130/675/2146/81620/199/3553/4193/894/7042/1950/4041/5925/84722/387/10018/6868/252983/10524/2263/3479/5581/3741/3481/5310	28
GO:0010469	regulation of signaling receptor activity	17/820	177/18614	0.00215155057482784	0.00858662906105191	0.00481961275684245	5054/5328/6347/2213/3077/1950/3091/6868/5526/150/9379/151/254263/2185/64388/4884/5649	17
GO:0001843	neural tube closure	11/820	91/18614	0.00215757713847253	0.00860465903546074	0.00482973285100844	115908/7040/7042/836/133/57216/57545/54903/7248/27031/4036	11
GO:0002437	inflammatory response to antigenic stimulus	10/820	78/18614	0.00217792127123307	0.00867775084578801	0.00487075875523341	3123/718/2213/3055/6850/2/4067/4853/3133/64127	10
GO:0030111	regulation of Wnt signaling pathway	27/820	338/18614	0.00217894778382753	0.00867775084578801	0.00487075875523341	3485/1956/115908/650/7040/25937/1950/7097/9037/6299/1601/6662/2737/80114/1499/54903/83786/4790/9679/65125/9736/57560/2263/27031/8326/84870/54764	27
GO:0045981	positive regulation of nucleotide metabolic process	7/820	42/18614	0.00219868147626712	0.00874412863260209	0.00490801612664488	4843/3091/5027/4846/3479/3356/51085	7
GO:1900544	positive regulation of purine nucleotide metabolic process	7/820	42/18614	0.00219868147626712	0.00874412863260209	0.00490801612664488	4843/3091/5027/4846/3479/3356/51085	7
GO:0046632	alpha-beta T cell differentiation	13/820	119/18614	0.00225413590176096	0.0089584230297859	0.00502829802109304	3123/301/861/6850/3606/5971/3965/6774/639/387/2737/64410/4297	13
GO:2000146	negative regulation of cell motility	30/820	390/18614	0.00227352240963746	0.00902917709064237	0.00506801176345662	1281/5054/3486/7076/7130/3162/6347/199/7040/182/285/1634/5176/4739/6781/6774/387/202243/2022/25855/1602/613/201163/7070/11188/2796/3036/8646/6833/130399	30
GO:0010042	response to manganese ion	5/820	22/18614	0.00230798950818933	0.00911527989280036	0.00511634064324518	6648/3309/5743/7037/1965	5
GO:0015874	norepinephrine transport	5/820	22/18614	0.00230798950818933	0.00911527989280036	0.00511634064324518	183/150/151/6804/6622	5
GO:0030277	maintenance of gastrointestinal epithelium	5/820	22/18614	0.00230798950818933	0.00911527989280036	0.00511634064324518	6662/64127/7099/4760/5950	5
GO:0032303	regulation of icosanoid secretion	5/820	22/18614	0.00230798950818933	0.00911527989280036	0.00511634064324518	6850/3553/5321/8792/5027	5
GO:0061318	renal filtration cell differentiation	5/820	22/18614	0.00230798950818933	0.00911527989280036	0.00511634064324518	1909/100133941/182/3913/4853	5
GO:0072111	cell proliferation involved in kidney development	5/820	22/18614	0.00230798950818933	0.00911527989280036	0.00511634064324518	4609/3690/650/6772/201163	5
GO:0072112	podocyte differentiation	5/820	22/18614	0.00230798950818933	0.00911527989280036	0.00511634064324518	1909/100133941/182/3913/4853	5
GO:1902644	tertiary alcohol metabolic process	5/820	22/18614	0.00230798950818933	0.00911527989280036	0.00511634064324518	650/10327/231/9563/1583	5
GO:0009791	post-embryonic development	11/820	92/18614	0.00235538126009868	0.00928958459636432	0.00521417661204055	7422/6648/581/639/10018/3791/4297/2263/4929/3708/6905	11
GO:0060606	tube closure	11/820	92/18614	0.00235538126009868	0.00928958459636432	0.00521417661204055	115908/7040/7042/836/133/57216/57545/54903/7248/27031/4036	11
GO:0030857	negative regulation of epithelial cell differentiation	8/820	54/18614	0.00236386850180159	0.00931018098465087	0.00522573721574486	4318/2146/7422/182/6608/6772/6662/1499	8
GO:0038093	Fc receptor signaling pathway	8/820	54/18614	0.00236386850180159	0.00931018098465087	0.00522573721574486	2213/3055/6850/4067/5788/5602/3815/5581	8
GO:1901991	negative regulation of mitotic cell cycle phase transition	18/820	194/18614	0.00237223425722819	0.00933668182813828	0.00524061194742721	983/2146/7157/6347/81620/1030/1017/4193/4582/9735/1026/672/5925/25959/90/57165/6154/80279	18
GO:2000736	regulation of stem cell differentiation	10/820	79/18614	0.00239737739806148	0.00942913331113421	0.00529250429582937	2146/182/1021/5156/7042/6774/6662/23081/1107/10524	10
GO:0071560	cellular response to transforming growth factor beta stimulus	23/820	274/18614	0.00241320181285695	0.00948483110869964	0.0053237670665588	1281/9518/6664/7157/81031/6688/1030/1513/650/7040/7042/1601/3309/6774/6662/9404/2022/25855/6868/90/201163/2263/28996	23
GO:1903828	negative regulation of protein localization	19/820	210/18614	0.0024281179447318	0.00950946400323292	0.00533759333201017	81620/7351/6688/2633/7040/3553/1601/948/3033/3998/3625/4137/150/201163/8326/5715/3767/6833/130399	19
GO:0002313	mature B cell differentiation involved in immune response	6/820	32/18614	0.00243447614320885	0.00950946400323292	0.00533759333201017	2213/6688/3956/7494/4853/2185	6
GO:0002431	Fc receptor mediated stimulatory signaling pathway	6/820	32/18614	0.00243447614320885	0.00950946400323292	0.00533759333201017	2213/3055/6850/4067/5788/5581	6
GO:0002862	negative regulation of inflammatory response to antigenic stimulus	6/820	32/18614	0.00243447614320885	0.00950946400323292	0.00533759333201017	3123/2213/3055/6850/4067/64127	6
GO:0007435	salivary gland morphogenesis	6/820	32/18614	0.00243447614320885	0.00950946400323292	0.00533759333201017	1956/7040/7042/3082/2263/5080	6
GO:0010669	epithelial structure maintenance	6/820	32/18614	0.00243447614320885	0.00950946400323292	0.00533759333201017	6662/64127/7099/54903/4760/5950	6
GO:0031069	hair follicle morphogenesis	6/820	32/18614	0.00243447614320885	0.00950946400323292	0.00533759333201017	6608/7042/2736/1499/27152/2263	6
GO:0033032	regulation of myeloid cell apoptotic process	6/820	32/18614	0.00243447614320885	0.00950946400323292	0.00533759333201017	1029/301/23601/64127/4254/6868	6
GO:0071353	cellular response to interleukin-4	6/820	32/18614	0.00243447614320885	0.00950946400323292	0.00533759333201017	1019/4360/7494/3309/3615/210	6
GO:0030336	negative regulation of cell migration	29/820	375/18614	0.00246812681408378	0.00963431021267613	0.00540766860595035	1281/5054/3486/7076/7130/3162/6347/199/7040/182/285/1634/5176/4739/6781/6774/387/2022/25855/1602/613/201163/7070/11188/2796/3036/8646/6833/130399	29
GO:0007409	axonogenesis	32/820	427/18614	0.00249078446582838	0.00971610383626487	0.00545357877499035	2335/6696/3676/7422/1909/6277/1436/2042/6608/3913/2736/9037/4853/25806/2737/85440/6092/4137/10458/7070/627/80128/2263/4929/5080/1944/4884/152330/885/9856/6905/5649	32
GO:0032735	positive regulation of interleukin-12 production	7/820	43/18614	0.00252813596199607	0.00983489726552769	0.0055202566672148	6850/7097/3965/948/3663/64127/7099	7
GO:0044058	regulation of digestive system process	7/820	43/18614	0.00252813596199607	0.00983489726552769	0.0055202566672148	358/3784/57817/1890/7442/65125/4760	7
GO:0045840	positive regulation of mitotic nuclear division	7/820	43/18614	0.00252813596199607	0.00983489726552769	0.0055202566672148	81620/3553/1950/4041/5925/3479/3481	7
GO:0048713	regulation of oligodendrocyte differentiation	7/820	43/18614	0.00252813596199607	0.00983489726552769	0.0055202566672148	7852/7097/9948/7133/1499/22891/84504	7
GO:0001505	regulation of neurotransmitter levels	19/820	211/18614	0.00256156508553966	0.0099513662689596	0.00558562987604052	590/3690/26509/1861/4129/9379/5027/1621/808/5053/22895/3164/2571/6804/6857/6622/6623/2572/1812	19
GO:0032869	cellular response to insulin stimulus	19/820	211/18614	0.00256156508553966	0.0099513662689596	0.00558562987604052	1019/7351/2203/3553/6772/9021/7494/5925/4023/353/5919/183/3625/252983/10458/2875/5164/5936/3481	19
GO:0050886	endocrine process	11/820	93/18614	0.00256761457353841	0.00996129653938065	0.00559120366496978	6696/358/1535/3784/3553/1601/387/183/3625/4846/5443	11
GO:1904427	positive regulation of calcium ion transmembrane transport	11/820	93/18614	0.00256761457353841	0.00996129653938065	0.00559120366496978	5031/581/81671/7222/7070/5027/801/57165/808/6622/1812	11
GO:0038034	signal transduction in absence of ligand	9/820	67/18614	0.00258587053347216	0.0100048980002658	0.00561567684945287	3553/581/3685/355/10018/4254/4170/8737/2065	9
GO:0060389	pathway-restricted SMAD protein phosphorylation	9/820	67/18614	0.00258587053347216	0.0100048980002658	0.00561567684945287	9518/3077/650/7040/7042/1601/2022/3625/90	9
GO:0070613	regulation of protein processing	9/820	67/18614	0.00258587053347216	0.0100048980002658	0.00561567684945287	5054/4323/5328/861/5329/5327/51098/58484/3249	9
GO:0097192	extrinsic apoptotic signaling pathway in absence of ligand	9/820	67/18614	0.00258587053347216	0.0100048980002658	0.00561567684945287	3553/581/3685/355/10018/4254/4170/8737/2065	9
GO:0006000	fructose metabolic process	4/820	14/18614	0.00262589969267557	0.0100372023775662	0.00563380906266856	2203/231/229/226	4
GO:0009159	deoxyribonucleoside monophosphate catabolic process	4/820	14/18614	0.00262589969267557	0.0100372023775662	0.00563380906266856	1806/1890/1807/9615	4
GO:0014061	regulation of norepinephrine secretion	4/820	14/18614	0.00262589969267557	0.0100372023775662	0.00563380906266856	183/150/151/6804	4
GO:0015670	carbon dioxide transport	4/820	14/18614	0.00262589969267557	0.0100372023775662	0.00563380906266856	358/760/3040/3039	4
GO:0021819	layer formation in cerebral cortex	4/820	14/18614	0.00262589969267557	0.0100372023775662	0.00563380906266856	1281/2737/1499/5649	4
GO:0032306	regulation of prostaglandin secretion	4/820	14/18614	0.00262589969267557	0.0100372023775662	0.00563380906266856	3553/5321/8792/5027	4
GO:0032308	positive regulation of prostaglandin secretion	4/820	14/18614	0.00262589969267557	0.0100372023775662	0.00563380906266856	3553/5321/8792/5027	4
GO:0032736	positive regulation of interleukin-13 production	4/820	14/18614	0.00262589969267557	0.0100372023775662	0.00563380906266856	3556/3606/3965/3133	4
GO:0033004	negative regulation of mast cell activation	4/820	14/18614	0.00262589969267557	0.0100372023775662	0.00563380906266856	3598/3162/5777/3965	4
GO:0035630	bone mineralization involved in bone maturation	4/820	14/18614	0.00262589969267557	0.0100372023775662	0.00563380906266856	4057/650/57560/3479	4
GO:0042136	neurotransmitter biosynthetic process	4/820	14/18614	0.00262589969267557	0.0100372023775662	0.00563380906266856	1621/5053/2571/2572	4
GO:0042762	regulation of sulfur metabolic process	4/820	14/18614	0.00262589969267557	0.0100372023775662	0.00563380906266856	22/1499/5164/6622	4
GO:0046598	positive regulation of viral entry into host cell	4/820	14/18614	0.00262589969267557	0.0100372023775662	0.00563380906266856	3123/920/3956/3965	4
GO:0048243	norepinephrine secretion	4/820	14/18614	0.00262589969267557	0.0100372023775662	0.00563380906266856	183/150/151/6804	4
GO:0061043	regulation of vascular wound healing	4/820	14/18614	0.00262589969267557	0.0100372023775662	0.00563380906266856	5054/7852/7494/240	4
GO:0072160	nephron tubule epithelial cell differentiation	4/820	14/18614	0.00262589969267557	0.0100372023775662	0.00563380906266856	100133941/25937/6772/1499	4
GO:0075294	positive regulation by symbiont of entry into host	4/820	14/18614	0.00262589969267557	0.0100372023775662	0.00563380906266856	3123/920/3956/3965	4
GO:1903798	regulation of miRNA maturation	4/820	14/18614	0.00262589969267557	0.0100372023775662	0.00563380906266856	7157/7040/4613/6774	4
GO:0046822	regulation of nucleocytoplasmic transport	12/820	107/18614	0.00263055794023325	0.0100482732305092	0.00564002305231382	983/7040/3553/6608/2316/948/5587/5743/2737/3429/2810/5936	12
GO:0140115	export across plasma membrane	10/820	80/18614	0.00263422577602954	0.0100488224753823	0.00564033133948659	3784/196527/10257/19/801/540/808/3741/5174/492	10
GO:1903556	negative regulation of tumor necrosis factor superfamily cytokine production	10/820	80/18614	0.00263422577602954	0.0100488224753823	0.00564033133948659	4057/54/5777/3965/26191/64127/7099/2950/3479/5443	10
GO:0050805	negative regulation of synaptic transmission	8/820	55/18614	0.00266158632406904	0.0101464082928915	0.00569510555269769	590/3553/5743/4137/2898/2185/3356/1812	8
GO:0016525	negative regulation of angiogenesis	15/820	151/18614	0.0027676695288152	0.0105437670827208	0.00591814016603524	5054/3339/7042/285/1634/5176/6772/5230/1969/1499/183/240/1285/1944/6833	15
GO:0003073	regulation of systemic arterial blood pressure	11/820	94/18614	0.00279503086987601	0.0106349019265232	0.00596929349438562	367/1535/6648/6518/133/387/183/7442/65125/4846/9365	11
GO:0007264	small GTPase mediated signal transduction	35/820	483/18614	0.00279532140765533	0.0106349019265232	0.00596929349438562	1281/1029/3162/7157/199/2203/1017/890/7042/19/1026/1435/81704/5925/3685/117289/4853/6494/387/202243/25959/85440/4254/613/4649/150/201163/10235/11188/23229/3479/85004/283455/5649/11337	35
GO:0019430	removal of superoxide radicals	5/820	23/18614	0.00284348848706891	0.0107549044551196	0.00603665004531661	283120/6648/948/4846/4353	5
GO:0035988	chondrocyte proliferation	5/820	23/18614	0.00284348848706891	0.0107549044551196	0.00603665004531661	4057/4323/6781/4325/6662	5
GO:0045591	positive regulation of regulatory T cell differentiation	5/820	23/18614	0.00284348848706891	0.0107549044551196	0.00603665004531661	3123/259307/3965/64410/10524	5
GO:0046058	cAMP metabolic process	5/820	23/18614	0.00284348848706891	0.0107549044551196	0.00603665004531661	1969/55811/109/5141/111	5
GO:0060396	growth hormone receptor signaling pathway	5/820	23/18614	0.00284348848706891	0.0107549044551196	0.00603665004531661	9518/8835/4067/6774/6776	5
GO:0071378	cellular response to growth hormone stimulus	5/820	23/18614	0.00284348848706891	0.0107549044551196	0.00603665004531661	9518/8835/4067/6774/6776	5
GO:0072311	glomerular epithelial cell differentiation	5/820	23/18614	0.00284348848706891	0.0107549044551196	0.00603665004531661	1909/100133941/182/3913/4853	5
GO:1900120	regulation of receptor binding	5/820	23/18614	0.00284348848706891	0.0107549044551196	0.00603665004531661	4318/3077/567/627/64388	5
GO:0043266	regulation of potassium ion transport	12/820	108/18614	0.00284383586153258	0.0107549044551196	0.00603665004531661	3784/196527/2316/3783/150/4846/2185/3356/3741/6833/3736/1812	12
GO:0033006	regulation of mast cell activation involved in immune response	6/820	33/18614	0.00286635329321832	0.0108117247273384	0.00606854285294648	3598/3162/6850/5777/4067/3965	6
GO:0038094	Fc-gamma receptor signaling pathway	6/820	33/18614	0.00286635329321832	0.0108117247273384	0.00606854285294648	2213/3055/6850/4067/5788/5581	6
GO:0090183	regulation of kidney development	6/820	33/18614	0.00286635329321832	0.0108117247273384	0.00606854285294648	4609/7422/6608/6772/6662/183	6
GO:1902808	positive regulation of cell cycle G1/S phase transition	9/820	68/18614	0.0028664435889419	0.0108117247273384	0.00606854285294648	1956/301/2146/199/4193/894/6868/252983/3741	9
GO:0021587	cerebellum morphogenesis	7/820	44/18614	0.00289425382459748	0.0108734713845055	0.0061032008047992	6608/2736/3309/388610/22891/23017/875	7
GO:0042181	ketone biosynthetic process	7/820	44/18614	0.00289425382459748	0.0108734713845055	0.0061032008047992	650/27235/133/1601/57107/9563/84274	7
GO:0044275	cellular carbohydrate catabolic process	7/820	44/18614	0.00289425382459748	0.0108734713845055	0.0061032008047992	7157/5836/55276/2990/2548/8972/5837	7
GO:0050856	regulation of T cell receptor signaling pathway	7/820	44/18614	0.00289425382459748	0.0108734713845055	0.0061032008047992	3958/2633/5777/26191/8934/3783/7070	7
GO:0099084	postsynaptic specialization organization	7/820	44/18614	0.00289425382459748	0.0108734713845055	0.0061032008047992	3556/3690/9379/23229/2185/4884/5649	7
GO:1905521	regulation of macrophage migration	7/820	44/18614	0.00289425382459748	0.0108734713845055	0.0061032008047992	4323/1436/928/1435/5919/613/2185	7
GO:0035270	endocrine system development	14/820	137/18614	0.00291235880361648	0.010934287200148	0.00613733628203993	301/1909/650/1021/6608/5156/2736/6299/6662/3625/5080/7038/84504/4760	14
GO:0090068	positive regulation of cell cycle process	22/820	262/18614	0.00295226121183125	0.0110768063757063	0.00621733126397426	983/1956/1019/301/113130/2146/81620/199/3553/4193/894/1950/4041/5925/387/6868/252983/10524/3479/5581/3741/3481	22
GO:0002279	mast cell activation involved in immune response	8/820	56/18614	0.00298779586812216	0.0111807085537406	0.00627565080464116	3598/3162/6850/5777/4067/3965/3815/5730	8
GO:0002752	cell surface pattern recognition receptor signaling pathway	8/820	56/18614	0.00298779586812216	0.0111807085537406	0.00627565080464116	4057/929/1535/4067/26191/64127/7099/5581	8
GO:0007187	G protein-coupled receptor signaling pathway, coupled to cyclic nucleotide second messenger	8/820	56/18614	0.00298779586812216	0.0111807085537406	0.00627565080464116	301/6347/1230/3274/183/3356/6753/1812	8
GO:0060986	endocrine hormone secretion	8/820	56/18614	0.00298779586812216	0.0111807085537406	0.00627565080464116	6696/358/3784/3553/1601/183/3625/5443	8
GO:1901888	regulation of cell junction assembly	19/820	214/18614	0.00299934151946894	0.0112165538921517	0.00629577053370494	4323/3556/7422/3553/2042/7097/1969/387/1499/183/6092/3791/7248/7070/627/2185/57662/23316/6622	19
GO:0019217	regulation of fatty acid metabolic process	11/820	95/18614	0.00303840378866197	0.0113403251353005	0.00636524243684282	301/3553/215/672/6662/5743/64410/5164/344/51085/6622	11
GO:0045638	negative regulation of myeloid cell differentiation	11/820	95/18614	0.00303840378866197	0.0113403251353005	0.00636524243684282	4057/7130/4609/9935/4982/1021/4067/7099/1499/3635/2185	11
GO:0046330	positive regulation of JNK cascade	11/820	95/18614	0.00303840378866197	0.0113403251353005	0.00636524243684282	2213/3553/4615/29108/64127/7099/8737/5871/2185/28996/4671	11
GO:0018107	peptidyl-threonine phosphorylation	12/820	109/18614	0.0030709318974378	0.0114467481118221	0.00642497688345947	983/7040/1950/5587/90/22853/65125/8476/801/808/28996/55561	12
GO:0060840	artery development	12/820	109/18614	0.0030709318974378	0.0114467481118221	0.00642497688345947	1281/7422/81031/1909/182/7042/30008/639/2737/2022/6092/4036	12
GO:0071695	anatomical structure maturation	21/820	247/18614	0.00313714398284163	0.0116830817178436	0.00655762922634666	4057/4313/718/675/7422/1909/650/7042/3091/11173/5925/387/7298/1499/231/3791/57560/4929/2185/3479/6261	21
GO:0007292	female gamete generation	15/820	153/18614	0.00314048119822097	0.0116830817178436	0.00655762922634666	5806/4313/4327/7130/675/1909/5327/2120/24145/5743/1499/3625/4846/2185/3479	15
GO:2000181	negative regulation of blood vessel morphogenesis	15/820	153/18614	0.00314048119822097	0.0116830817178436	0.00655762922634666	5054/3339/7042/285/1634/5176/6772/5230/1969/1499/183/240/1285/1944/6833	15
GO:0010921	regulation of phosphatase activity	10/820	82/18614	0.00316399487020544	0.0117552200291737	0.00659811993848431	3958/650/7042/1827/5788/91272/7248/801/808/80279	10
GO:0014032	neural crest cell development	10/820	82/18614	0.00316399487020544	0.0117552200291737	0.00659811993848431	2335/6664/1909/182/6608/3091/9037/6662/4254/90	10
GO:0071559	response to transforming growth factor beta	23/820	280/18614	0.00316807164645994	0.0117627035154694	0.0066023203651896	1281/9518/6664/7157/81031/6688/1030/1513/650/7040/7042/1601/3309/6774/6662/9404/2022/25855/6868/90/201163/2263/28996	23
GO:0032411	positive regulation of transporter activity	13/820	124/18614	0.00324153522655044	0.0120276352615596	0.00675102463715363	1520/6347/1909/5031/81671/7225/4297/801/808/5174/6833/3736/5649	13
GO:0070664	negative regulation of leukocyte proliferation	11/820	96/18614	0.00329852631288125	0.01222724745098	0.00686306551462853	3123/6664/2213/259307/4332/5777/4067/3965/836/2950/3635	11
GO:1902692	regulation of neuroblast proliferation	7/820	45/18614	0.00329962016957009	0.01222724745098	0.00686306551462853	7157/7422/6608/3091/2737/1499/5080	7
GO:0001676	long-chain fatty acid metabolic process	12/820	110/18614	0.00331248940349971	0.0122590052356644	0.00688089092936412	5742/5321/215/5740/5743/2950/240/2944/56624/1565/1571/5730	12
GO:1901222	regulation of NIK/NF-kappaB signaling	12/820	110/18614	0.00331248940349971	0.0122590052356644	0.00688089092936412	1956/929/6688/3553/3606/7097/3965/26191/387/64127/7099/4306	12
GO:1901343	negative regulation of vasculature development	15/820	154/18614	0.00334182002786295	0.0123211737787409	0.0069157856827249	5054/3339/7042/285/1634/5176/6772/5230/1969/1499/183/240/1285/1944/6833	15
GO:0002931	response to ischemia	8/820	57/18614	0.00334429454062484	0.0123211737787409	0.0069157856827249	7157/1436/1435/1827/24145/5027/2185/23017	8
GO:0050433	regulation of catecholamine secretion	8/820	57/18614	0.00334429454062484	0.0123211737787409	0.0069157856827249	183/150/151/3356/6804/6857/6622/6623	8
GO:0001782	B cell homeostasis	6/820	34/18614	0.00335305307813535	0.0123211737787409	0.0069157856827249	10673/4067/581/3091/836/10018	6
GO:0007431	salivary gland development	6/820	34/18614	0.00335305307813535	0.0123211737787409	0.0069157856827249	1956/7040/7042/3082/2263/5080	6
GO:0030511	positive regulation of transforming growth factor beta receptor signaling pathway	6/820	34/18614	0.00335305307813535	0.0123211737787409	0.0069157856827249	81031/1030/1601/6868/201163/28996	6
GO:0034121	regulation of toll-like receptor signaling pathway	6/820	34/18614	0.00335305307813535	0.0123211737787409	0.0069157856827249	7097/330/948/7100/56927/2874	6
GO:0050869	negative regulation of B cell activation	6/820	34/18614	0.00335305307813535	0.0123211737787409	0.0069157856827249	2213/4332/4067/836/3398/3635	6
GO:0060317	cardiac epithelial to mesenchymal transition	6/820	34/18614	0.00335305307813535	0.0123211737787409	0.0069157856827249	3037/650/182/7042/2022/90	6
GO:0110110	positive regulation of animal organ morphogenesis	6/820	34/18614	0.00335305307813535	0.0123211737787409	0.0069157856827249	367/650/1435/6662/1499/6092	6
GO:1903846	positive regulation of cellular response to transforming growth factor beta stimulus	6/820	34/18614	0.00335305307813535	0.0123211737787409	0.0069157856827249	81031/1030/1601/6868/201163/28996	6
GO:0098657	import into cell	22/820	265/18614	0.00338850087622264	0.0124434130696057	0.00698439771213139	3676/81031/3690/3784/3587/6518/3762/948/64116/1861/183/3773/6583/7442/7226/6557/3767/4036/6833/6622/773/1812	22
GO:0009100	glycoprotein metabolic process	30/820	401/18614	0.00342568860911537	0.0125404678108125	0.00703887383605689	5806/84197/81031/650/1634/6646/3091/124583/23193/11173/148789/2683/29880/54344/2990/29071/4669/29929/64116/9526/79053/55343/1499/10318/387923/25834/3479/28/79369/200185	30
GO:0002468	dendritic cell antigen processing and presentation	4/820	15/18614	0.00345708167421384	0.0125404678108125	0.00703887383605689	3123/2213/6556/64127	4
GO:0009163	nucleoside biosynthetic process	4/820	15/18614	0.00345708167421384	0.0125404678108125	0.00703887383605689	55276/4907/353/3251	4
GO:0032352	positive regulation of hormone metabolic process	4/820	15/18614	0.00345708167421384	0.0125404678108125	0.00703887383605689	3091/133/1601/3249	4
GO:0034404	nucleobase-containing small molecule biosynthetic process	4/820	15/18614	0.00345708167421384	0.0125404678108125	0.00703887383605689	55276/4907/353/3251	4
GO:0050910	detection of mechanical stimulus involved in sensory perception of sound	4/820	15/18614	0.00345708167421384	0.0125404678108125	0.00703887383605689	3784/3815/84059/3249	4
GO:0060413	atrial septum morphogenesis	4/820	15/18614	0.00345708167421384	0.0125404678108125	0.00703887383605689	6608/7042/4853/90	4
GO:0070920	regulation of production of small RNA involved in gene silencing by RNA	4/820	15/18614	0.00345708167421384	0.0125404678108125	0.00703887383605689	7157/7040/4613/6774	4
GO:0071599	otic vesicle development	4/820	15/18614	0.00345708167421384	0.0125404678108125	0.00703887383605689	6662/80184/2263/54806	4
GO:0071639	positive regulation of monocyte chemotactic protein-1 production	4/820	15/18614	0.00345708167421384	0.0125404678108125	0.00703887383605689	6850/3553/3965/64127	4
GO:0072283	metanephric renal vesicle morphogenesis	4/820	15/18614	0.00345708167421384	0.0125404678108125	0.00703887383605689	6608/6772/6299/1499	4
GO:0097152	mesenchymal cell apoptotic process	4/820	15/18614	0.00345708167421384	0.0125404678108125	0.00703887383605689	1909/3091/2120/6662	4
GO:0097531	mast cell migration	4/820	15/18614	0.00345708167421384	0.0125404678108125	0.00703887383605689	7422/5228/4254/3815	4
GO:2001028	positive regulation of endothelial cell chemotaxis	4/820	15/18614	0.00345708167421384	0.0125404678108125	0.00703887383605689	7422/9037/5587/3791	4
GO:2001279	regulation of unsaturated fatty acid biosynthetic process	4/820	15/18614	0.00345708167421384	0.0125404678108125	0.00703887383605689	301/3553/215/5743	4
GO:0002082	regulation of oxidative phosphorylation	5/820	24/18614	0.0034633064706347	0.0125404678108125	0.00703887383605689	6472/215/387/51085/6622	5
GO:0002922	positive regulation of humoral immune response	5/820	24/18614	0.0034633064706347	0.0125404678108125	0.00703887383605689	718/2213/3553/5788/64127	5
GO:0010839	negative regulation of keratinocyte proliferation	5/820	24/18614	0.0034633064706347	0.0125404678108125	0.00703887383605689	51098/27152/57560/2810/2263	5
GO:0036120	cellular response to platelet-derived growth factor stimulus	5/820	24/18614	0.0034633064706347	0.0125404678108125	0.00703887383605689	3037/3690/890/7099/3036	5
GO:0051043	regulation of membrane protein ectodomain proteolysis	5/820	24/18614	0.0034633064706347	0.0125404678108125	0.00703887383605689	7076/7079/3553/7133/150	5
GO:0060571	morphogenesis of an epithelial fold	5/820	24/18614	0.0034633064706347	0.0125404678108125	0.00703887383605689	1956/367/3091/1499/2263	5
GO:1900543	negative regulation of purine nucleotide metabolic process	5/820	24/18614	0.0034633064706347	0.0125404678108125	0.00703887383605689	283120/7157/2203/6774/201163	5
GO:0031623	receptor internalization	13/820	125/18614	0.00347595796154295	0.0125782920397712	0.00706010430206526	3576/3689/7422/3690/6850/8862/1950/928/133/948/7037/54806/6622	13
GO:0061371	determination of heart left/right asymmetry	9/820	70/18614	0.00349943628465809	0.0126552220237191	0.00710328454536945	6608/51098/3091/57216/4853/2022/129880/54806/27031	9
GO:1902905	positive regulation of supramolecular fiber organization	16/820	171/18614	0.00371230779354141	0.0134165344401563	0.00753060369565701	3055/9037/9948/5925/84722/1191/29108/30008/387/4137/10458/7248/1440/402/2185/5581	16
GO:0006022	aminoglycan metabolic process	13/820	126/18614	0.00372395658019888	0.0134501104350058	0.00754944965860123	3037/960/7130/1909/7040/3553/1634/1950/2990/4790/3699/3036/79369	13
GO:0006956	complement activation	8/820	58/18614	0.00373291978153977	0.01346542790267	0.0075580472423599	718/5648/2/3553/1191/720/5199/629	8
GO:0042306	regulation of protein import into nucleus	8/820	58/18614	0.00373291978153977	0.01346542790267	0.0075580472423599	983/7040/6608/2316/948/5587/5743/2737	8
GO:0002455	humoral immune response mediated by circulating immunoglobulin	7/820	46/18614	0.00374687209200496	0.013507213363277	0.00758150111902793	718/2213/5777/5788/1191/64127/720	7
GO:0003208	cardiac ventricle morphogenesis	9/820	71/18614	0.00385455113119152	0.0138603436955771	0.00777971061920316	6664/1909/7040/182/7042/3091/2022/2263/4036	9
GO:0045600	positive regulation of fat cell differentiation	9/820	71/18614	0.00385455113119152	0.0138603436955771	0.00777971061920316	650/4041/3398/7494/4023/5919/5743/6239/3356	9
GO:0070265	necrotic cell death	9/820	71/18614	0.00385455113119152	0.0138603436955771	0.00777971061920316	7157/5836/841/581/330/355/8737/3705/8326	9
GO:1903317	regulation of protein maturation	9/820	71/18614	0.00385455113119152	0.0138603436955771	0.00777971061920316	5054/4323/5328/861/5329/5327/51098/58484/3249	9
GO:0051952	regulation of amine transport	11/820	98/18614	0.00387228543759859	0.0139065767321315	0.00780566088806663	1861/183/150/5027/151/3356/6804/6857/6622/6623/1812	11
GO:0097306	cellular response to alcohol	11/820	98/18614	0.00387228543759859	0.0139065767321315	0.00780566088806663	1019/6648/2203/5031/6608/672/1499/3625/109/5581/111	11
GO:0001893	maternal placenta development	6/820	35/18614	0.00389866772659015	0.0139398758901214	0.00782435146448483	1594/6696/1508/6781/639/5743	6
GO:0002719	negative regulation of cytokine production involved in immune response	6/820	35/18614	0.00389866772659015	0.0139398758901214	0.00782435146448483	3162/54/3077/7040/7042/64127	6
GO:0045777	positive regulation of blood pressure	6/820	35/18614	0.00389866772659015	0.0139398758901214	0.00782435146448483	1535/3398/387/183/65125/151	6
GO:0051354	negative regulation of oxidoreductase activity	6/820	35/18614	0.00389866772659015	0.0139398758901214	0.00782435146448483	1594/3240/283120/2717/4790/6622	6
GO:0060416	response to growth hormone	6/820	35/18614	0.00389866772659015	0.0139398758901214	0.00782435146448483	9518/8835/4067/5251/6774/6776	6
GO:0070670	response to interleukin-4	6/820	35/18614	0.00389866772659015	0.0139398758901214	0.00782435146448483	1019/4360/7494/3309/3615/210	6
GO:1902253	regulation of intrinsic apoptotic signaling pathway by p53 class mediator	6/820	35/18614	0.00389866772659015	0.0139398758901214	0.00782435146448483	960/7157/4609/4193/4582/6154	6
GO:0003014	renal system process	13/820	127/18614	0.00398609570630502	0.0142435487550486	0.00799480084611104	3037/1909/358/1535/3784/133/6781/387/183/231/7442/613/7466	13
GO:0032414	positive regulation of ion transmembrane transporter activity	12/820	113/18614	0.00413058701621626	0.0147506185056239	0.00827941542781771	1520/6347/1909/5031/81671/7225/801/808/5174/6833/3736/5649	12
GO:0050432	catecholamine secretion	8/820	59/18614	0.00415554556289276	0.014777814993758	0.00829468061980642	183/150/151/3356/6804/6857/6622/6623	8
GO:2000351	regulation of endothelial cell apoptotic process	8/820	59/18614	0.00415554556289276	0.014777814993758	0.00829468061980642	5054/3676/6347/57124/196527/9037/3383/3791	8
GO:0003148	outflow tract septum morphogenesis	5/820	25/18614	0.00417448009029357	0.014777814993758	0.00829468061980642	7042/2022/6092/2263/4036	5
GO:0016048	detection of temperature stimulus	5/820	25/18614	0.00417448009029357	0.014777814993758	0.00829468061980642	7852/7442/2898/3356/63982	5
GO:0043567	regulation of insulin-like growth factor receptor signaling pathway	5/820	25/18614	0.00417448009029357	0.014777814993758	0.00829468061980642	3485/3486/367/650/3479	5
GO:0045980	negative regulation of nucleotide metabolic process	5/820	25/18614	0.00417448009029357	0.014777814993758	0.00829468061980642	283120/7157/2203/6774/201163	5
GO:0046697	decidualization	5/820	25/18614	0.00417448009029357	0.014777814993758	0.00829468061980642	1594/6696/1508/6781/5743	5
GO:0048714	positive regulation of oligodendrocyte differentiation	5/820	25/18614	0.00417448009029357	0.014777814993758	0.00829468061980642	7852/7097/7133/22891/84504	5
GO:0050860	negative regulation of T cell receptor signaling pathway	5/820	25/18614	0.00417448009029357	0.014777814993758	0.00829468061980642	3958/2633/5777/26191/7070	5
GO:0050927	positive regulation of positive chemotaxis	5/820	25/18614	0.00417448009029357	0.014777814993758	0.00829468061980642	3576/7422/5228/2152/3791	5
GO:0070423	nucleotide-binding oligomerization domain containing signaling pathway	5/820	25/18614	0.00417448009029357	0.014777814993758	0.00829468061980642	330/26191/64127/7099/144811	5
GO:0071450	cellular response to oxygen radical	5/820	25/18614	0.00417448009029357	0.014777814993758	0.00829468061980642	283120/6648/948/4846/4353	5
GO:0071451	cellular response to superoxide	5/820	25/18614	0.00417448009029357	0.014777814993758	0.00829468061980642	283120/6648/948/4846/4353	5
GO:1905063	regulation of vascular associated smooth muscle cell differentiation	5/820	25/18614	0.00417448009029357	0.014777814993758	0.00829468061980642	6648/30008/4773/2022/3815	5
GO:0002260	lymphocyte homeostasis	9/820	72/18614	0.00423725632227451	0.0149402084395515	0.00838583088580823	10673/4067/581/3091/3965/836/355/10018/5027	9
GO:0030330	DNA damage response, signal transduction by p53 class mediator	9/820	72/18614	0.00423725632227451	0.0149402084395515	0.00838583088580823	960/675/7157/4193/4582/1026/10524/28996/6154	9
GO:1904888	cranial skeletal system development	9/820	72/18614	0.00423725632227451	0.0149402084395515	0.00838583088580823	4323/1909/7020/5156/7042/4325/2737/1499/2263	9
GO:0002920	regulation of humoral immune response	7/820	47/18614	0.00423869143524362	0.0149402084395515	0.00838583088580823	718/2213/2/3553/5777/5788/64127	7
GO:0021575	hindbrain morphogenesis	7/820	47/18614	0.00423869143524362	0.0149402084395515	0.00838583088580823	6608/2736/3309/388610/22891/23017/875	7
GO:0031018	endocrine pancreas development	7/820	47/18614	0.00423869143524362	0.0149402084395515	0.00838583088580823	301/1021/6608/6662/5080/84504/4760	7
GO:0043277	apoptotic cell clearance	7/820	47/18614	0.00423869143524362	0.0149402084395515	0.00838583088580823	718/301/6347/3690/3685/948/720	7
GO:0033135	regulation of peptidyl-serine phosphorylation	14/820	143/18614	0.00429686875675715	0.0151359126125918	0.00849567822196841	1956/960/7422/7040/581/3082/5587/5743/85440/7037/1440/627/51085/6622	14
GO:0090257	regulation of muscle system process	21/820	254/18614	0.00434124961065264	0.0152828064997235	0.00857812869785229	199/7132/3784/6781/4000/57817/7133/5743/387/183/3815/150/7222/151/801/4846/808/3479/3164/6833/3736	21
GO:0002399	MHC class II protein complex assembly	4/820	16/18614	0.00445047575304167	0.0155807631796173	0.00874536962618314	3117/3123/3119/567	4
GO:0002503	peptide antigen assembly with MHC class II protein complex	4/820	16/18614	0.00445047575304167	0.0155807631796173	0.00874536962618314	3117/3123/3119/567	4
GO:0005980	glycogen catabolic process	4/820	16/18614	0.00445047575304167	0.0155807631796173	0.00874536962618314	5836/55276/2548/5837	4
GO:0015671	oxygen transport	4/820	16/18614	0.00445047575304167	0.0155807631796173	0.00874536962618314	4609/3040/4151/3039	4
GO:0034349	glial cell apoptotic process	4/820	16/18614	0.00445047575304167	0.0155807631796173	0.00874536962618314	7157/6347/836/5925	4
GO:0045779	negative regulation of bone resorption	4/820	16/18614	0.00445047575304167	0.0155807631796173	0.00874536962618314	4982/57817/3635/5027	4
GO:0060033	anatomical structure regression	4/820	16/18614	0.00445047575304167	0.0155807631796173	0.00874536962618314	57124/6688/4041/2321	4
GO:0070431	nucleotide-binding oligomerization domain containing 2 signaling pathway	4/820	16/18614	0.00445047575304167	0.0155807631796173	0.00874536962618314	26191/64127/7099/144811	4
GO:2000095	regulation of Wnt signaling pathway, planar cell polarity pathway	4/820	16/18614	0.00445047575304167	0.0155807631796173	0.00874536962618314	1601/54903/27031/84870	4
GO:0019915	lipid storage	10/820	86/18614	0.00447645363280747	0.0156429013896452	0.00878024735382322	718/3690/3553/6646/19/3685/948/4023/4790/130399	10
GO:0032418	lysosome localization	10/820	86/18614	0.00447645363280747	0.0156429013896452	0.00878024735382322	3598/3162/6850/4067/3965/3815/201163/64837/26276/5730	10
GO:1990849	vacuolar localization	10/820	86/18614	0.00447645363280747	0.0156429013896452	0.00878024735382322	3598/3162/6850/4067/3965/3815/201163/64837/26276/5730	10
GO:1901605	alpha-amino acid metabolic process	18/820	206/18614	0.00450145126343741	0.0157110015638822	0.00881847148883152	9056/5723/4843/7351/259307/8942/586/6472/64116/3155/5198/4846/2875/5053/2571/875/2572/2653	18
GO:2000241	regulation of reproductive process	18/820	206/18614	0.00450145126343741	0.0157110015638822	0.00881847148883152	7076/7422/3690/367/182/5327/581/5176/2683/6662/2175/1499/3625/3815/3479/2796/130399/5730	18
GO:0045589	regulation of regulatory T cell differentiation	6/820	36/18614	0.00450732902526605	0.0157122844933327	0.00881919158784844	3123/259307/3965/2175/64410/10524	6
GO:0048730	epidermis morphogenesis	6/820	36/18614	0.00450732902526605	0.0157122844933327	0.00881919158784844	6608/7042/2736/1499/27152/2263	6
GO:0055092	sterol homeostasis	11/820	100/18614	0.00452301657578556	0.0157573387487508	0.00884448021539009	100133941/3606/9420/6646/19/4041/215/7494/4023/344/64137	11
GO:0006638	neutral lipid metabolic process	13/820	129/18614	0.00455511113246778	0.0158401212124779	0.00889094541324423	718/5321/4023/847/6583/23259/10524/3991/344/2784/8526/6622/1571	13
GO:0045931	positive regulation of mitotic cell cycle	13/820	129/18614	0.00455511113246778	0.0158401212124779	0.00889094541324423	983/1956/1019/301/113130/675/81620/199/4193/894/5925/6868/3741	13
GO:0048706	embryonic skeletal system development	13/820	129/18614	0.00455511113246778	0.0158401212124779	0.00889094541324423	4323/6664/81031/1909/7020/5156/4613/4325/2737/1499/54903/2263/5950	13
GO:0042552	myelination	14/820	144/18614	0.0045724513930912	0.015890731441072	0.00891935256832506	7852/928/7097/3082/215/1191/7133/1499/1890/7248/7038/23136/84504/8537	14
GO:0060350	endochondral bone morphogenesis	8/820	60/18614	0.00461407872322091	0.0160256339576911	0.00899507237471298	1281/4323/871/6781/4325/6662/57560/875	8
GO:0043547	positive regulation of GTPase activity	22/820	272/18614	0.00462009857002129	0.0160367754989844	0.00900132604121777	2146/6347/6351/4739/81704/1969/6494/202243/85440/26084/8394/115704/613/4649/201163/7248/7070/10235/2185/119016/10636/8786	22
GO:0035567	non-canonical Wnt signaling pathway	9/820	73/18614	0.00464896832534748	0.0161027207900199	0.00903834065587834	115908/1601/57216/387/54903/57560/27031/8326/84870	9
GO:0060415	muscle tissue morphogenesis	9/820	73/18614	0.00464896832534748	0.0161027207900199	0.00903834065587834	1281/1909/650/7040/7042/30008/2022/2263/4036	9
GO:0070527	platelet aggregation	9/820	73/18614	0.00464896832534748	0.0161027207900199	0.00903834065587834	3690/6850/5156/5777/4067/2316/928/10019/26276	9
GO:1905475	regulation of protein localization to membrane	16/820	175/18614	0.00465039122236766	0.0161027207900199	0.00903834065587834	1956/4323/7130/3689/3958/367/2633/7040/2042/3684/1601/1969/9482/5581/8326/5174	16
GO:0035094	response to nicotine	7/820	48/18614	0.00477779733534357	0.0165338459972478	0.00928032811495899	4313/3162/7412/567/3784/836/4790	7
GO:0032092	positive regulation of protein binding	10/820	87/18614	0.00486348717761808	0.0168099802266399	0.00943532025973625	4318/115908/3077/650/567/1440/627/27031/28996/5310	10
GO:0097006	regulation of plasma lipoprotein particle levels	10/820	87/18614	0.00486348717761808	0.0168099802266399	0.00943532025973625	3162/6646/19/948/4023/183/8570/4353/344/6833	10
GO:0055001	muscle cell development	17/820	192/18614	0.00497256142931498	0.017122729145873	0.00961086396496761	983/7422/1909/6608/5156/133/1827/9948/4000/57817/30008/4773/183/2022/3479/6261/4629	17
GO:0002407	dendritic cell chemotaxis	5/820	26/18614	0.00498399620938965	0.017122729145873	0.00961086396496761	1230/6688/7852/3965/7226	5
GO:0014829	vascular associated smooth muscle contraction	5/820	26/18614	0.00498399620938965	0.017122729145873	0.00961086396496761	1909/387/183/151/3356	5
GO:0033598	mammary gland epithelial cell proliferation	5/820	26/18614	0.00498399620938965	0.017122729145873	0.00961086396496761	675/581/3398/1969/6239	5
GO:0035872	nucleotide-binding domain, leucine rich repeat containing receptor signaling pathway	5/820	26/18614	0.00498399620938965	0.017122729145873	0.00961086396496761	330/26191/64127/7099/144811	5
GO:0036119	response to platelet-derived growth factor	5/820	26/18614	0.00498399620938965	0.017122729145873	0.00961086396496761	3037/3690/890/7099/3036	5
GO:0045672	positive regulation of osteoclast differentiation	5/820	26/18614	0.00498399620938965	0.017122729145873	0.00961086396496761	1230/7071/1435/4739/4853	5
GO:0048745	smooth muscle tissue development	5/820	26/18614	0.00498399620938965	0.017122729145873	0.00961086396496761	1281/6608/30008/6662/2022	5
GO:0072010	glomerular epithelium development	5/820	26/18614	0.00498399620938965	0.017122729145873	0.00961086396496761	1909/100133941/182/3913/4853	5
GO:2000050	regulation of non-canonical Wnt signaling pathway	5/820	26/18614	0.00498399620938965	0.017122729145873	0.00961086396496761	1601/54903/57560/27031/84870	5
GO:0001736	establishment of planar polarity	9/820	74/18614	0.00509112747239982	0.0174592302916995	0.00979973962310844	115908/9948/1601/57216/387/54903/27152/27031/84870	9
GO:0007164	establishment of tissue polarity	9/820	74/18614	0.00509112747239982	0.0174592302916995	0.00979973962310844	115908/9948/1601/57216/387/54903/27152/27031/84870	9
GO:0045123	cellular extravasation	9/820	74/18614	0.00509112747239982	0.0174592302916995	0.00979973962310844	7412/3676/6347/683/3683/6402/3383/613/7070	9
GO:0034502	protein localization to chromosome	12/820	116/18614	0.00510339299985451	0.0174907754075542	0.0098174456683689	983/113130/675/2146/81620/6688/9735/5925/55135/6117/91272/7203	12
GO:0022029	telencephalon cell migration	8/820	61/18614	0.00511045515411055	0.0174939530275465	0.00981922924347645	1281/1956/7852/387/2737/1499/5649/1812	8
GO:0051480	regulation of cytosolic calcium ion concentration	8/820	61/18614	0.00511045515411055	0.0174939530275465	0.00981922924347645	7223/7225/7222/8326/6261/3708/793/492	8
GO:0007224	smoothened signaling pathway	14/820	146/18614	0.00516651748908424	0.0176540738407714	0.00990910389726289	6608/51098/2736/5925/2737/57545/54903/22873/27152/2622/57560/2263/5080/28996	14
GO:0007272	ensheathment of neurons	14/820	146/18614	0.00516651748908424	0.0176540738407714	0.00990910389726289	7852/928/7097/3082/215/1191/7133/1499/1890/7248/7038/23136/84504/8537	14
GO:0008366	axon ensheathment	14/820	146/18614	0.00516651748908424	0.0176540738407714	0.00990910389726289	7852/928/7097/3082/215/1191/7133/1499/1890/7248/7038/23136/84504/8537	14
GO:0008207	C21-steroid hormone metabolic process	6/820	37/18614	0.0051831914486465	0.0176581486449409	0.00991139105535687	650/133/1601/10170/231/1583	6
GO:0034110	regulation of homotypic cell-cell adhesion	6/820	37/18614	0.0051831914486465	0.0176581486449409	0.00991139105535687	5329/6850/4067/928/10019/26276	6
GO:0035883	enteroendocrine cell differentiation	6/820	37/18614	0.0051831914486465	0.0176581486449409	0.00991139105535687	1021/6608/5080/5936/84504/4760	6
GO:0044319	wound healing, spreading of cells	6/820	37/18614	0.0051831914486465	0.0176581486449409	0.00991139105535687	960/2316/387/6239/1861/6868	6
GO:0090505	epiboly involved in wound healing	6/820	37/18614	0.0051831914486465	0.0176581486449409	0.00991139105535687	960/2316/387/6239/1861/6868	6
GO:0032273	positive regulation of protein polymerization	10/820	88/18614	0.00527630490743625	0.0179539181903991	0.0100774043609557	3055/84722/29108/387/4137/10458/1440/402/2185/5581	10
GO:0050672	negative regulation of lymphocyte proliferation	10/820	88/18614	0.00527630490743625	0.0179539181903991	0.0100774043609557	3123/6664/2213/259307/4332/5777/4067/3965/836/3635	10
GO:0018105	peptidyl-serine phosphorylation	24/820	309/18614	0.00528244031188113	0.017964076981907	0.0100831064171174	983/1956/960/7422/6850/1017/7040/55351/581/3082/5587/5743/85440/7037/8737/22853/65125/1440/627/5581/28996/51085/5310/6622	24
GO:0010043	response to zinc ion	7/820	49/18614	0.00536693859475628	0.0182188397654137	0.0102261029239686	7412/6648/57817/6279/210/5027/6833	7
GO:0019884	antigen processing and presentation of exogenous antigen	7/820	49/18614	0.00536693859475628	0.0182188397654137	0.0102261029239686	3117/3123/3119/1520/2213/567/3133	7
GO:0030838	positive regulation of actin filament polymerization	7/820	49/18614	0.00536693859475628	0.0182188397654137	0.0102261029239686	3055/29108/387/10458/1440/2185/5581	7
GO:0018209	peptidyl-serine modification	25/820	327/18614	0.00546318708013129	0.0185310307766112	0.0104013334794567	983/1956/960/7422/6850/1017/7040/55351/581/1634/3082/5587/5743/85440/7037/8737/22853/65125/1440/627/5581/28996/51085/5310/6622	25
GO:0090630	activation of GTPase activity	12/820	117/18614	0.00546540308017886	0.0185310307766112	0.0104013334794567	4739/1969/6494/202243/85440/26084/8394/115704/613/7248/2185/119016	12
GO:0008361	regulation of cell size	16/820	178/18614	0.00547403201643213	0.0185492600057709	0.0104115654138725	2335/6696/7422/358/196527/9037/387/3783/4137/7248/5027/627/80128/6557/2784/9856	16
GO:0017157	regulation of exocytosis	17/820	194/18614	0.0055114219502175	0.0186648689917401	0.0104764559011198	3598/3162/301/3689/2213/6688/6850/4067/3965/3684/613/150/808/22895/6804/6857/6622	17
GO:0031570	DNA integrity checkpoint signaling	13/820	132/18614	0.00552944748418537	0.0187148005948422	0.0105044821486227	983/675/7157/81620/1017/4193/4582/1026/672/25896/57662/6154/80279	13
GO:0030968	endoplasmic reticulum unfolded protein response	9/820	75/18614	0.00556519576400416	0.0188246212586689	0.0105661236925371	26608/581/7494/3309/10018/1965/7466/387923/80279	9
GO:0006349	regulation of gene expression by genomic imprinting	4/820	17/18614	0.00561947050084526	0.0188738753040757	0.0105937696318086	3784/672/3481/346171	4
GO:0010566	regulation of ketone biosynthetic process	4/820	17/18614	0.00561947050084526	0.0188738753040757	0.0105937696318086	650/133/1601/9563	4
GO:0010763	positive regulation of fibroblast migration	4/820	17/18614	0.00561947050084526	0.0188738753040757	0.0105937696318086	3690/358/7040/5581	4
GO:0017014	protein nitrosylation	4/820	17/18614	0.00561947050084526	0.0188738753040757	0.0105937696318086	4843/6280/6279/135112	4
GO:0018119	peptidyl-cysteine S-nitrosylation	4/820	17/18614	0.00561947050084526	0.0188738753040757	0.0105937696318086	4843/6280/6279/135112	4
GO:0045019	negative regulation of nitric oxide biosynthetic process	4/820	17/18614	0.00561947050084526	0.0188738753040757	0.0105937696318086	54/2717/5740/8570	4
GO:0060965	negative regulation of miRNA-mediated gene silencing	4/820	17/18614	0.00561947050084526	0.0188738753040757	0.0105937696318086	7157/7040/6774/283131	4
GO:0097396	response to interleukin-17	4/820	17/18614	0.00561947050084526	0.0188738753040757	0.0105937696318086	3553/9021/6774/4790	4
GO:0097398	cellular response to interleukin-17	4/820	17/18614	0.00561947050084526	0.0188738753040757	0.0105937696318086	3553/9021/6774/4790	4
GO:1901163	regulation of trophoblast cell migration	4/820	17/18614	0.00561947050084526	0.0188738753040757	0.0105937696318086	7076/7422/3690/130399	4
GO:1901201	regulation of extracellular matrix assembly	4/820	17/18614	0.00561947050084526	0.0188738753040757	0.0105937696318086	3037/7040/6662/183	4
GO:1904406	negative regulation of nitric oxide metabolic process	4/820	17/18614	0.00561947050084526	0.0188738753040757	0.0105937696318086	54/2717/5740/8570	4
GO:1904036	negative regulation of epithelial cell apoptotic process	8/820	62/18614	0.00564663585552973	0.0189539519035233	0.010638716047623	5054/3162/9037/5925/3383/3791/7466/4760	8
GO:1903076	regulation of protein localization to plasma membrane	11/820	103/18614	0.00565876553221344	0.0189834940177725	0.0106552978225765	1956/4323/3958/367/2633/7040/2042/1601/1969/9482/5581	11
GO:0001892	embryonic placenta development	10/820	89/18614	0.00571604689394879	0.0191306428616138	0.0107378914038166	1956/841/3091/133/9021/639/2263/84870/3481/5310	10
GO:0002312	B cell activation involved in immune response	10/820	89/18614	0.00571604689394879	0.0191306428616138	0.0107378914038166	2213/6688/7040/3956/7494/5788/4853/7099/7037/2185	10
GO:0032945	negative regulation of mononuclear cell proliferation	10/820	89/18614	0.00571604689394879	0.0191306428616138	0.0107378914038166	3123/6664/2213/259307/4332/5777/4067/3965/836/3635	10
GO:0071229	cellular response to acid chemical	10/820	89/18614	0.00571604689394879	0.0191306428616138	0.0107378914038166	1281/1956/4313/1282/7422/1535/5156/7494/6494/10458	10
GO:0043534	blood vessel endothelial cell migration	16/820	179/18614	0.00577351453143635	0.01931164420691	0.0108394861491576	3162/301/7422/7040/285/3091/5587/1969/5743/387/6868/6776/3791/4846/2185/3164	16
GO:0010975	regulation of neuron projection development	32/820	452/18614	0.00582419114960674	0.0194697316097346	0.0109282194644006	2335/2146/6696/7422/567/2042/6280/4067/2316/5176/9037/3082/1601/3309/8934/5587/387/183/6092/4137/10458/5526/7248/7070/627/80128/2185/22891/9856/146760/23316/5649	32
GO:0002092	positive regulation of receptor internalization	5/820	27/18614	0.00589875005742957	0.0196383955502165	0.0110228893136961	7422/6850/8862/1950/54806	5
GO:0002710	negative regulation of T cell mediated immunity	5/820	27/18614	0.00589875005742957	0.0196383955502165	0.0110228893136961	2213/259307/3077/5788/64127	5
GO:0035929	steroid hormone secretion	5/820	27/18614	0.00589875005742957	0.0196383955502165	0.0110228893136961	6696/3784/1601/183/5443	5
GO:0036296	response to increased oxygen levels	5/820	27/18614	0.00589875005742957	0.0196383955502165	0.0110228893136961	4313/6648/355/847/3741	5
GO:0042403	thyroid hormone metabolic process	5/820	27/18614	0.00589875005742957	0.0196383955502165	0.0110228893136961	1513/1508/117247/7038/3249	5
GO:0060669	embryonic placenta morphogenesis	5/820	27/18614	0.00589875005742957	0.0196383955502165	0.0110228893136961	133/9021/2263/84870/3481	5
GO:1905564	positive regulation of vascular endothelial cell proliferation	5/820	27/18614	0.00589875005742957	0.0196383955502165	0.0110228893136961	3676/8862/6774/6868/3481	5
GO:0002335	mature B cell differentiation	6/820	38/18614	0.00593041539556469	0.0196520389313803	0.0110305472448162	2213/6688/3956/7494/4853/2185	6
GO:0030808	regulation of nucleotide biosynthetic process	6/820	38/18614	0.00593041539556469	0.0196520389313803	0.0110305472448162	283120/4843/201163/4846/5164/6622	6
GO:0033028	myeloid cell apoptotic process	6/820	38/18614	0.00593041539556469	0.0196520389313803	0.0110305472448162	1029/301/23601/64127/4254/6868	6
GO:0043618	regulation of transcription from RNA polymerase II promoter in response to stress	6/820	38/18614	0.00593041539556469	0.0196520389313803	0.0110305472448162	3162/7157/7422/4582/3091/3309	6
GO:0045742	positive regulation of epidermal growth factor receptor signaling pathway	6/820	38/18614	0.00593041539556469	0.0196520389313803	0.0110305472448162	4318/5329/1950/183/6868/150	6
GO:0090504	epiboly	6/820	38/18614	0.00593041539556469	0.0196520389313803	0.0110305472448162	960/2316/387/6239/1861/6868	6
GO:0097106	postsynaptic density organization	6/820	38/18614	0.00593041539556469	0.0196520389313803	0.0110305472448162	3556/3690/9379/2185/4884/5649	6
GO:1900371	regulation of purine nucleotide biosynthetic process	6/820	38/18614	0.00593041539556469	0.0196520389313803	0.0110305472448162	283120/4843/201163/4846/5164/6622	6
GO:0043087	regulation of GTPase activity	27/820	364/18614	0.00594632506017476	0.0196933169675823	0.0110537163078376	2146/6347/6351/2042/4739/81704/29108/1969/6494/202243/85440/1965/26084/8394/115704/613/4649/65125/201163/7248/7070/10235/402/2185/119016/10636/8786	27
GO:0072594	establishment of protein localization to organelle	32/820	453/18614	0.00601213276872935	0.019899705850298	0.0111695608942212	983/675/7157/6850/7040/6608/29927/581/2316/3587/1026/4000/1191/10952/948/3309/4285/57122/55135/5587/6774/5743/2737/183/3998/7203/51194/3920/4137/9679/808/1812	32
GO:0002637	regulation of immunoglobulin production	9/820	76/18614	0.00607265458660493	0.0200747344059293	0.011267803155944	3598/2213/7040/7494/5788/3133/7037/5950/933	9
GO:0009166	nucleotide catabolic process	9/820	76/18614	0.00607265458660493	0.0200747344059293	0.011267803155944	1806/4907/215/1890/3251/5141/1807/22978/9615	9
GO:0032479	regulation of type I interferon production	11/820	104/18614	0.00608354700434941	0.0200747344059293	0.011267803155944	929/6850/4615/5971/7097/6772/10623/26191/29108/3663/7099	11
GO:0032606	type I interferon production	11/820	104/18614	0.00608354700434941	0.0200747344059293	0.011267803155944	929/6850/4615/5971/7097/6772/10623/26191/29108/3663/7099	11
GO:0035265	organ growth	16/820	180/18614	0.00608613287530277	0.0200747344059293	0.011267803155944	983/861/367/6608/7042/6781/57817/6662/10018/183/57502/57560/2263/3479/3481/5950	16
GO:0045580	regulation of T cell differentiation	16/820	180/18614	0.00608613287530277	0.0200747344059293	0.011267803155944	3123/301/861/259307/6850/3606/2736/3965/7494/5788/639/387/2175/2737/64410/10524	16
GO:0022406	membrane docking	10/820	90/18614	0.00618386916581464	0.020361781670116	0.0114289207081818	7412/81671/3383/9482/60412/8675/801/6804/6857/5664	10
GO:0033555	multicellular organismal response to stress	10/820	90/18614	0.00618386916581464	0.020361781670116	0.0114289207081818	7442/150/2898/64854/1621/4862/4929/9856/5649/1812	10
GO:0050829	defense response to Gram-negative bacterium	10/820	90/18614	0.00618386916581464	0.020361781670116	0.0114289207081818	4057/5054/4843/920/358/6556/29108/5587/5919/7099	10
GO:0001885	endothelial cell development	8/820	63/18614	0.00622460287685254	0.0204369085818596	0.0114710889001052	7422/1909/7132/3553/4615/6781/3383/26084	8
GO:0002712	regulation of B cell mediated immunity	8/820	63/18614	0.00622460287685254	0.0204369085818596	0.0114710889001052	718/2213/7040/5777/5788/3133/64127/7037	8
GO:0002889	regulation of immunoglobulin mediated immune response	8/820	63/18614	0.00622460287685254	0.0204369085818596	0.0114710889001052	718/2213/7040/5777/5788/3133/64127/7037	8
GO:0032623	interleukin-2 production	8/820	63/18614	0.00622460287685254	0.0204369085818596	0.0114710889001052	301/861/920/2633/3553/5788/64127/10524	8
GO:0032663	regulation of interleukin-2 production	8/820	63/18614	0.00622460287685254	0.0204369085818596	0.0114710889001052	301/861/920/2633/3553/5788/64127/10524	8
GO:0006720	isoprenoid metabolic process	12/820	119/18614	0.00625052258796106	0.0204984073140552	0.0115056076934654	27235/54344/5919/10170/57107/231/3991/4036/1565/1056/5950/1571	12
GO:0018210	peptidyl-threonine modification	12/820	119/18614	0.00625052258796106	0.0204984073140552	0.0115056076934654	983/7040/1950/5587/90/22853/65125/8476/801/808/28996/55561	12
GO:0007519	skeletal muscle tissue development	15/820	165/18614	0.00634007592952319	0.02076642014673	0.0116560413570339	6664/7040/2006/6608/9477/1827/5925/10362/387/1499/90/3164/6261/3131/3481	15
GO:0050792	regulation of viral process	15/820	165/18614	0.00634007592952319	0.02076642014673	0.0116560413570339	4057/5806/6590/3123/3576/920/7852/3956/8638/3965/6772/11043/4261/10318/10410	15
GO:0008016	regulation of heart contraction	18/820	213/18614	0.00634317094434573	0.02076642014673	0.0116560413570339	1909/3784/8862/4193/7042/2316/3762/133/6781/2548/183/7442/801/7068/4846/808/3741/492	18
GO:0006936	muscle contraction	26/820	349/18614	0.00649768114685683	0.0212600548367897	0.0119331149364928	1909/3784/7852/2316/26509/3762/6781/2548/5743/387/183/7442/1160/3815/150/151/801/808/3164/3356/6261/3741/4629/3736/1812/226	26
GO:0031644	regulation of nervous system process	14/820	150/18614	0.00654097519007274	0.0213894389386381	0.0120057372966026	3082/7133/183/1890/57502/10458/9379/4846/254263/2185/4884/6804/23316/5649	14
GO:0032729	positive regulation of type II interferon production	9/820	77/18614	0.00661500235055126	0.021619116564581	0.0121346536860361	929/3553/3606/11118/3965/26191/6556/29108/7099	9
GO:0072091	regulation of stem cell proliferation	10/820	91/18614	0.00668094225560995	0.0218221155118806	0.0122485955262012	6664/7157/5788/6662/2737/1499/4254/3791/7066/2810	10
GO:0045058	T cell selection	7/820	51/18614	0.00670642411928008	0.0218802841832118	0.0122812451804954	920/6850/5788/6774/387/2737/326	7
GO:0060612	adipose tissue development	7/820	51/18614	0.00670642411928008	0.0218802841832118	0.0122812451804954	1019/6688/4041/1435/7494/57561/25979	7
GO:0045066	regulatory T cell differentiation	6/820	39/18614	0.00675315063933981	0.0219824304201798	0.0123385791241483	3123/259307/3965/2175/64410/10524	6
GO:0045730	respiratory burst	6/820	39/18614	0.00675315063933981	0.0219824304201798	0.0123385791241483	3055/100133941/1535/6556/613/4353	6
GO:0052652	cyclic purine nucleotide metabolic process	6/820	39/18614	0.00675315063933981	0.0219824304201798	0.0123385791241483	1969/55811/271/109/5141/111	6
GO:0060390	regulation of SMAD protein signal transduction	6/820	39/18614	0.00675315063933981	0.0219824304201798	0.0123385791241483	81031/650/7040/25937/1601/9856	6
GO:0048588	developmental cell growth	19/820	231/18614	0.00682236297131018	0.0221950576299954	0.0124579252383909	2335/6696/3676/7422/1909/7852/3913/9037/57817/6662/1499/183/23769/4137/627/80128/3479/9856/6857	19
GO:0007265	Ras protein signal transduction	25/820	333/18614	0.00684137994170842	0.0221971367144414	0.0124590922134456	1281/1029/7157/199/2203/1017/890/7042/19/1026/1435/5925/4853/387/202243/25959/4254/613/150/201163/10235/11188/3479/283455/11337	25
GO:0040014	regulation of multicellular organism growth	8/820	64/18614	0.00684635516056503	0.0221971367144414	0.0124590922134456	9518/1019/8835/6608/1435/6774/6776/3481	8
GO:0048247	lymphocyte chemotaxis	8/820	64/18614	0.00684635516056503	0.0221971367144414	0.0124590922134456	6347/6351/58191/9420/4739/6868/65125/2185	8
GO:0051893	regulation of focal adhesion assembly	8/820	64/18614	0.00684635516056503	0.0221971367144414	0.0124590922134456	4323/7422/2042/387/3791/7248/7070/57662	8
GO:0071300	cellular response to retinoic acid	8/820	64/18614	0.00684635516056503	0.0221971367144414	0.0124590922134456	358/2042/4067/19/5176/6662/2263/2185	8
GO:0090109	regulation of cell-substrate junction assembly	8/820	64/18614	0.00684635516056503	0.0221971367144414	0.0124590922134456	4323/7422/2042/387/3791/7248/7070/57662	8
GO:0003272	endocardial cushion formation	5/820	28/18614	0.00692550589065306	0.0223779546080995	0.0125605839887097	650/7042/2022/6092/90	5
GO:0050951	sensory perception of temperature stimulus	5/820	28/18614	0.00692550589065306	0.0223779546080995	0.0125605839887097	7852/7442/150/2898/3356	5
GO:0098698	postsynaptic specialization assembly	5/820	28/18614	0.00692550589065306	0.0223779546080995	0.0125605839887097	3556/9379/23229/2185/4884	5
GO:0002827	positive regulation of T-helper 1 type immune response	4/820	18/18614	0.00697667951835892	0.0223779546080995	0.0125605839887097	3553/5321/3606/6556	4
GO:0002923	regulation of humoral immune response mediated by circulating immunoglobulin	4/820	18/18614	0.00697667951835892	0.0223779546080995	0.0125605839887097	2213/5777/5788/64127	4
GO:0032769	negative regulation of monooxygenase activity	4/820	18/18614	0.00697667951835892	0.0223779546080995	0.0125605839887097	1594/2717/4790/6622	4
GO:0035234	ectopic germ cell programmed cell death	4/820	18/18614	0.00697667951835892	0.0223779546080995	0.0125605839887097	3553/581/4254/3815	4
GO:0043173	nucleotide salvage	4/820	18/18614	0.00697667951835892	0.0223779546080995	0.0125605839887097	353/3251/271/158	4
GO:0043217	myelin maintenance	4/820	18/18614	0.00697667951835892	0.0223779546080995	0.0125605839887097	7852/215/1191/23136	4
GO:0046851	negative regulation of bone remodeling	4/820	18/18614	0.00697667951835892	0.0223779546080995	0.0125605839887097	4982/57817/3635/5027	4
GO:0048569	post-embryonic animal organ development	4/820	18/18614	0.00697667951835892	0.0223779546080995	0.0125605839887097	7422/581/10018/3791	4
GO:0050665	hydrogen peroxide biosynthetic process	4/820	18/18614	0.00697667951835892	0.0223779546080995	0.0125605839887097	1535/6648/1497/4129	4
GO:0060149	negative regulation of post-transcriptional gene silencing	4/820	18/18614	0.00697667951835892	0.0223779546080995	0.0125605839887097	7157/7040/6774/283131	4
GO:0060967	negative regulation of gene silencing by RNA	4/820	18/18614	0.00697667951835892	0.0223779546080995	0.0125605839887097	7157/7040/6774/283131	4
GO:0061298	retina vasculature development in camera-type eye	4/820	18/18614	0.00697667951835892	0.0223779546080995	0.0125605839887097	1282/5156/3091/4041	4
GO:0061450	trophoblast cell migration	4/820	18/18614	0.00697667951835892	0.0223779546080995	0.0125605839887097	7076/7422/3690/130399	4
GO:0090190	positive regulation of branching involved in ureteric bud morphogenesis	4/820	18/18614	0.00697667951835892	0.0223779546080995	0.0125605839887097	7422/6608/6662/183	4
GO:0099010	modification of postsynaptic structure	4/820	18/18614	0.00697667951835892	0.0223779546080995	0.0125605839887097	387/10458/1812/6710	4
GO:1900369	negative regulation of post-transcriptional gene silencing by RNA	4/820	18/18614	0.00697667951835892	0.0223779546080995	0.0125605839887097	7157/7040/6774/283131	4
GO:0006275	regulation of DNA replication	13/820	136/18614	0.00708025887321404	0.0226974234704551	0.0127398995493884	983/1956/675/3399/7157/81620/5111/1017/890/1950/2736/1602/57662	13
GO:0002220	innate immune response activating cell surface receptor signaling pathway	9/820	78/18614	0.00719375205654927	0.0230095165330906	0.0129150751270575	4057/929/6850/1535/4067/26191/64127/7099/5581	9
GO:0032720	negative regulation of tumor necrosis factor production	9/820	78/18614	0.00719375205654927	0.0230095165330906	0.0129150751270575	54/5777/3965/26191/64127/7099/2950/3479/5443	9
GO:0050709	negative regulation of protein secretion	9/820	78/18614	0.00719375205654927	0.0230095165330906	0.0129150751270575	7351/3553/3033/3625/150/5715/3767/6833/130399	9
GO:0070373	negative regulation of ERK1 and ERK2 cascade	9/820	78/18614	0.00719375205654927	0.0230095165330906	0.0129150751270575	2633/4067/1601/5788/7099/2950/10318/201163/10636	9
GO:0043535	regulation of blood vessel endothelial cell migration	14/820	152/18614	0.00733006700587988	0.0234323834834826	0.0131524272863351	3162/301/7422/7040/285/3091/5587/1969/5743/387/6868/6776/3791/4846	14
GO:0044282	small molecule catabolic process	28/820	388/18614	0.00741298685976162	0.0236841815469022	0.0132937597172549	7157/4843/1806/259307/8942/6472/221/4041/5230/215/10327/3033/3155/5096/2026/229/4846/197257/2875/5053/217/2571/2109/3632/9615/875/2572/2653	28
GO:0046661	male sex differentiation	15/820	168/18614	0.0074536183127062	0.0237885682572937	0.0133523512224278	4323/367/5156/7042/581/6662/10018/2175/1499/4254/3625/8743/3815/80000/4036	15
GO:0007157	heterophilic cell-cell adhesion via plasma membrane cell adhesion molecules	7/820	52/18614	0.00746234413682246	0.0237885682572937	0.0133523512224278	7412/3683/6402/286204/8763/3383/57451	7
GO:0031103	axon regeneration	7/820	52/18614	0.00746234413682246	0.0237885682572937	0.0133523512224278	3371/4313/6696/2316/3913/9856/146760	7
GO:2000677	regulation of transcription regulatory region DNA binding	7/820	52/18614	0.00746234413682246	0.0237885682572937	0.0133523512224278	6664/7040/5925/1499/5080/3479/4760	7
GO:0015837	amine transport	11/820	107/18614	0.00750958697544566	0.0238990929246465	0.0134143879184271	1861/183/150/5027/151/3356/6804/6857/6622/6623/1812	11
GO:0062014	negative regulation of small molecule metabolic process	11/820	107/18614	0.00750958697544566	0.0238990929246465	0.0134143879184271	1594/283120/7157/650/2203/672/6774/6662/64410/4790/201163	11
GO:1901655	cellular response to ketone	11/820	107/18614	0.00750958697544566	0.0238990929246465	0.0134143879184271	1019/6696/367/358/2203/5031/5327/5176/109/5581/111	11
GO:1905330	regulation of morphogenesis of an epithelium	8/820	65/18614	0.00751390430563858	0.0238994959593178	0.0134146141388716	7422/367/6608/1950/3082/6662/1499/183	8
GO:0000266	mitochondrial fission	6/820	40/18614	0.0076555200889842	0.0242687221053235	0.0136218581028062	7351/1634/3791/4137/64423/23259	6
GO:0009187	cyclic nucleotide metabolic process	6/820	40/18614	0.0076555200889842	0.0242687221053235	0.0136218581028062	1969/55811/271/109/5141/111	6
GO:0071392	cellular response to estradiol stimulus	6/820	40/18614	0.0076555200889842	0.0242687221053235	0.0136218581028062	1956/4313/890/10018/10524/6753	6
GO:0099068	postsynapse assembly	6/820	40/18614	0.0076555200889842	0.0242687221053235	0.0136218581028062	3556/57502/9379/23229/2185/4884	6
GO:1901186	positive regulation of ERBB signaling pathway	6/820	40/18614	0.0076555200889842	0.0242687221053235	0.0136218581028062	4318/5329/1950/183/6868/150	6
GO:1901532	regulation of hematopoietic progenitor cell differentiation	6/820	40/18614	0.0076555200889842	0.0242687221053235	0.0136218581028062	6688/1021/4254/3791/201163/10524	6
GO:0032535	regulation of cellular component size	26/820	354/18614	0.00776111637614965	0.0245898037184341	0.0138020788888135	2335/6696/7422/3055/358/2006/196527/9037/9948/29108/387/3783/4137/10458/7248/1440/5027/627/80128/6557/2185/5581/163782/2784/9856/6710	26
GO:0051781	positive regulation of cell division	10/820	93/18614	0.00776758645559882	0.0245966382877735	0.0138059150831269	7422/7040/3553/5228/7042/387/847/2263/5581/3481	10
GO:0060560	developmental growth involved in morphogenesis	19/820	234/18614	0.00779435393033983	0.0246677028106149	0.0138458030855561	2335/6696/3676/7422/1909/7852/3913/9037/1435/6299/6662/1499/23769/4137/627/80128/2263/9856/6857	19
GO:0099173	postsynapse organization	16/820	185/18614	0.00786079133852664	0.0248641669459886	0.0139560769830747	3556/2213/3690/4739/85461/57502/10458/9379/23229/2185/8326/22866/22891/4884/23316/5649	16
GO:0046887	positive regulation of hormone secretion	13/820	138/18614	0.00797520467715313	0.025147901855053	0.0141153353343515	3123/6664/6696/3077/3091/1601/3625/7226/5581/5715/3708/6833/5950	13
GO:0033138	positive regulation of peptidyl-serine phosphorylation	11/820	108/18614	0.0080386927718688	0.025147901855053	0.0141153353343515	1956/960/7422/7040/5587/5743/85440/7037/1440/627/6622	11
GO:0001773	myeloid dendritic cell activation	5/820	29/18614	0.00807086032755452	0.025147901855053	0.0141153353343515	6688/5971/116071/29108/4853	5
GO:0044342	type B pancreatic cell proliferation	5/820	29/18614	0.00807086032755452	0.025147901855053	0.0141153353343515	3486/1019/1602/3164/5798	5
GO:0090025	regulation of monocyte chemotaxis	5/820	29/18614	0.00807086032755452	0.025147901855053	0.0141153353343515	5054/1230/199/196527/4067	5
GO:0002361	CD4-positive, CD25-positive, alpha-beta regulatory T cell differentiation	3/820	10/18614	0.00810042007850821	0.025147901855053	0.0141153353343515	3123/3965/64410	3
GO:0003310	pancreatic A cell differentiation	3/820	10/18614	0.00810042007850821	0.025147901855053	0.0141153353343515	5080/84504/4760	3
GO:0006171	cAMP biosynthetic process	3/820	10/18614	0.00810042007850821	0.025147901855053	0.0141153353343515	55811/109/111	3
GO:0006828	manganese ion transport	3/820	10/18614	0.00810042007850821	0.025147901855053	0.0141153353343515	6556/64116/7226	3
GO:0010572	positive regulation of platelet activation	3/820	10/18614	0.00810042007850821	0.025147901855053	0.0141153353343515	5321/2316/7099	3
GO:0010944	negative regulation of transcription by competitive promoter binding	3/820	10/18614	0.00810042007850821	0.025147901855053	0.0141153353343515	7020/4582/1602	3
GO:0014824	artery smooth muscle contraction	3/820	10/18614	0.00810042007850821	0.025147901855053	0.0141153353343515	1909/183/3356	3
GO:0030388	fructose 1,6-bisphosphate metabolic process	3/820	10/18614	0.00810042007850821	0.025147901855053	0.0141153353343515	2203/229/226	3
GO:0032353	negative regulation of hormone biosynthetic process	3/820	10/18614	0.00810042007850821	0.025147901855053	0.0141153353343515	1594/650/4790	3
GO:0042048	olfactory behavior	3/820	10/18614	0.00810042007850821	0.025147901855053	0.0141153353343515	7466/109/582	3
GO:0043353	enucleate erythrocyte differentiation	3/820	10/18614	0.00810042007850821	0.025147901855053	0.0141153353343515	3398/5925/4151	3
GO:0045657	positive regulation of monocyte differentiation	3/820	10/18614	0.00810042007850821	0.025147901855053	0.0141153353343515	3123/920/1435	3
GO:0046886	positive regulation of hormone biosynthetic process	3/820	10/18614	0.00810042007850821	0.025147901855053	0.0141153353343515	3091/133/1601	3
GO:0048251	elastic fiber assembly	3/820	10/18614	0.00810042007850821	0.025147901855053	0.0141153353343515	1281/30008/4629	3
GO:0048263	determination of dorsal identity	3/820	10/18614	0.00810042007850821	0.025147901855053	0.0141153353343515	1499/90/64388	3
GO:0060068	vagina development	3/820	10/18614	0.00810042007850821	0.025147901855053	0.0141153353343515	581/4036/5950	3
GO:0060245	detection of cell density	3/820	10/18614	0.00810042007850821	0.025147901855053	0.0141153353343515	6608/2191/1602	3
GO:0060768	regulation of epithelial cell proliferation involved in prostate gland development	3/820	10/18614	0.00810042007850821	0.025147901855053	0.0141153353343515	367/5176/1499	3
GO:0070339	response to bacterial lipopeptide	3/820	10/18614	0.00810042007850821	0.025147901855053	0.0141153353343515	929/7097/948	3
GO:0071220	cellular response to bacterial lipoprotein	3/820	10/18614	0.00810042007850821	0.025147901855053	0.0141153353343515	929/7097/948	3
GO:0071221	cellular response to bacterial lipopeptide	3/820	10/18614	0.00810042007850821	0.025147901855053	0.0141153353343515	929/7097/948	3
GO:0071421	manganese ion transmembrane transport	3/820	10/18614	0.00810042007850821	0.025147901855053	0.0141153353343515	6556/64116/7226	3
GO:0071600	otic vesicle morphogenesis	3/820	10/18614	0.00810042007850821	0.025147901855053	0.0141153353343515	6662/80184/2263	3
GO:0097050	type B pancreatic cell apoptotic process	3/820	10/18614	0.00810042007850821	0.025147901855053	0.0141153353343515	1965/7466/4760	3
GO:0098885	modification of postsynaptic actin cytoskeleton	3/820	10/18614	0.00810042007850821	0.025147901855053	0.0141153353343515	387/10458/6710	3
GO:1904181	positive regulation of membrane depolarization	3/820	10/18614	0.00810042007850821	0.025147901855053	0.0141153353343515	1634/3791/5027	3
GO:1990034	calcium ion export across plasma membrane	3/820	10/18614	0.00810042007850821	0.025147901855053	0.0141153353343515	801/808/492	3
GO:2000425	regulation of apoptotic cell clearance	3/820	10/18614	0.00810042007850821	0.025147901855053	0.0141153353343515	718/6347/720	3
GO:2001269	positive regulation of cysteine-type endopeptidase activity involved in apoptotic signaling pathway	3/820	10/18614	0.00810042007850821	0.025147901855053	0.0141153353343515	581/3965/355	3
GO:0030219	megakaryocyte differentiation	8/820	66/18614	0.00822927026746291	0.0255201350382496	0.0143242671265017	1030/5777/2316/10019/3815/7066/26276/26013	8
GO:0060760	positive regulation of response to cytokine stimulus	8/820	66/18614	0.00822927026746291	0.0255201350382496	0.0143242671265017	7852/834/7097/3091/1435/7099/8737/6868	8
GO:0050806	positive regulation of synaptic transmission	15/820	170/18614	0.00827901856838822	0.0255922054987185	0.0143647197544419	6347/5743/760/2898/4311/259232/2185/5581/6804/6857/6622/10636/793/5649/1812	15
GO:0006220	pyrimidine nucleotide metabolic process	7/820	53/18614	0.00827943523498785	0.0255922054987185	0.0143647197544419	1806/7372/7298/1890/5631/1807/4831	7
GO:0010883	regulation of lipid storage	7/820	53/18614	0.00827943523498785	0.0255922054987185	0.0143647197544419	718/3690/19/3685/948/4023/4790	7
GO:0060071	Wnt signaling pathway, planar cell polarity pathway	7/820	53/18614	0.00827943523498785	0.0255922054987185	0.0143647197544419	115908/1601/57216/387/54903/27031/84870	7
GO:0071622	regulation of granulocyte chemotaxis	7/820	53/18614	0.00827943523498785	0.0255922054987185	0.0143647197544419	7130/3576/1436/683/1435/5919/64127	7
GO:2000648	positive regulation of stem cell proliferation	7/820	53/18614	0.00827943523498785	0.0255922054987185	0.0143647197544419	6664/5788/6662/1499/4254/3791/7066	7
GO:0009581	detection of external stimulus	13/820	139/18614	0.00845490186018368	0.0261140253091138	0.0146576134379902	3784/7852/1499/7442/3815/2898/84059/7222/3356/3249/5310/3736/63982	13
GO:0001895	retina homeostasis	9/820	80/18614	0.00846656720963554	0.0261140253091138	0.0146576134379902	4057/567/563/286204/84059/27031/7018/213/582	9
GO:0048644	muscle organ morphogenesis	9/820	80/18614	0.00846656720963554	0.0261140253091138	0.0146576134379902	1281/1909/650/7040/7042/30008/2022/2263/4036	9
GO:0048844	artery morphogenesis	9/820	80/18614	0.00846656720963554	0.0261140253091138	0.0146576134379902	1281/7422/1909/182/7042/30008/639/2022/4036	9
GO:0002755	MyD88-dependent toll-like receptor signaling pathway	4/820	19/18614	0.0085338644827422	0.0261518695029977	0.0146788551101666	4615/51135/7099/10318	4
GO:0007625	grooming behavior	4/820	19/18614	0.0085338644827422	0.0261518695029977	0.0146788551101666	353/1497/3251/1812	4
GO:0030903	notochord development	4/820	19/18614	0.0085338644827422	0.0261518695029977	0.0146788551101666	3399/286204/6662/1969	4
GO:0035930	corticosteroid hormone secretion	4/820	19/18614	0.0085338644827422	0.0261518695029977	0.0146788551101666	3784/1601/183/5443	4
GO:0044070	regulation of monoatomic anion transport	4/820	19/18614	0.0085338644827422	0.0261518695029977	0.0146788551101666	6781/760/8737/5174	4
GO:0045346	regulation of MHC class II biosynthetic process	4/820	19/18614	0.0085338644827422	0.0261518695029977	0.0146788551101666	6688/7494/4261/7099	4
GO:0051152	positive regulation of smooth muscle cell differentiation	4/820	19/18614	0.0085338644827422	0.0261518695029977	0.0146788551101666	6648/30008/2022/3815	4
GO:0051580	regulation of neurotransmitter uptake	4/820	19/18614	0.0085338644827422	0.0261518695029977	0.0146788551101666	3690/1861/6622/1812	4
GO:0060391	positive regulation of SMAD protein signal transduction	4/820	19/18614	0.0085338644827422	0.0261518695029977	0.0146788551101666	650/7040/1601/9856	4
GO:0086014	atrial cardiac muscle cell action potential	4/820	19/18614	0.0085338644827422	0.0261518695029977	0.0146788551101666	3784/2316/3762/3741	4
GO:0086026	atrial cardiac muscle cell to AV node cell signaling	4/820	19/18614	0.0085338644827422	0.0261518695029977	0.0146788551101666	3784/2316/3762/3741	4
GO:0086066	atrial cardiac muscle cell to AV node cell communication	4/820	19/18614	0.0085338644827422	0.0261518695029977	0.0146788551101666	3784/2316/3762/3741	4
GO:0032147	activation of protein kinase activity	11/820	109/18614	0.00859629858430491	0.0263290498530026	0.0147783051585003	7422/3690/3606/7042/6556/8795/183/150/151/2185/3479	11
[truncated: 338 more rows]

## Sheet: 02.CC_pathway
ID	Description	GeneRatio	BgRatio	pvalue	p.adjust	qvalue	geneID	Count
[truncated: 95 more rows]

[truncated: 1 more sheets: 03.MF_pathway]
