# Supplementary material for: Prognostic Role of Uric Acid-Related Gene Signatures in Glioblastoma Multiforme: Insights from Bulk RNA and Single-Cell RNA Sequencing
Source: Cancers (Basel). 2026 Apr 20;18(8):1297. doi: 10.3390/cancers18081297 (PMC13114913; doi:10.3390/cancers18081297)
Supplement: Supplementary file 1 [file cancers-18-01297-s001.zip › Table S4.csv]

category	subcategory	ID	Description	GeneRatio	BgRatio	pvalue	p.adjust	qvalue	geneID	Count
Human Diseases	Infectious disease: viral	hsa05163	Human cytomegalovirus infection	45/563	226/8546	1.14362963806591e-11	3.89977706580475e-09	2.3715267231472e-09	1956/1029/1019/3576/7157/4609/6347/1230/6351/7422/3107/3690/3106/7132/567/7852/841/3553/1021/5156/4193/581/3587/836/1026/5925/3685/355/4773/6774/3133/5743/387/1499/8737/4790/7248/109/801/808/2185/163688/3708/2784/111	45
Human Diseases	Endocrine and metabolic disease	hsa04933	AGE-RAGE signaling pathway in diabetic complications	27/563	101/8546	1.79317076239625e-10	3.05735614988561e-08	1.85923494837927e-08	1281/5054/4313/1282/2335/1019/3576/7412/6347/7422/7040/3553/7042/581/6772/836/7056/6774/3383/183/2152/6776/4790/5602/1285/4846/5581	27
Environmental Information Processing	Signal transduction	hsa04151	PI3K-Akt signaling pathway	57/563	362/8546	3.78813488795447e-10	3.91395186120165e-08	2.38014667898356e-08	3371/1956/1282/2335/1019/6696/3676/7157/4609/7422/3690/1436/6850/1017/5228/1021/5156/4193/894/285/1950/3913/7097/10319/3082/1026/1435/672/3685/92579/1969/10018/7450/7099/4254/4170/2997/1441/3791/4790/5526/3815/2321/2065/1285/7248/1440/627/4846/2263/3479/3164/1944/2784/3481/2322/5649	57
Human Diseases	Cardiovascular disease	hsa05417	Lipid and atherosclerosis	41/563	216/8546	4.5911458782424e-10	3.91395186120165e-08	2.38014667898356e-08	4318/3576/7412/929/7157/6347/1535/7132/6648/841/3553/834/3606/4615/4067/581/19/7097/836/4973/7494/8795/29108/948/3309/355/4773/6774/51135/387/3383/7099/1965/8743/4790/5602/801/4846/808/163688/3708	41
Human Diseases	Infectious disease: parasitic	hsa05144	Malaria	18/563	50/8546	1.03671397546193e-09	6.1735966632198e-08	3.75427856969996e-08	3576/7412/3689/6347/7040/3553/3606/4615/7042/7097/3082/3683/948/3383/7099/1440/3040/3039	18
Human Diseases	Infectious disease: viral	hsa05167	Kaposi sarcoma-associated herpesvirus infection	38/563	196/8546	1.08626334250202e-09	6.1735966632198e-08	3.75427856969996e-08	718/1019/3576/7157/4609/1230/7422/3107/3106/3055/6850/7132/841/1021/4067/285/581/3091/6772/836/1026/1827/5925/355/4773/6774/3133/5743/3383/1499/4277/4790/5602/801/808/163688/3708/2784	38
Human Diseases	Infectious disease: bacterial	hsa05152	Tuberculosis	36/563	182/8546	1.70997720080955e-09	8.33003179251511e-08	5.06564674525537e-08	3117/1594/3123/718/3119/929/3689/1520/4843/2213/4360/6850/7132/7040/841/3553/3606/4615/7042/581/3587/7097/6772/836/3684/4261/51135/387/64127/7099/3920/4790/5602/801/808/163688	36
Organismal Systems	Immune system	hsa04640	Hematopoietic cell lineage	25/563	100/8546	3.92154828348177e-09	1.67155995583411e-07	1.01650659453409e-07	3117/3123/960/3119/929/3676/3690/920/1436/100133941/290/3553/928/1435/3684/948/7037/4254/1441/3815/1440/7066/4311/2322/933	25
Human Diseases	Infectious disease: bacterial	hsa05134	Legionellosis	18/563	56/8546	8.39224535693708e-09	3.17972851857283e-07	1.93365185417147e-07	718/3576/929/3689/841/3553/834/3606/4615/7097/836/3684/29108/58484/7100/7099/4790/4671	18
Human Diseases	Cancer: overview	hsa05205	Proteoglycans in cancer	37/563	204/8546	1.21215457160756e-08	4.13344708918179e-07	2.51362579585989e-07	1956/4318/4313/5328/960/2335/7157/4609/7422/3690/5329/7040/6608/5777/3339/4193/7042/2316/1634/7097/3091/3082/836/1026/3685/355/6774/387/7099/1499/3791/2065/3479/8326/3708/3481/286	37
Human Diseases	Infectious disease: bacterial	hsa05133	Pertussis	21/563	78/8546	1.69861697883523e-08	5.26571263438921e-07	3.20217746249321e-07	718/3576/929/3689/4843/3553/834/4615/6374/836/3684/29108/51135/387/7099/4790/5602/720/801/808/163688	21
Human Diseases	Infectious disease: viral	hsa05169	Epstein-Barr virus infection	36/563	204/8546	4.01619966082704e-08	1.14127007028502e-06	6.94027485248181e-07	3117/3123/960/1019/3119/7157/4609/3107/3106/6850/567/1017/841/1021/890/4193/4615/894/4067/581/5971/7097/6772/836/1026/3683/5925/355/6774/3133/51135/10018/3383/8737/4790/5602	36
Environmental Information Processing	Signal transduction	hsa04010	MAPK signaling pathway	46/563	300/8546	4.80129577332913e-08	1.25941681438864e-06	7.65874710401489e-07	1956/929/7157/4609/3556/7422/1436/7132/7040/3553/5228/5321/5156/4615/7042/285/2316/1950/5971/3082/836/1435/355/51135/1969/4254/6195/3791/4790/5602/4137/3815/2321/2065/5871/10235/1852/627/2263/3479/3164/1944/3481/55799/773/2322	46
Human Diseases	Infectious disease: parasitic	hsa05140	Leishmaniasis	20/563	79/8546	1.14557008097573e-07	2.79028141151945e-06	1.6968218492648e-06	3117/3123/718/3119/3676/3689/4843/1535/7040/3553/5777/4615/7042/7097/6772/3684/51135/5743/7099/4790	20
Environmental Information Processing	Signal transduction	hsa04066	HIF-1 signaling pathway	24/563	110/8546	1.35889205800596e-07	3.08921461186689e-06	1.87860866966438e-06	1956/5054/7076/3162/4843/7422/285/1950/3091/5230/1026/3939/6774/7099/7037/4790/2321/2026/229/4846/3479/7018/3945/226	24
Human Diseases	Immune disease	hsa05323	Rheumatoid arthritis	22/563	95/8546	1.48994989604166e-07	3.17545571593879e-06	1.93105348368558e-06	3117/3123/3576/3119/54/3689/6347/7422/10673/1513/7040/3553/3606/7042/7097/6374/1435/3683/3383/7099/8792/2321	22
Human Diseases	Cancer: specific types	hsa05219	Bladder cancer	14/563	41/8546	1.6557084411284e-07	3.32115634367521e-06	2.01965673623712e-06	1956/4318/1029/4313/1019/3576/7157/4609/7422/4193/1950/1026/5925/1890	14
Cellular Processes	Cell growth and death	hsa04218	Cellular senescence	29/563	157/8546	3.16769439784744e-07	6.00102105369988e-06	3.6493321425494e-06	983/1029/5054/3486/1019/3576/7157/4609/3107/3106/1030/1017/7040/1021/890/4193/894/7042/1026/5925/4773/3133/4790/7248/801/808/163688/28996/3708	29
Human Diseases	Cardiovascular disease	hsa05418	Fluid shear stress and atherosclerosis	27/563	141/8546	3.8328719465496e-07	6.87899649354427e-06	4.18324528238377e-06	4318/4313/3162/7412/7157/6347/7422/3690/1535/7132/3553/5327/3685/7056/387/3383/1499/2950/90/3791/4790/5602/2944/801/4846/808/163688	27
Human Diseases	Infectious disease: parasitic	hsa05145	Toxoplasmosis	23/563	112/8546	7.80760509442744e-07	1.33119666859988e-05	8.09525370316951e-06	3117/3123/3119/4843/7132/7040/841/4615/7042/3587/3913/7097/10319/6772/836/330/4261/6774/51135/7099/240/4790/5602	23
Cellular Processes	Cell growth and death	hsa04115	p53 signaling pathway	18/563	75/8546	1.16012334932966e-06	1.8838193434353e-05	1.14558546274658e-05	983/1029/5054/3486/1019/7157/1017/841/1021/4193/894/581/836/1026/8795/355/2810/3479	18
Human Diseases	Infectious disease: viral	hsa05166	Human T-cell leukemia virus 1 infection	35/563	224/8546	1.29774745226704e-06	2.01150855101391e-05	1.22323563682587e-05	1029/3117/3123/1019/3119/7157/3689/4609/3107/6688/3106/920/1030/7132/567/1017/7040/890/894/7042/581/5971/1026/3683/5925/4773/3133/3383/6776/4790/5602/109/10524/111/2874	35
Human Diseases	Cancer: specific types	hsa05222	Small cell lung cancer	20/563	93/8546	1.92150140408214e-06	2.84883469040005e-05	1.73242918354317e-05	1282/2335/1019/7157/4609/4843/1030/1017/1021/581/3913/10319/836/1026/5925/330/3685/5743/4790/1285	20
Human Diseases	Infectious disease: viral	hsa05161	Hepatitis B	28/563	163/8546	2.30873424823258e-06	3.23287799374375e-05	1.96597303524469e-05	4318/3576/7157/4609/5111/1017/7040/841/3339/890/4615/7042/581/7097/6772/836/1026/5925/355/4773/6774/51135/7099/6776/4790/5602/2185/6775	28
Environmental Information Processing	Signal transduction	hsa04668	TNF signaling pathway	23/563	119/8546	2.37014515670363e-06	3.23287799374375e-05	1.96597303524469e-05	4318/4323/7412/6347/7132/841/182/3553/6374/836/1435/9021/330/355/7133/5743/3383/64127/8737/6868/83786/4790/5602	23
Organismal Systems	Immune system	hsa04621	NOD-like receptor signaling pathway	30/563	189/8546	5.40571047356016e-06	7.08979719801544e-05	4.31143709834555e-05	3576/6347/10135/2633/1535/1508/841/3553/834/3606/4615/6772/115362/330/29108/58484/24145/51135/387/64127/7099/8737/4790/5602/7226/5027/3708/4671/22861/11337	30
Human Diseases	Cancer: specific types	hsa05212	Pancreatic cancer	17/563	77/8546	7.78071022315319e-06	9.54041743127313e-05	5.80170468887423e-05	1956/1029/1019/675/7157/7422/7040/1021/7042/581/1950/6772/1026/5925/6774/4790/5602	17
Environmental Information Processing	Signal transduction	hsa04015	Rap1 signaling pathway	32/563	212/8546	7.83377384386063e-06	9.54041743127313e-05	5.80170468887423e-05	1956/3689/7422/3690/1436/5228/5156/285/1950/3082/1435/3684/3683/5587/1969/6494/387/1499/4254/3791/3815/2321/109/10235/801/2263/808/3479/163688/1944/111/10636	32
Organismal Systems	Immune system	hsa04610	Complement and coagulation cascades	18/563	88/8546	1.31054172287078e-05	0.000153617835619436	9.34178534250005e-05	5054/5328/718/3689/5265/5648/5627/5329/2/5327/3684/2153/1191/7056/7450/2152/720/629	18
Environmental Information Processing	Signal transduction	hsa04064	NF-kappa B signaling pathway	20/563	105/8546	1.35147655970178e-05	0.000153617835619436	9.34178534250005e-05	5328/3576/7412/929/6351/10673/6850/7132/3553/4615/4067/5971/330/51135/5743/3383/7099/8737/8792/4790	20
Human Diseases	Infectious disease: viral	hsa05165	Human papillomavirus infection	43/563	333/8546	1.40775183929059e-05	0.000154852702321965	9.4168798757299e-05	3371/1956/1282/2335/1019/6696/3676/7157/7422/3107/3690/3106/7132/1017/841/182/1021/890/4193/8638/894/581/1950/3913/10319/6772/836/1026/5925/3685/355/4853/3133/5743/7450/1499/4790/5526/1285/7248/84667/8326/5649	43
Human Diseases	Immune disease	hsa05321	Inflammatory bowel disease	15/563	66/8546	1.83669360259816e-05	0.000195722662026866	0.000119022578852578	3117/3123/3119/7040/3553/3606/7042/7097/6772/6774/7100/64127/7099/4790/6775	15
Human Diseases	Infectious disease: viral	hsa05168	Herpes simplex virus 1 infection	28/563	182/8546	2.02116979305144e-05	0.000208854211948649	0.000127008117777076	3117/3123/718/3119/7157/6347/3107/3690/3106/6850/7132/567/841/3553/4615/581/7097/6772/836/9021/330/355/3133/51135/1965/4790/7248/5199	28
Human Diseases	Infectious disease: viral	hsa05164	Influenza A	27/563	173/8546	2.17964328726538e-05	0.000218605400281616	0.000132937996158291	3117/3123/1019/3576/3119/6347/7132/841/3553/834/1021/3606/4615/581/6772/836/9021/8795/29108/4261/355/51135/3383/7099/1965/8743/4790	27
Human Diseases	Infectious disease: parasitic	hsa05146	Amoebiasis	19/563	103/8546	3.53955790922683e-05	0.000344854070584671	0.000209712152817349	1281/1282/2335/3576/929/3689/4843/7040/3553/7042/3913/7097/10319/836/3684/2769/7099/4790/1285	19
Cellular Processes	Transport and catabolism	hsa04145	Phagosome	25/563	159/8546	3.85212854982213e-05	0.000364882176524818	0.000221891615296772	3117/3123/718/3119/929/3689/1520/2213/4360/3107/3690/3106/1535/29927/7097/3684/4973/3685/10952/948/3133/7099/7037/3920/4353	25
Environmental Information Processing	Signaling molecules and interaction	hsa04512	ECM-receptor interaction	17/563	89/8546	5.72833289823658e-05	0.000524975611692457	0.000319247400844001	3371/1282/960/2335/6696/341640/3676/3690/3339/3913/10319/3685/948/7450/80144/1285/5649	17
Cellular Processes	Cellular community - eukaryotes	hsa04510	Focal adhesion	29/563	203/8546	5.91363454596052e-05	0.000524975611692457	0.000319247400844001	3371/1956/1282/2335/6696/3676/7422/3690/5228/5156/894/2316/1950/3913/10319/3082/330/3685/387/7450/1499/8394/3791/5602/2321/1285/3479/8395/5649	29
Human Diseases	Cancer: specific types	hsa05215	Prostate cancer	18/563	98/8546	6.00411989912194e-05	0.000524975611692457	0.000319247400844001	1956/4318/5328/7157/367/1017/5156/5327/4193/1950/1026/5925/2119/1499/2950/4790/2263/3479	18
Environmental Information Processing	Signal transduction	hsa04350	TGF-beta signaling pathway	19/563	108/8546	6.97359322809051e-05	0.000594498822694716	0.000361525754193113	3399/4609/1030/3077/650/7040/7050/7042/1634/3398/57817/387/7037/3625/90/7018/64388/8646/130399	19
Metabolism	Nucleotide metabolism	hsa00230	Purine metabolism	21/563	128/8546	8.48778987109492e-05	0.000705935694156919	0.00042929258141353	55276/124583/4907/353/3615/5631/5634/5198/3251/55811/271/122481/109/5141/158/22978/144811/5136/9615/4831/111	21
Human Diseases	Infectious disease: bacterial	hsa05135	Yersinia infection	22/563	138/8546	9.01409519565847e-05	0.000731858681361795	0.000445056830462336	2335/3576/3676/6347/920/3553/834/3606/4615/29108/58484/4773/51135/387/7099/8394/6195/4790/5602/10458/2185/8395	22
Human Diseases	Cancer: overview	hsa05202	Transcriptional misregulation in cancer	28/563	198/8546	9.47480380898954e-05	0.000741154288277316	0.000450709661338575	4318/3486/5328/3576/929/7157/4609/861/6688/1436/5327/890/4193/894/581/1026/3684/3398/330/2120/4613/2119/4790/4297/2321/4353/3479/2322	28
Human Diseases	Endocrine and metabolic disease	hsa04940	Type I diabetes mellitus	11/563	44/8546	9.56328113906215e-05	0.000741154288277316	0.000450709661338575	3117/3123/3119/3107/3106/3553/355/3133/5798/2571/2572	11
Human Diseases	Cancer: specific types	hsa05214	Glioma	15/563	76/8546	0.000105212871829653	0.000797279762086925	0.000484840602349512	1956/1029/1019/7157/1021/5156/4193/581/1950/1026/5925/801/808/3479/163688	15
Metabolism	Global and overview maps	hsa01232	Nucleotide metabolism	16/563	85/8546	0.000112974020885054	0.000837481328734856	0.000509287920236971	7083/124583/4907/353/51251/3615/7298/1890/3251/271/122481/158/22978/144811/9615/4831	16
Human Diseases	Infectious disease: parasitic	hsa05142	Chagas disease	18/563	103/8546	0.000117651123829919	0.000853596451617068	0.000519087825184635	5054/718/3576/6347/4843/7132/7040/841/3553/4615/7042/7097/2769/355/51135/7099/4790/5602	18
Human Diseases	Cancer: specific types	hsa05220	Chronic myeloid leukemia	15/563	77/8546	0.000122897815184928	0.000873086562042925	0.000530940122619096	1029/1019/7157/4609/861/7040/1021/4193/7042/581/1026/5925/6776/4790/613	15
Organismal Systems	Development and regeneration	hsa04380	Osteoclast differentiation	22/563	143/8546	0.000154303952630257	0.00107382954789628	0.000653015653451355	54/2213/3690/6688/1436/1513/6850/1535/7132/7040/3553/4982/7042/5971/6772/1435/9021/4773/8792/4790/5602/3708	22
Metabolism	Carbohydrate metabolism	hsa00500	Starch and sucrose metabolism	10/563	40/8546	0.000198457921343656	0.00135348302356373	0.000823078115888424	5836/2632/55276/92579/2548/8972/2992/2997/8908/5837	10
Human Diseases	Drug resistance: antineoplastic	hsa01522	Endocrine resistance	17/563	99/8546	0.000225257467886112	0.00149630118371427	0.000909928486469245	1956/4318/1029/4313/1019/7157/182/4193/581/1026/5925/4853/5602/109/3479/1565/111	17
Cellular Processes	Cell growth and death	hsa04210	Apoptosis	21/563	137/8546	0.000228174960566399	0.00149630118371427	0.000909928486469245	7157/1520/1513/7132/1508/841/581/836/330/8795/4000/355/10018/1965/4170/8737/8743/4790/5602/3708/56616	21
Human Diseases	Infectious disease: viral	hsa05162	Measles	21/563	139/8546	0.000280057070483275	0.00180187662329805	0.00109575457567438	1019/7157/2213/1017/841/3553/1021/4615/894/581/7097/6772/836/355/6774/51135/7099/1965/6776/4790/5602	21
Human Diseases	Cancer: overview	hsa05203	Viral carcinogenesis	27/563	205/8546	0.000409979618850734	0.00258693392463193	0.00157316247307452	983/1029/718/1019/7157/3107/3106/1030/6850/1017/841/1021/890/4193/894/4067/581/836/1026/5925/6774/3133/387/6776/4790/728340/3249	27
Human Diseases	Cancer: specific types	hsa05221	Acute myeloid leukemia	13/563	68/8546	0.000417247407198699	0.00258693392463193	0.00157316247307452	929/4609/861/6688/1436/890/3684/6774/6776/4790/3815/4353/2322	13
Environmental Information Processing	Signal transduction	hsa04014	Ras signaling pathway	30/563	238/8546	0.000428625540823219	0.00261002338251281	0.00158720360041681	1956/7422/1436/5228/5321/5156/285/1950/3082/1435/1969/387/4254/3791/4790/5602/3815/2321/10235/627/801/2263/808/3479/163688/1944/2784/3481/2322/283455	30
Organismal Systems	Immune system	hsa04625	C-type lectin receptor signaling pathway	17/563	105/8546	0.000462515431589734	0.00276697828372104	0.0016826507852849	6850/841/3553/834/4193/5971/6772/29108/4773/5743/387/4790/5602/801/808/163688/3708	17
Organismal Systems	Endocrine system	hsa04928	Parathyroid hormone synthesis, secretion and action	18/563	115/8546	0.000485537521239049	0.00285264983595672	0.00173474924427681	1956/4323/1594/9935/4041/1026/4325/64386/387/4324/65125/109/5141/4929/9365/4326/3708/111	18
Human Diseases	Infectious disease: bacterial	hsa05132	Salmonella infection	31/563	251/8546	0.000493566980414799	0.00285264983595672	0.00173474924427681	3576/929/4609/7132/841/3553/834/3606/4615/581/2316/7097/836/330/5788/8795/29108/58484/51135/387/7100/7099/1499/60412/26084/8737/8743/4790/5602/64837/4671	31
Human Diseases	Infectious disease: parasitic	hsa05143	African trypanosomiasis	9/563	37/8546	0.000514680325440317	0.0029250998495858	0.00177880744055688	7412/3553/3606/4615/8542/355/3383/3040/3039	9
Environmental Information Processing	Signal transduction	hsa04020	Calcium signaling pathway	31/563	254/8546	0.00060565232191051	0.0033707526720683	0.00204981718289074	1956/4843/7422/1909/7852/5260/5156/1950/3274/3082/2769/4773/3791/5256/2321/2065/109/5027/801/4846/2263/808/2185/163688/3356/6261/3708/5136/773/492/1812	31
Organismal Systems	Endocrine system	hsa04925	Aldosterone synthesis and secretion	16/563	98/8546	0.000612864122194236	0.0033707526720683	0.00204981718289074	3762/5587/183/1583/109/801/3991/4929/808/5581/163688/3164/5443/3708/111/492	16
Cellular Processes	Cell growth and death	hsa04217	Necroptosis	22/563	159/8546	0.00070582934912511	0.00376074700080723	0.00228697996344814	5836/7132/841/3553/834/5321/581/6772/330/8795/29108/355/6774/2512/7099/8737/6776/8743/5602/5837/6775/2495	22
Human Diseases	Infectious disease: viral	hsa05160	Hepatitis C	22/563	159/8546	0.00070582934912511	0.00376074700080723	0.00228697996344814	1956/1019/7157/4609/7132/1017/841/1021/581/1950/6772/836/1026/9021/5925/355/6774/1499/1965/8737/4790/9071	22
Organismal Systems	Immune system	hsa04620	Toll-like receptor signaling pathway	17/563	109/8546	0.000720292742439941	0.003778766541108	0.00229793797992985	3576/6696/929/6351/1513/841/3553/4615/7097/6772/3663/51135/7100/7099/8737/4790/5602	17
Human Diseases	Infectious disease: viral	hsa05170	Human immunodeficiency virus 1 infection	27/563	213/8546	0.000751021397610712	0.00388027722098868	0.00235966850604961	983/3107/3106/920/7132/567/7852/841/4615/581/7097/836/355/7133/4773/3133/51135/7099/8737/4790/5602/801/808/2185/163688/3708/2784	27
Human Diseases	Cancer: specific types	hsa05218	Melanoma	13/563	73/8546	0.000847500145984311	0.00431339626538284	0.00262305622559166	1956/1029/1019/7157/1021/5156/4193/581/1950/3082/1026/5925/3479	13
Cellular Processes	Cell growth and death	hsa04215	Apoptosis - multiple species	8/563	32/8546	0.00086416176766149	0.00433351709959659	0.00263529207785315	7132/841/581/836/330/10018/5602/56616	8
Environmental Information Processing	Signal transduction	hsa04068	FoxO signaling pathway	19/563	133/8546	0.00108493643178936	0.00529224135633133	0.00321831007006412	1956/1030/6648/1017/7040/4193/894/7042/1950/1026/92579/6774/10018/847/8698/8743/5602/3479/11337	19
Metabolism	Global and overview maps	hsa01230	Biosynthesis of amino acids	13/563	75/8546	0.0011019036255118	0.00529224135633133	0.00321831007006412	5723/586/6472/5230/5631/5634/5091/2026/229/2875/5053/875/226	13
Human Diseases	Drug resistance: antineoplastic	hsa01524	Platinum drug resistance	13/563	75/8546	0.0011019036255118	0.00529224135633133	0.00321831007006412	1029/7157/841/4193/581/836/1026/672/330/355/2950/2944/540	13
Environmental Information Processing	Signaling molecules and interaction	hsa04060	Cytokine-cytokine receptor interaction	34/563	298/8546	0.00112986581380647	0.00535117003483343	0.00325414569181104	9518/3576/3598/3556/6347/1230/6351/10673/920/1436/58191/650/7132/7852/7040/3553/4982/3606/7042/3587/6374/1435/8795/355/7133/9235/3625/90/8792/8743/1441/1440/7066/130399	34
Metabolism	Nucleotide metabolism	hsa00240	Pyrimidine metabolism	11/563	58/8546	0.00122445309500624	0.0057197055533853	0.00347825897211577	7083/1806/124583/4907/7372/51251/7298/1890/1807/22978/4831	11
Metabolism	Carbohydrate metabolism	hsa00010	Glycolysis / Gluconeogenesis	12/563	67/8546	0.00126115047284412	0.00581151771945736	0.00353409165220898	2203/55276/221/5230/3939/92579/10327/2026/229/217/3945/226	12
Human Diseases	Infectious disease: bacterial	hsa05130	Pathogenic Escherichia coli infection	25/563	203/8546	0.00175497778411431	0.00797929899177308	0.00485235962765642	3576/7132/841/3553/834/5777/3606/4615/581/836/8795/29108/355/51135/387/7100/7099/8737/8743/4790/9071/5602/10458/4629/4671	25
Environmental Information Processing	Signaling molecules and interaction	hsa04514	Cell adhesion molecules	21/563	160/8546	0.00182477271264286	0.00818746703962125	0.0049789504763247	3117/3123/7412/3119/3676/3689/3107/6614/3106/920/3684/3683/5788/6402/3685/3133/3383/57502/9071/9379/933	21
Human Diseases	Cardiovascular disease	hsa05416	Viral myocarditis	12/563	70/8546	0.00186807229162154	0.00827289157718111	0.00503089872111338	3117/3123/3119/3689/3107/3106/841/836/3683/3133/8910/3383	12
Human Diseases	Endocrine and metabolic disease	hsa04931	Insulin resistance	16/563	109/8546	0.00196886019326975	0.00860745289621776	0.00523435166091958	5836/7132/9021/948/92579/6774/183/6195/2997/4790/5602/4846/5837/5581/51085/90673	16
Metabolism	Xenobiotics biodegradation and metabolism	hsa00983	Drug metabolism - other enzymes	13/563	81/8546	0.00227389121070696	0.00981515066900092	0.00596877506341467	7083/1806/2990/7372/3615/2950/1890/3251/2944/1807/4353/4831/1571	13
Human Diseases	Cancer: specific types	hsa05223	Non-small cell lung cancer	12/563	73/8546	0.00269625765049662	0.0114927982352419	0.00698898364668204	1956/1029/1019/7157/1021/581/1950/3082/1026/5925/6774/6776	12
Human Diseases	Endocrine and metabolic disease	hsa04936	Alcoholic liver disease	19/563	144/8546	0.00278076157937204	0.0117066629452576	0.00711903874121237	718/3576/929/7132/841/3553/4615/836/355/51135/7099/1499/8737/4790/5602/720/6319/217/1571	19
Metabolism	Carbohydrate metabolism	hsa00030	Pentose phosphate pathway	7/563	31/8546	0.00339825561672464	0.0139615080157	0.00849025182618585	2203/55276/5631/9563/5634/229/226	7
Metabolism	Metabolism of other amino acids	hsa00410	beta-Alanine metabolism	7/563	31/8546	0.00339825561672464	0.0139615080157	0.00849025182618585	1806/221/1807/84735/217/2571/2572	7
Cellular Processes	Cell growth and death	hsa04110	Cell cycle	20/563	158/8546	0.00355698476395357	0.0144396643393829	0.00878102755011094	983/1029/1019/113130/7157/4609/81620/5111/1030/1017/7040/1021/890/4193/894/7042/1026/5925/5526/2810	20
Organismal Systems	Immune system	hsa04670	Leukocyte transendothelial migration	16/563	116/8546	0.00374310515353889	0.0150164571453737	0.00913178594733326	4318/4313/7412/3676/3689/1535/7852/3684/3683/6494/387/3383/1499/9071/7070/2185	16
Metabolism	Carbohydrate metabolism	hsa00052	Galactose metabolism	7/563	32/8546	0.00410780189446232	0.0162879121629262	0.00990498131222862	55276/2717/2683/92579/2548/231/8972	7
Human Diseases	Cancer: specific types	hsa05210	Colorectal cancer	13/563	87/8546	0.00431845070587878	0.0169263412724674	0.0102932218881805	1956/7157/4609/7040/7042/581/1950/836/1026/387/10018/1499/5602	13
Environmental Information Processing	Signal transduction	hsa04371	Apelin signaling pathway	18/563	140/8546	0.00469220441035344	0.0181822920901196	0.011056988861718	5054/6696/4843/8862/182/5327/55811/109/801/4846/3991/808/5581/163688/6261/3708/2784/111	18
Metabolism	Amino acid metabolism	hsa00330	Arginine and proline metabolism	9/563	50/8546	0.00482371648648632	0.0184743636130582	0.0112346029688917	4843/51056/4129/1160/4846/84735/217/1158/1159	9
NA	NA	hsa04081	Hormone signaling	25/563	219/8546	0.00487593174538193	0.0184743636130582	0.0112346029688917	3690/57817/3685/2769/6774/387/117247/183/90/6776/150/109/151/7066/7068/3479/2796/5443/2784/885/3481/111/6753/6750/1812	25
Organismal Systems	Immune system	hsa04659	Th17 cell differentiation	15/563	109/8546	0.00502871333414483	0.0188438598565207	0.0114593004838234	3117/3123/3119/3556/861/920/7040/3553/3091/6772/4773/6774/6776/4790/5602	15
Organismal Systems	Sensory system	hsa04750	Inflammatory mediator regulation of TRP channels	14/563	99/8546	0.00518044324767613	0.0192014255158431	0.0116767427893844	3556/3553/5321/7442/5602/109/801/808/3479/5581/163688/3356/3708/111	14
Cellular Processes	Cell growth and death	hsa04216	Ferroptosis	8/563	42/8546	0.0054212111732161	0.0198777743017924	0.01208804302347	3162/7157/64116/2512/1356/7037/7018/2495	8
Environmental Information Processing	Signaling molecules and interaction	hsa04061	Viral protein interaction with cytokine and cytokine receptor	14/563	100/8546	0.00567107073775119	0.0205727140592889	0.0125106487719707	3576/6347/1230/6351/1436/7132/7852/3606/3587/6374/1435/8795/7133/8743	14
Human Diseases	Cancer: overview	hsa05235	PD-L1 expression and PD-1 checkpoint pathway in cancer	13/563	90/8546	0.00579134564269821	0.0206402439723432	0.0125517149638883	1956/920/5777/4615/1950/7097/116071/3091/6772/4773/6774/7099/4790	13
Human Diseases	Drug resistance: antineoplastic	hsa01521	EGFR tyrosine kinase inhibitor resistance	12/563	80/8546	0.00581074317109956	0.0206402439723432	0.0125517149638883	1956/7422/5156/581/1950/3082/6774/10018/3791/2065/2263/3479	12
Organismal Systems	Immune system	hsa04612	Antigen processing and presentation	12/563	81/8546	0.00642584785986348	0.0225898362908603	0.0137372981920033	3117/3123/3119/1520/3107/3106/920/567/1508/4261/3309/3133	12
Environmental Information Processing	Signal transduction	hsa04630	JAK-STAT signaling pathway	20/563	168/8546	0.00709990868820622	0.0245803218022534	0.0149477493287357	1956/3598/8835/4609/5156/5777/894/3587/1950/6772/1026/9021/316/6774/4170/6776/1441/1440/7066/6775	20
Cellular Processes	Transport and catabolism	hsa04148	Efferocytosis	19/563	157/8546	0.00720830551385731	0.0245803218022534	0.0149477493287357	5627/3690/100133941/7040/5031/196527/834/5777/19/3091/836/3685/948/24145/4773/5743/6868/240/63982	19
Human Diseases	Endocrine and metabolic disease	hsa04932	Non-alcoholic fatty liver disease	19/563	157/8546	0.00720830551385731	0.0245803218022534	0.0149477493287357	3576/7132/7040/841/3553/581/836/9021/7494/355/10018/1965/4790/5602/51085/126328/374291/1571/4729	19
Human Diseases	Infectious disease: viral	hsa05171	Coronavirus disease - COVID-19	26/563	238/8546	0.00735683853647227	0.0248384350587826	0.0151047127846278	1956/718/3576/6347/5648/6850/7132/6175/3553/834/4615/200916/7097/6772/6774/51135/6205/7450/7099/6868/4790/5602/720/1440/6154/629	26
Organismal Systems	Endocrine system	hsa04912	GnRH signaling pathway	13/563	93/8546	0.00764024561048457	0.0255423897370121	0.0155328006735342	1956/4313/4323/5321/5602/109/801/808/2185/163688/2796/3708/111	13
Human Diseases	Cancer: overview	hsa05206	MicroRNAs in cancer	32/563	312/8546	0.00803540747283741	0.0266026596916267	0.0161775704869593	3371/1956/4318/1029/5328/960/3162/113130/2146/7157/4609/7422/3690/1021/5156/4193/894/7042/836/1026/672/4325/4853/6774/5743/387/10018/4170/4790/2065/5581/1944	32
Human Diseases	Immune disease	hsa05332	Graft-versus-host disease	8/563	45/8546	0.0083249966743769	0.0271084940166833	0.0164851777165816	3117/3123/3119/3107/3106/3553/355/3133	8
Human Diseases	Cancer: specific types	hsa05224	Breast cancer	18/563	148/8546	0.00834719023974119	0.0271084940166833	0.0164851777165816	1956/1019/675/7157/4609/182/1021/581/1950/4041/1026/672/5925/4853/1499/3815/3479/8326	18
Metabolism	Global and overview maps	hsa01200	Carbon metabolism	15/563	116/8546	0.0089261670742271	0.0287153110595419	0.0174623129456081	5723/2203/6472/5230/847/5631/9563/5096/5634/5091/2026/229/2875/2653/226	15
Organismal Systems	Endocrine system	hsa04910	Insulin signaling pathway	17/563	138/8546	0.00901444607057296	0.0287282814024802	0.0174702004515777	8835/5836/2203/5260/9021/92579/2997/5256/5602/7248/801/3991/5837/808/163688/3632/90673	17
Organismal Systems	Immune system	hsa04657	IL-17 signaling pathway	13/563	95/8546	0.00911205773388245	0.0287704785856844	0.0174958613408854	4318/3576/6347/841/3553/6280/6374/836/6279/5743/4790/5602/1440	13
Organismal Systems	Digestive system	hsa04971	Gastric acid secretion	11/563	76/8546	0.0105531387396058	0.0330148652312438	0.0200769515374441	3784/3274/760/3773/109/801/808/163688/3708/111/6750	11
Organismal Systems	Endocrine system	hsa04926	Relaxin signaling pathway	16/563	130/8546	0.0111887448591465	0.0346851090633542	0.0210926577727451	1281/1956/4318/4313/1282/4843/7422/7040/2769/4790/5602/1285/109/4846/2784/111	16
Human Diseases	Drug resistance: antineoplastic	hsa01523	Antifolate resistance	6/563	30/8546	0.0121458472002892	0.0373129179756632	0.022690677083518	2350/3553/6472/10257/7298/4790	6
Human Diseases	Immune disease	hsa05330	Allograft rejection	7/563	39/8546	0.0125995496821876	0.0383611289430891	0.0233281136032985	3117/3123/3119/3107/3106/355/3133	7
Human Diseases	Cancer: overview	hsa05231	Choline metabolism in cancer	13/563	99/8546	0.0127155894452473	0.0383718230161889	0.0233346168673845	1956/5321/5156/1950/3091/8394/6583/5602/7248/1119/8395/8526/1120	13
Organismal Systems	Endocrine system	hsa04921	Oxytocin signaling pathway	18/563	155/8546	0.0131706744342141	0.0390539128875392	0.0237494083619238	1956/5321/3762/1026/1827/4773/5743/387/7226/109/801/4846/808/163688/6261/3708/55799/111	18
Human Diseases	Endocrine and metabolic disease	hsa04934	Cushing syndrome	18/563	155/8546	0.0131706744342141	0.0390539128875392	0.0237494083619238	1956/1029/1019/1030/1017/1021/1026/5925/1499/183/4297/1583/109/8326/3164/5443/3708/111	18
Organismal Systems	Endocrine system	hsa04924	Renin secretion	10/563	69/8546	0.0142956747450046	0.0420243542072981	0.0255557887909793	1909/358/1508/183/801/808/163688/3708/5136/111	10
Human Diseases	Cancer: specific types	hsa05225	Hepatocellular carcinoma	19/563	170/8546	0.0161711912616468	0.0471314206856543	0.0286614905851949	1956/1029/1019/3162/7157/4609/7040/1021/7042/581/4041/3082/1026/5925/1499/2950/2944/8326/3481	19
Human Diseases	Cancer: overview	hsa05230	Central carbon metabolism in cancer	10/563	71/8546	0.0172684890674701	0.0499030065424349	0.0303469433210671	1956/7157/4609/5156/3091/3939/3815/2263/2322/3945	10
