# Supplementary material for: Prognostic Role of Uric Acid-Related Gene Signatures in Glioblastoma Multiforme: Insights from Bulk RNA and Single-Cell RNA Sequencing
Source: Cancers (Basel). 2026 Apr 20;18(8):1297. doi: 10.3390/cancers18081297 (PMC13114913; doi:10.3390/cancers18081297)
Supplement: Supplementary file 1 [file cancers-18-01297-s001.zip › Table S5.xlsx]

## Sheet: Sheet1
Drug	Low Risk_mean_IC50	High Risk_mean_IC50	Low Risk_sd_IC50	High Risk_sd_IC50	Low Risk_n	High Risk_n	log2FC	p_value	FDR	significance
FH535	1.8952	2.45468	0.503085	0.622455	79	64	0.373179	3.64723e-08	3.64723e-07	***
Tubastatin A	4.5092	4.91581	0.661252	0.523006	79	64	0.124558	0.000780854	0.000867616	***
NSC-207895	3.7876	4.39962	0.728013	0.783414	79	64	0.216097	1.24027e-05	2.48053e-05	***
EX-527	5.58059	5.89367	0.411662	0.393144	79	64	0.0787468	5.49703e-05	9.16172e-05	***
Salubrinal	3.45903	3.82019	0.671274	0.588093	79	64	0.143277	0.000428488	0.000612126	***
SN-38	-4.7616	-3.78131	1.13508	1.30901	79	64	-0.332562	1.47682e-07	7.38412e-07	***
WH-4-023	2.91538	2.10744	0.81429	1.50581	79	64	-0.468195	0.000561286	0.000701608	***
Bortezomib	-5.03417	-5.93214	1.53293	1.56978	79	64	0.2368	0.00110606	0.00110606	**
LY317615	3.68914	3.05943	0.534477	0.910604	79	64	-0.270023	1.67993e-06	5.59976e-06	***
17-AAG	0.14151	-1.33409	1.50435	1.89088	79	64	NA	4.33115e-06	1.08279e-05	***
