# Supplementary material for: Prognostic Role of Uric Acid-Related Gene Signatures in Glioblastoma Multiforme: Insights from Bulk RNA and Single-Cell RNA Sequencing
Source: Cancers (Basel). 2026 Apr 20;18(8):1297. doi: 10.3390/cancers18081297 (PMC13114913; doi:10.3390/cancers18081297)
Supplement: Supplementary file 1 [file cancers-18-01297-s001.zip › Table S6.csv]

	chisq	df	p
ABCC8	0.631289234883195	1	0.426882808127713
UNC45B	0.00785138443425962	1	0.92939341965416
SEMA3C	0.164351238216724	1	0.685181627205526
PIK3R1	0.368180716977321	1	0.543997607065929
RYR3	0.00387987548644894	1	0.950332969677945
TMPRSS6	1.15025312039299	1	0.283496168932762
KBTBD6	0.638302183956858	1	0.424326270420359
PCDHGB2	1.6124798590166	1	0.204143560430434
ADCY1	0.0380187872220471	1	0.845405419235796
ENPEP	0.323691851515575	1	0.569397378870491
NLRP12	0.0547517367960886	1	0.814992050774939
PRDM9	0.356389741464678	1	0.550518149566232
PCDHGB3	0.42758676299103	1	0.513175468850177
TRRAP	1.36508396289791	1	0.242658326008113
IGFN1	1.87229454292227	1	0.171212513883131
KMT2D	0.0752061751641685	1	0.78390215529088
IL2RG	0.0977514762965516	1	0.754544819993852
ITSN1	2.05299668199089	1	0.151906937110715
