# Supplementary material for: Prognostic Role of Uric Acid-Related Gene Signatures in Glioblastoma Multiforme: Insights from Bulk RNA and Single-Cell RNA Sequencing
Source: Cancers (Basel). 2026 Apr 20;18(8):1297. doi: 10.3390/cancers18081297 (PMC13114913; doi:10.3390/cancers18081297)
Supplement: Supplementary file 1 [file cancers-18-01297-s001.zip › Table S7.xlsx]

## Sheet: Sheet1
cell type	marker gene
Microglia	CX3CR1, P2RY12, P2RY13
Endothelials	CLDN5, VWF, ABCG2, CAVIN2, CD34
B cells	IGHG1, IGHA1, CD79A, CD79B
T cells	CD3D, CD3E, CD3G, GZMA, GZMK
Macrophages	CD163, F13A1, APOC1, FPR2, CSF3R
Proliferating Macrophages	IL1R2, CSF3R, FRR2, CXCR2, CSCL1
DCs	CD1C, CD1E
Mural cells	NOTCH3, PDGFRB, RGS5, BGN, TAGLN
