# Supplementary material for: Prognostic Role of Uric Acid-Related Gene Signatures in Glioblastoma Multiforme: Insights from Bulk RNA and Single-Cell RNA Sequencing
Source: Cancers (Basel). 2026 Apr 20;18(8):1297. doi: 10.3390/cancers18081297 (PMC13114913; doi:10.3390/cancers18081297)
Supplement: Supplementary file 1 [file cancers-18-01297-s001.zip › Table S8.csv]

	Name	p_val	avg_diff	p_val_adj	cluster	direction	methods	target.gene
1	HALLMARK-COMPLEMENT	3.91574010703788e-25	-0.0167785958391751	1.95787005351894e-23	B cell	down	AUCell	ACTN2, ADAM9, ADRA2B, AKAP10, ANG, ANXA5, APOBEC3F, APOBEC3G, APOC1, ATOX1, BRPF3, C1QA, C1QC, C1R, C1S, C2, C3, C4BPB, C9, CA2, CALM1, CALM3, CASP1, CASP10, CASP3, CASP4, CASP5, CASP7, CASP9, CBLB, CCL5, CD36, CD40LG, CD46, CD55, CD59, CDA, CDH13, CDK5R1, CEBPB, CFB, CFH, CLU, COL4A2, CP, CPM, CPQ, CR1, CR2, CSRP1, CTSB, CTSC, CTSD, CTSH, CTSL, CTSO, CTSS, CTSV, CXCL1, DGKG, DGKH, DOCK10, DOCK4,…
2	HALLMARK-ALLOGRAFT-REJECTION	7.29238447498219e-25	-0.0148233160154033	3.64619223749109e-23	B cell	down	AUCell	ABCE1, ABI1, ACHE, ACVR2A, AKT1, APBB1, B2M, BCAT1, BCL10, BCL3, BRCA1, C2, CAPG, CCL13, CCL19, CCL2, CCL22, CCL4, CCL5, CCL7, CCND2, CCND3, CCR1, CCR2, CCR5, CD1D, CD2, CD247, CD28, CD3D, CD3E, CD3G, CD4, CD40, CD40LG, CD47, CD7, CD74, CD79A, CD80, CD86, CD8A, CD8B, CD96, CDKN2A, CFP, CRTAM, CSF1, CSK, CTSS, CXCL13, CXCL9, CXCR3, DEGS1, DYRK3, EGFR, EIF3A, EIF3D, EIF3J, EIF4G3, EIF5A, ELANE, ELF…
3	HALLMARK-PI3K-AKT-MTOR-SIGNALING	5.45208834825629e-24	-0.0149908456972914	2.72604417412815e-22	B cell	down	AUCell	ACACA, ACTR2, ACTR3, ADCY2, AKT1, AKT1S1, AP2M1, ARF1, ARHGDIA, ARPC3, ATF1, CAB39, CAB39L, CALR, CAMK4, CDK1, CDK2, CDK4, CDKN1A, CDKN1B, CFL1, CLTC, CSNK2B, CXCR4, DAPP1, DDIT3, DUSP3, E2F1, ECSIT, EGFR, EIF4E, FASLG, FGF17, FGF22, GNA14, GNGT1, GRB2, GRK2, GSK3B, HRAS, HSP90B1, IL2RG, IL4, IRAK4, ITPR2, LCK, MAP2K3, MAP2K6, MAP3K7, MAPK1, MAPK10, MAPK8, MAPK9, MAPKAP1, MKNK1, MKNK2, MYD88, NCK…
4	HALLMARK-APICAL-JUNCTION	7.33003032720696e-22	-0.00896175623978777	3.66501516360348e-20	B cell	down	AUCell	ACTA1, ACTB, ACTC1, ACTG1, ACTG2, ACTN1, ACTN2, ACTN3, ACTN4, ADAM15, ADAM23, ADAM9, ADAMTS5, ADRA1B, AKT2, AKT3, ALOX15B, AMH, AMIGO1, AMIGO2, ARHGEF6, ARPC2, ATP1A3, B4GALT1, BAIAP2, BMP1, CADM2, CADM3, CALB2, CAP1, CD209, CD274, CD276, CD34, CD86, CD99, CDH1, CDH11, CDH15, CDH3, CDH4, CDH6, CDH8, CDK8, CDSN, CERCAM, CLDN11, CLDN14, CLDN15, CLDN18, CLDN19, CLDN4, CLDN5, CLDN6, CLDN7, CLDN9, CNN…
5	HALLMARK-IL6-JAK-STAT3-SIGNALING	8.00007971036954e-18	-0.0149670898205145	4.00003985518477e-16	B cell	down	AUCell	A2M, ACVR1B, ACVRL1, BAK1, CBL, CCL7, CCR1, CD14, CD36, CD38, CD44, CD9, CNTFR, CRLF2, CSF1, CSF2, CSF2RA, CSF2RB, CSF3R, CXCL1, CXCL10, CXCL11, CXCL13, CXCL3, CXCL9, EBI3, FAS, GRB2, HAX1, HMOX1, IFNAR1, IFNGR1, IFNGR2, IL10RB, IL12RB1, IL13RA1, IL15RA, IL17RA, IL17RB, IL18R1, IL1B, IL1R1, IL1R2, IL2RA, IL2RG, IL3RA, IL4R, IL6, IL6ST, IL7, IL9R, INHBE, IRF1, IRF9, ITGA4, ITGB3, JUN, LEPR, LTB, L…
6	HALLMARK-MYC-TARGETS-V1	3.13216723482232e-16	-0.0157657530347304	1.56608361741116e-14	B cell	down	AUCell	ABCE1, ACP1, AIMP2, AP3S1, APEX1, BUB3, C1QBP, CAD, CANX, CBX3, CCNA2, CCT2, CCT3, CCT4, CCT5, CCT7, CDC20, CDC45, CDK2, CDK4, CLNS1A, CNBP, COPS5, COX5A, CSTF2, CTPS1, CUL1, CYC1, DDX18, DDX21, DEK, DHX15, DUT, EEF1B2, EIF1AX, EIF2S1, EIF2S2, EIF3B, EIF3D, EIF3J, EIF4A1, EIF4E, EIF4G2, EIF4H, ERH, ETF1, EXOSC7, FAM120A, FBL, G3BP1, GLO1, GNL3, GOT2, GSPT1, HDAC2, HDDC2, HDGF, HNRNPA1, HNRNPA2B1,…
7	HALLMARK-MTORC1-SIGNALING	3.22387920708269e-13	-0.0105323086985643	1.61193960354135e-11	B cell	down	AUCell	ABCF2, ACACA, ACLY, ACSL3, ACTR2, ACTR3, ADD3, ADIPOR2, AK4, ALDOA, ARPC5L, ASNS, ATP2A2, ATP5MC1, ATP6V1D, AURKA, BCAT1, BHLHE40, BTG2, BUB1, CACYBP, CALR, CANX, CCNF, CCNG1, CCT6A, CD9, CDC25A, CDKN1A, CFP, COPS5, CORO1A, CTH, CTSC, CXCR4, CYB5B, CYP51A1, DAPP1, DDIT3, DDIT4, DDX39A, DHCR24, DHCR7, DHFR, EBP, EDEM1, EEF1E1, EGLN3, EIF2S2, ELOVL5, ELOVL6, ENO1, ERO1A, ETF1, FADS1, FADS2, FDXR, F…
8	HALLMARK-KRAS-SIGNALING-UP	2.74125916232896e-11	-0.00861847514673651	1.37062958116448e-09	B cell	down	AUCell	ABCB1, ACE, ADAM17, ADAM8, ADAMDEC1, ADGRA2, ADGRL4, AKAP12, AKT2, ALDH1A2, ALDH1A3, AMMECR1, ANGPTL4, ANKH, ANO1, ANXA10, APOD, ARG1, ATG10, AVL9, BIRC3, BMP2, BPGM, BTBD3, BTC, C3AR1, CA2, CAB39L, CBL, CBR4, CBX8, CCL20, CCND2, CCSER2, CD37, CDADC1, CFB, CFH, CIDEA, CLEC4A, CMKLR1, CPE, CROT, CSF2, CSF2RA, CTSS, CXCL10, CXCR4, DCBLD2, DNMBP, DOCK2, DUSP6, EMP1, ENG, EPB41L3, EPHB2, EREG, ERO1A,…
9	HALLMARK-GLYCOLYSIS	4.20589013100529e-11	-0.0072637758165728	2.10294506550264e-09	B cell	down	AUCell	ABCB6, ADORA2B, AGL, AGRN, AK3, AK4, AKR1A1, ALDH7A1, ALDH9A1, ALDOA, ALDOB, ALG1, ANG, ANGPTL4, ANKZF1, ARPP19, ARTN, AURKA, B3GALT6, B3GAT1, B3GAT3, B3GNT3, B4GALT1, B4GALT2, B4GALT4, B4GALT7, BIK, BPNT1, CACNA1H, CAPN5, CASP6, CD44, CDK1, CENPA, CHPF, CHPF2, CHST1, CHST12, CHST2, CHST6, CITED2, CLDN3, CLDN9, CLN6, COG2, COL5A1, COPB2, CTH, CXCR4, CYB5A, DCN, DDIT4, DEPDC1, DLD, DPYSL4, DSC2, E…
10	HALLMARK-INFLAMMATORY-RESPONSE	1.44801696761844e-10	-0.0116347930458777	7.2400848380922e-09	B cell	down	AUCell	ABCA1, ABI1, ACVR1B, ACVR2A, ADGRE1, ADM, ADORA2B, ADRM1, AHR, APLNR, AQP9, ATP2A2, ATP2B1, ATP2C1, AXL, BDKRB1, BEST1, BST2, BTG2, C3AR1, C5AR1, CALCRL, CCL17, CCL2, CCL20, CCL22, CCL24, CCL5, CCL7, CCR7, CCRL2, CD14, CD40, CD48, CD55, CD69, CD70, CD82, CDKN1A, CHST2, CLEC5A, CMKLR1, CSF1, CSF3, CSF3R, CX3CL1, CXCL10, CXCL11, CXCL6, CXCL8, CXCL9, CXCR6, CYBB, DCBLD2, EBI3, EDN1, EIF2AK2, EMP3, E…
11	HALLMARK-COAGULATION	5.54518986309787e-10	-0.00927286883960343	2.77259493154893e-08	B cell	down	AUCell	A2M, ACOX2, ADAM9, ANG, ANXA1, APOA1, APOC1, APOC2, ARF4, BMP1, C1QA, C1R, C1S, C2, C3, C8B, C8G, C9, CAPN2, CAPN5, CASP9, CD9, CFB, CFD, CFH, CFI, CLU, COMP, CPB2, CPQ, CRIP2, CSRP1, CTSB, CTSE, CTSH, CTSK, CTSO, CTSV, DCT, DPP4, DUSP14, DUSP6, F10, F11, F12, F13B, F2, F2RL2, F3, F8, FBN1, FGG, FN1, FURIN, FYN, GDA, GNB2, GNG12, GP1BA, GP9, GSN, HNF4A, HPN, HRG, HTRA1, ISCU, ITGA2, ITGB3, ITIH1,…
12	HALLMARK-TGF-BETA-SIGNALING	1.69371499722068e-09	-0.013263925453341	8.46857498610339e-08	B cell	down	AUCell	ACVR1, APC, ARID4B, BCAR3, BMP2, BMPR1A, BMPR2, CDH1, CDK9, CDKN1C, CTNNB1, ENG, FKBP1A, FNTA, FURIN, HDAC1, HIPK2, ID1, ID2, ID3, IFNGR2, JUNB, KLF10, LEFTY2, LTBP2, MAP3K7, NCOR2, NOG, PMEPA1, PPM1A, PPP1CA, PPP1R15A, RAB31, RHOA, SERPINE1, SKI, SKIL, SLC20A1, SMAD1, SMAD3, SMAD6, SMAD7, SMURF1, SMURF2, SPTBN1, TGFB1, TGFBR1, TGIF1, THBS1, TJP1, TRIM33, UBE2D3, WWTR1, XIAP
13	HALLMARK-MITOTIC-SPINDLE	2.10473759171078e-08	-0.00563850097941127	1.05236879585539e-06	B cell	down	AUCell	ABI1, ABL1, ABR, ACTN4, AKAP13, ALMS1, ALS2, ANLN, APC, ARAP3, ARF6, ARFGEF1, ARFIP2, ARHGAP10, ARHGAP27, ARHGAP29, ARHGAP4, ARHGAP5, ARHGDIA, ARHGEF11, ARHGEF12, ARHGEF2, ARHGEF3, ARHGEF7, ARL8A, ATG4B, AURKA, BCAR1, BCL2L11, BCR, BIN1, BIRC5, BRCA2, BUB1, CAPZB, CCDC88A, CCNB2, CD2AP, CDC27, CDC42, CDC42BPA, CDC42EP1, CDC42EP2, CDC42EP4, CDK1, CDK5RAP2, CENPE, CENPF, CENPJ, CEP131, CEP192, CEP2…
14	HALLMARK-NOTCH-SIGNALING	9.90284118320447e-08	-0.00894081266855604	4.95142059160224e-06	B cell	down	AUCell	APH1A, ARRB1, CCND1, CUL1, DLL1, DTX1, DTX2, DTX4, FBXW11, FZD1, FZD5, FZD7, HES1, HEYL, JAG1, KAT2A, LFNG, MAML2, NOTCH1, NOTCH2, NOTCH3, PPARD, PRKCA, PSEN2, PSENEN, RBX1, SAP30, SKP1, ST3GAL6, TCF7L2, WNT5A
15	HALLMARK-P53-PATHWAY	1.06196501938803e-07	-0.0068037057916118	5.30982509694016e-06	B cell	down	AUCell	ABAT, ABCC5, ABHD4, ACVR1B, ADA, AEN, AK1, ALOX15B, ANKRA2, APAF1, APP, ATF3, BAIAP2, BAK1, BAX, BLCAP, BMP2, BTG1, BTG2, CASP1, CCND2, CCND3, CCNG1, CCNK, CCP110, CD81, CD82, CDH13, CDK5R1, CDKN1A, CDKN2A, CDKN2AIP, CDKN2B, CEBPA, CGRRF1, CLCA2, COQ8A, CSRNP2, CTSD, CTSF, CYFIP2, DCXR, DDB2, DDIT3, DDIT4, DEF6, DGKA, DNTTIP2, DRAM1, EI24, ELP1, EPHA2, EPHX1, EPS8L2, ERCC5, F2R, FAM162A, FAS, FBX…
16	HALLMARK-HEDGEHOG-SIGNALING	5.88920781970772e-07	-0.0080362955003434	2.94460390985386e-05	B cell	down	AUCell	ACHE, ADGRG1, AMOT, CDK5R1, CDK6, CELSR1, CNTFR, CRMP1, DPYSL2, ETS2, GLI1, HEY1, HEY2, L1CAM, LDB1, MYH9, NF1, NKX6-1, NRCAM, NRP1, NRP2, OPHN1, PLG, PML, PTCH1, RASA1, RTN1, SCG2, SHH, SLIT1, THY1, TLE1, TLE3, UNC5C, VEGFA, VLDLR
17	HALLMARK-ANGIOGENESIS	1.40040856171366e-06	-0.0116333377801113	7.00204280856831e-05	B cell	down	AUCell	APP, CCND2, COL3A1, COL5A2, CXCL6, FGFR1, FSTL1, ITGAV, JAG1, JAG2, KCNJ8, LPL, LRPAP1, LUM, MSX1, NRP1, OLR1, PDGFA, PF4, PGLYRP1, POSTN, PRG2, PTK2, S100A4, SERPINA5, SLCO2A1, SPP1, STC1, THBD, TIMP1, TNFRSF21, VAV2, VCAN, VEGFA, VTN
18	HALLMARK-PROTEIN-SECRETION	2.90316217435997e-06	-0.00695858857570784	0.000145158108717999	B cell	down	AUCell	ABCA1, ADAM10, ANP32E, AP1G1, AP2B1, AP2M1, AP2S1, AP3B1, AP3S1, ARCN1, ARF1, ARFGAP3, ARFGEF1, ARFGEF2, ARFIP1, ATP1A1, ATP6V1B1, ATP6V1H, ATP7A, BET1, BNIP3, CAV2, CD63, CLCN3, CLN5, CLTA, CLTC, COG2, COPB1, COPB2, COPE, CTSC, DNM1L, DST, EGFR, ERGIC3, GALC, GBF1, GLA, GNAS, GOLGA4, GOSR2, ICA1, IGF2R, KIF1B, KRT18, LAMP2, LMAN1, M6PR, MAPK1, MON2, NAPA, NAPG, OCRL, PAM, PPT1, RAB14, RAB22A, RA…
19	HALLMARK-CHOLESTEROL-HOMEOSTASIS	3.92747463762853e-06	-0.00807212312827341	0.000196373731881426	B cell	down	AUCell	ABCA2, ACAT2, ACSS2, ACTG1, ALCAM, ALDOC, ANTXR2, ANXA5, ATF3, ATF5, ATXN2, AVPR1A, CBS, CD9, CHKA, CLU, CPEB2, CTNNB1, CXCL16, CYP51A1, DHCR7, EBP, ECH1, ERRFI1, ETHE1, FABP5, FADS2, FASN, FBXO6, FDFT1, FDPS, GLDC, GNAI1, GPX8, GSTM2, GUSB, HMGCR, HMGCS1, HSD17B7, IDI1, JAG1, LDLR, LGALS3, LGMN, LPL, LSS, MAL2, MVD, MVK, NFIL3, NSDHL, PCYT2, PDK3, PLAUR, PLSCR1, PMVK, PNRC1, PPARG, S100A11, SC5D…
20	HALLMARK-PEROXISOME	4.80123861833876e-06	-0.00477664616281773	0.000240061930916938	B cell	down	AUCell	ABCB1, ABCB4, ABCB9, ABCC5, ABCC8, ABCD1, ABCD2, ABCD3, ACAA1, ACOT8, ACOX1, ACSL1, ACSL4, ACSL5, ALB, ALDH1A1, ALDH9A1, ATXN1, BCL10, CADM1, CAT, CDK7, CEL, CLN6, CLN8, CNBP, CRABP1, CRABP2, CRAT, CTBP1, CTPS1, DHCR24, DHRS3, DIO1, DLG4, ECH1, ECI2, EHHADH, ELOVL5, EPHX2, ERCC1, ERCC3, ESR2, FABP6, FADS1, FDPS, FIS1, GNPAT, GSTK1, HMGCL, HRAS, HSD11B2, HSD17B11, HSD17B4, HSD3B7, IDE, IDH1, IDH2,…
21	HALLMARK-IL2-STAT5-SIGNALING	9.95470228825834e-05	-0.00440620328844486	0.00497735114412917	B cell	down	AUCell	ABCB1, ADAM19, AGER, AHCY, AHNAK, AHR, ALCAM, AMACR, ANXA4, APLP1, ARL4A, BATF, BATF3, BCL2, BCL2L1, BHLHE40, BMP2, BMPR2, CA2, CAPG, CAPN3, CASP3, CCND2, CCND3, CCNE1, CCR4, CD44, CD48, CD79B, CD81, CD83, CD86, CDC42SE2, CDC6, CDCP1, CDKN1C, CISH, CKAP4, COCH, COL6A1, CSF1, CSF2, CST7, CTLA4, CTSZ, CXCL10, CYFIP1, DCPS, DENND5A, DHRS3, DRC1, ECM1, EEF1AKMT1, EMP1, ENO3, ENPP1, EOMES, ETFBKMT, ET…
22	HALLMARK-G2M-CHECKPOINT	0.000134919275651855	-0.00427889868707334	0.00674596378259275	B cell	down	AUCell	ABL1, AMD1, ARID4A, ATF5, ATRX, AURKA, AURKB, BARD1, BCL3, BIRC5, BRCA2, BUB1, BUB3, CASP8AP2, CBX1, CCNA2, CCNB2, CCND1, CCNF, CCNT1, CDC20, CDC25A, CDC25B, CDC27, CDC45, CDC6, CDC7, CDK1, CDK4, CDKN1B, CDKN2C, CDKN3, CENPA, CENPE, CENPF, CHAF1A, CHEK1, CHMP1A, CKS1B, CKS2, CTCF, CUL1, CUL3, CUL4A, CUL5, DBF4, DDX39A, DKC1, DMD, DR1, DTYMK, E2F1, E2F2, E2F3, E2F4, EFNA5, EGF, ESPL1, EWSR1, EXO1,…
23	HALLMARK-FATTY-ACID-METABOLISM	0.000337263198484153	-0.00363558008610279	0.0168631599242076	B cell	down	AUCell	AADAT, ACAA1, ACAA2, ACADL, ACADM, ACADS, ACADVL, ACAT2, ACO2, ACOT2, ACOT8, ACOX1, ACSL1, ACSL4, ACSL5, ACSM3, ACSS1, ADIPOR2, ADSL, ALAD, ALDH1A1, ALDH3A1, ALDH3A2, ALDH9A1, ALDOA, AOC3, APEX1, AQP7, AUH, BCKDHB, BLVRA, BMPR1B, BPHL, CA2, CA4, CA6, CBR1, CBR3, CD1D, CD36, CEL, CIDEA, CPOX, CPT1A, CPT2, CRAT, CRYZ, CYP1A1, D2HGDH, DECR1, DHCR24, DLD, DLST, ECH1, ECHS1, ECI1, ECI2, EHHADH, ELOVL5…
24	HALLMARK-DNA-REPAIR	0.000524947917425993	0.00249049611977058	0.0262473958712996	B cell	up	AUCell	AAAS, ADA, ADCY6, ADRM1, AGO4, AK1, AK3, ALYREF, APRT, ARL6IP1, BCAM, BCAP31, BOLA2, BRF2, CANT1, CCNO, CDA, CETN2, CLP1, CMPK2, COX17, CSTF3, DAD1, DCTN4, DDB1, DDB2, DGCR8, DGUOK, DUT, EDF1, EIF1B, ELL, ELOA, ERCC1, ERCC2, ERCC3, ERCC4, ERCC5, ERCC8, FEN1, GMPR2, GPX4, GSDME, GTF2A2, GTF2B, GTF2F1, GTF2H1, GTF2H3, GTF2H5, GTF3C5, GUK1, HCLS1, HPRT1, IMPDH2, ITPA, LIG1, MPC2, MPG, MRPL40, NCBP2,…
25	HALLMARK-MYOGENESIS	0.000752028137271109	-0.00246080186625108	0.0376014068635555	B cell	down	AUCell	ABLIM1, ACHE, ACSL1, ACTA1, ACTC1, ACTN2, ACTN3, ADAM12, ADCY9, AEBP1, AGL, AGRN, AK1, AKT2, ANKRD2, APLNR, APOD, APP, ATP2A1, ATP6AP1, BAG1, BDKRB2, BHLHE40, BIN1, CACNA1H, CAMK2B, CASQ1, CASQ2, CD36, CDH13, CDKN1A, CFD, CHRNA1, CHRNB1, CHRNG, CKB, CKM, CKMT2, CLU, CNN3, COL15A1, COL1A1, COL3A1, COL4A2, COL6A2, COL6A3, COX6A2, COX7A1, CRAT, CRYAB, CTF1, DAPK2, DES, DMD, DMPK, DTNA, EFS, EIF4A2, …
26	HALLMARK-BILE-ACID-METABOLISM	0.00135613083258257	0.00191514736190903	0.0678065416291287	B cell	up	AUCell	ABCA1, ABCA2, ABCA3, ABCA4, ABCA5, ABCA6, ABCA8, ABCA9, ABCD1, ABCD2, ABCD3, ABCG4, ABCG8, ACSL1, ACSL5, AKR1D1, ALDH1A1, ALDH8A1, ALDH9A1, AMACR, APOA1, AQP9, AR, ATXN1, BBOX1, BCAR3, BMP6, CAT, CH25H, CROT, CYP27A1, CYP39A1, CYP46A1, CYP7A1, CYP7B1, CYP8B1, DHCR24, DIO1, DIO2, EFHC1, EPHX2, FADS1, FADS2, FDXR, GCLM, GNMT, GNPAT, GSTK1, HACL1, HSD17B11, HSD17B4, HSD17B6, HSD3B7, IDH1, IDH2, IDI1…
27	HALLMARK-HYPOXIA	0.00188823964578392	-0.00579804060811878	0.0944119822891959	B cell	down	AUCell	ACKR3, ADM, ADORA2B, AK4, AKAP12, ALDOA, ALDOB, ALDOC, AMPD3, ANGPTL4, ANKZF1, ANXA2, ATF3, ATP7A, B3GALT6, B4GALNT2, BCAN, BCL2, BGN, BHLHE40, BNIP3L, BTG1, CA12, CASP6, CAV1, CAVIN1, CAVIN3, CCNG2, CDKN1A, CDKN1B, CDKN1C, CHST2, CHST3, CITED2, COL5A1, CP, CSRP2, CXCR4, DCN, DDIT3, DDIT4, DPYSL4, DTNA, DUSP1, EDN2, EFNA1, EFNA3, EGFR, ENO1, ENO2, ENO3, ERO1A, ERRFI1, ETS1, EXT1, F3, FAM162A, FBP…
28	HALLMARK-PANCREAS-BETA-CELLS	0.00258349464736169	-0.00517845998576986	0.129174732368084	B cell	down	AUCell	ABCC8, AKT3, CHGA, DCX, DPP4, ELP4, FOXO1, G6PC2, GCK, HNF1A, IAPP, INSM1, ISL1, LMO2, MAFB, NEUROD1, NEUROG3, NKX2-2, NKX6-1, PAK3, PAX6, PCSK1, PCSK2, PKLR, SEC11A, SPCS1, SRP14, SRP9, SRPRB, SST, STXBP1, VDR
29	HALLMARK-KRAS-SIGNALING-DN	0.00413552299753654	0.00161144355945056	0.206776149876827	B cell	up	AUCell	ABCB11, ABCG4, ACTC1, ADRA2C, AKR1B10, ARHGDIG, ARPP21, ASB7, ATP6V1B1, BARD1, BMPR1B, BRDT, BTG2, C5, CACNA1F, CALCB, CALML5, CAMK1D, CAPN9, CCDC106, CCNA1, CD207, CD40LG, CD80, CDH16, CDKAL1, CELSR2, CHRNG, CHST2, CKM, CLDN16, CLSTN3, CNTFR, COL2A1, COPZ2, COQ8A, CPA2, CPB1, CPEB3, CYP39A1, DCC, DLK2, DTNB, EDN1, EDN2, EFHD1, EGF, ENTPD7, EPHA5, FGF22, FGFR3, FGGY, GAMT, GDNF, GP1BA, GPR19, GPR…
30	HALLMARK-MYC-TARGETS-V2	0.00431506729483406	-0.00315968179018783	0.215753364741703	B cell	down	AUCell	AIMP2, BYSL, CBX3, CDK4, DCTPP1, DDX18, DUSP2, EXOSC5, FARSA, GNL3, GRWD1, HK2, HSPD1, HSPE1, IMP4, IPO4, LAS1L, MAP3K6, MCM4, MCM5, MPHOSPH10, MRTO4, MYBBP1A, MYC, NDUFAF4, NIP7, NOC4L, NOLC1, NOP16, NOP2, NOP56, NPM1, PA2G4, PES1, PHB, PLK1, PLK4, PPAN, PPRC1, PRMT3, PUS1, RABEPK, RCL1, RRP12, RRP9, SLC19A1, SLC29A2, SORD, SRM, SUPV3L1, TBRG4, TCOF1, TFB2M, TMEM97, UNG, UTP20, WDR43, WDR74
31	HALLMARK-UV-RESPONSE-DN	0.0077709216177333	-0.00261445938694894	0.388546080886665	B cell	down	AUCell	ABCC1, ACVR2A, ADD3, ADGRL2, ADORA2B, AGGF1, AKT3, AMPH, ANXA2, ANXA4, APBB2, ARHGEF9, ATP2B1, ATP2B4, ATP2C1, ATRN, ATRX, ATXN1, BCKDHB, BDNF, BHLHE40, BMPR1A, CACNA1A, CAP2, CAV1, CDC42BPA, CDK13, CDKN1B, CDON, CELF2, CITED2, COL11A1, COL1A1, COL1A2, COL3A1, COL5A2, DAB2, DBP, DDAH1, DLC1, DLG1, DUSP1, DYRK1A, EFEMP1, ERBB2, F3, FBLN5, FHL2, FYN, FZD2, GCNT1, GJA1, GRK5, HAS2, ICA1, ID1, IGF1R,…
32	HALLMARK-APICAL-SURFACE	0.00890844149557201	-0.00323207556156475	0.445422074778601	B cell	down	AUCell	ADAM10, ADIPOR2, AFAP1L2, AKAP7, APP, ATP8B1, B4GALT1, BRCA1, CD160, CROCC, CRYBG1, CX3CL1, DCBLD2, EFNA5, EPHB4, FLOT2, GAS1, GATA3, GHRL, GSTM3, HSPB1, IL2RB, IL2RG, LYN, LYPD3, MAL, MDGA1, NCOA6, NTNG1, PCSK9, PKHD1, PLAUR, RHCG, RTN4RL1, SCUBE1, SHROOM2, SLC2A4, SLC34A3, SRPX, SULF2, THY1, TMEM8B
33	HALLMARK-UNFOLDED-PROTEIN-RESPONSE	0.00923934957846878	-0.00183116071994745	0.461967478923439	B cell	down	AUCell	ALDH18A1, ARFGAP1, ASNS, ATF3, ATF4, ATF6, ATP6V0D1, BAG3, BANF1, CALR, CCL2, CEBPB, CEBPG, CHAC1, CKS1B, CNOT2, CNOT4, CNOT6, CXXC1, DCP1A, DCP2, DCTN1, DDIT4, DDX10, DKC1, DNAJA4, DNAJB9, DNAJC3, EDC4, EDEM1, EEF2, EIF2AK3, EIF2S1, EIF4A1, EIF4A2, EIF4A3, EIF4E, EIF4EBP1, EIF4G1, ERN1, ERO1A, EXOC2, EXOSC1, EXOSC10, EXOSC2, EXOSC4, EXOSC5, EXOSC9, FKBP14, FUS, GEMIN4, GOSR2, HERPUD1, HSP90B1, H…
34	HALLMARK-APOPTOSIS	0.0382424117650701	-0.00401687520293598	1	B cell	down	AUCell	ADD1, AIFM3, ANKH, ANXA1, APP, ATF3, AVPR1A, BAX, BCAP31, BCL10, BCL2L1, BCL2L10, BCL2L11, BCL2L2, BGN, BID, BIK, BIRC3, BMF, BMP2, BNIP3L, BRCA1, BTG2, BTG3, CASP1, CASP2, CASP3, CASP4, CASP6, CASP7, CASP8, CASP9, CAV1, CCNA1, CCND1, CCND2, CD14, CD2, CD38, CD44, CD69, CDC25B, CDK2, CDKN1A, CDKN1B, CFLAR, CLU, CREBBP, CTH, CTNNB1, CYLD, DAP, DAP3, DCN, DDIT3, DFFA, DNAJA1, DNAJC3, DNM1L, DPYD, E…
35	HALLMARK-XENOBIOTIC-METABOLISM	0.0401235395637333	-0.00187803093243531	1	B cell	down	AUCell	ABCC2, ABCC3, ABCD2, ABHD6, ACO2, ACOX1, ACOX2, ACOX3, ACP1, ACP2, ACSM1, ADH5, AHCY, AKR1C2, AKR1C3, ALAS1, ALDH2, ALDH3A1, ALDH9A1, ANGPTL3, AOX1, AP4B1, APOE, AQP9, ARG1, ARG2, ARPP19, ASL, ATOH8, ATP2A2, BCAR1, BCAT1, BLVRB, BPHL, CA2, CASP6, CAT, CBR1, CD36, CDA, CDO1, CES1, CFB, CNDP2, COMT, CROT, CSAD, CYB5A, CYFIP2, CYP17A1, CYP1A1, CYP1A2, CYP26A1, CYP27A1, CYP2C18, CYP2E1, CYP2J2, CYP2S…
36	HALLMARK-SPERMATOGENESIS	0.046097378094071	0.000917016489378836	1	B cell	up	AUCell	ACE, ACRBP, ACRV1, ACTL7B, ADAD1, ADCYAP1, AGFG1, ALOX15, ARL4A, ART3, AURKA, BRAF, BUB1, CAMK4, CCNA1, CCNB2, CCT6B, CDK1, CDKN3, CFTR, CHFR, CHRM4, CLGN, CLPB, CLVS1, CNIH2, COIL, CSNK2A2, DBF4, DCC, DDX25, DMC1, DMRT1, DPEP3, ELOVL3, EZH2, GAD1, GAPDHS, GFI1, GMCL1, GRM8, GSG1, GSTM3, HBZ, HOXB1, HSPA1L, HSPA2, HSPA4L, IDE, IFT88, IL12RB2, IL13RA2, IP6K1, JAM3, KIF2C, LDHC, LPIN1, MAP7, MAST2,…
37	HALLMARK-HEME-METABOLISM	0.066179484021798	0.00118352105495392	1	B cell	up	AUCell	ABCB6, ABCG2, ACKR1, ACP5, ACSL6, ADD1, ADD2, ADIPOR1, AGPAT4, ALAD, ALAS2, ALDH1L1, ALDH6A1, ANK1, AQP3, ARHGEF12, ARL2BP, ASNS, ATG4A, ATP6V0A1, BACH1, BCAM, BLVRA, BLVRB, BMP2K, BNIP3L, BPGM, BSG, BTG2, BTRC, C3, CA1, CA2, CAST, CAT, CCDC28A, CCND3, CDC27, CDR2, CIR1, CLCN3, CLIC2, CPOX, CTNS, CTSB, CTSE, DAAM1, DCAF10, DCAF11, DCUN1D1, DMTN, E2F2, EIF2AK1, ELL2, ENDOD1, EPB41, EPOR, ERMAP, EZ…
38	HALLMARK-UV-RESPONSE-UP	0.0666715614187586	-0.00256200147061854	1	B cell	down	AUCell	ABCB1, ACAA1, AGO2, ALAS1, ALDOA, AMD1, AP2S1, APOM, AQP3, ARRB2, ASNS, ATF3, ATP6V1C1, ATP6V1F, BAK1, BCL2L11, BID, BMP2, BSG, BTG1, BTG2, BTG3, C4BPB, CA2, CASP3, CCK, CCND3, CCNE1, CDC34, CDC5L, CDK2, CDKN1C, CDKN2B, CDO1, CEBPG, CHKA, CHRNA5, CLCN2, CLTB, CNP, COL2A1, CREG1, CTSV, CXCL2, CYB5B, CYB5R1, CYP1A1, DDX21, DGAT1, DLG4, DNAJA1, DNAJB1, E2F5, EIF2S3, EIF5, ENO2, EPCAM, EPHX1, FEN1, F…
39	HALLMARK-ESTROGEN-RESPONSE-LATE	0.0799474334142098	-0.00114153758841321	1	B cell	down	AUCell	ABCA3, ABHD2, ACOX2, ADD3, AFF1, AGR2, ALDH3A2, ALDH3B1, AMFR, ANXA9, AREG, ARL3, ASCL1, ASS1, ATP2B4, BAG1, BATF, BCL2, BLVRB, BTG3, CA12, CA2, CACNA2D2, CALCR, CAV1, CCNA1, CCND1, CD44, CD9, CDC20, CDC6, CDH1, CELSR2, CHPT1, CHST8, CISH, CKB, CLIC3, COX6C, CPE, CXCL12, CXCL14, CYP26B1, CYP4F11, DCXR, DHCR7, DHRS2, DLG5, DNAJC1, DNAJC12, DUSP2, DYNLT3, EGR3, ELOVL5, EMP2, ETFB, FABP5, FAM102A, F…
40	HALLMARK-ADIPOGENESIS	0.173540571456838	-0.00189035757663603	1	B cell	down	AUCell	ABCA1, ABCB8, ACAA2, ACADL, ACADM, ACADS, ACLY, ACO2, ACOX1, ADCY6, ADIG, ADIPOR2, AGPAT3, AIFM1, AK2, ALDH2, ALDOA, ANGPT1, ANGPTL4, APLP2, APOE, ARAF, ARL4A, ATL2, ATP1B3, ATP5PO, BAZ2A, BCKDHA, BCL2L13, BCL6, C3, CAT, CAVIN1, CAVIN2, CCNG2, CD151, CD302, CD36, CDKN2C, CHCHD10, CHUK, CIDEA, CMBL, CMPK1, COL15A1, COL4A1, COQ3, COQ5, COQ9, COX6A1, COX7B, COX8A, CPT2, CRAT, CS, CYC1, CYP4B1, DBT, …
41	HALLMARK-INTERFERON-ALPHA-RESPONSE	0.202281695513099	-0.00326417883189294	1	B cell	down	AUCell	ADAR, B2M, BATF2, BST2, C1S, CASP1, CASP8, CCRL2, CD47, CD74, CMPK2, CMTR1, CNP, CSF1, CXCL10, CXCL11, DDX60, DHX58, EIF2AK2, ELF1, EPSTI1, GBP2, GBP4, GMPR, HELZ2, HERC6, HLA-C, IFI27, IFI30, IFI35, IFI44, IFI44L, IFIH1, IFIT2, IFIT3, IFITM1, IFITM2, IFITM3, IL15, IL4R, IL7, IRF1, IRF2, IRF7, IRF9, ISG15, ISG20, LAMP3, LAP3, LGALS3BP, LPAR6, LY6E, MOV10, MVB12A, MX1, NCOA7, NMI, NUB1, OAS1, OASL…
42	HALLMARK-ANDROGEN-RESPONSE	0.210660966046238	-0.00149999526915565	1	B cell	down	AUCell	ABCC4, ABHD2, ACSL3, ACTN1, ADAMTS1, ADRM1, AKAP12, AKT1, ALDH1A3, ANKH, APPBP2, ARID5B, AZGP1, B2M, B4GALT1, BMPR1B, CAMKK2, CCND1, CCND3, CDC14B, CDK6, CENPN, DBI, DHCR24, DNAJB9, ELK4, ELL2, ELOVL5, FADS1, FKBP5, GNAI3, GPD1L, GSR, GUCY1A1, HERC3, HMGCR, HMGCS1, HOMER2, HPGD, HSD17B14, IDI1, INPP4B, INSIG1, IQGAP2, ITGAV, KLK2, KLK3, KRT19, KRT8, LIFR, LMAN1, MAF, MAK, MAP7, MERTK, MYL12A, NCO…
43	HALLMARK-ESTROGEN-RESPONSE-EARLY	0.220150461576092	-0.000716968373139969	1	B cell	down	AUCell	ABAT, ABCA3, ABHD2, ABLIM1, ADCY1, ADCY9, ADD3, AFF1, AKAP1, ALDH3B1, AMFR, ANXA9, AQP3, AR, AREG, ARL3, ASB13, B4GALT1, BAG1, BCL11B, BCL2, BHLHE40, BLVRB, CA12, CALB2, CALCR, CANT1, CBFA2T3, CCND1, CD44, CELSR1, CELSR2, CHPT1, CISH, CLDN7, CLIC3, CXCL12, CYP26B1, DEPTOR, DHCR7, DHRS2, DHRS3, DLC1, DYNLT3, EGR3, ELF1, ELF3, ELOVL2, ELOVL5, ENDOD1, ESRP2, FAM102A, FARP1, FASN, FCMR, FDFT1, FHL2, …
44	HALLMARK-WNT-BETA-CATENIN-SIGNALING	0.223434292311825	0.00203954636575918	1	B cell	up	AUCell	ADAM17, AXIN1, AXIN2, CCND2, CSNK1E, CTNNB1, CUL1, DKK1, DKK4, DLL1, DVL2, FRAT1, FZD1, FZD8, GNAI1, HDAC11, HDAC2, HDAC5, HEY1, HEY2, JAG1, JAG2, KAT2A, LEF1, MAML1, MYC, NCOR2, NCSTN, NKD1, NOTCH1, NOTCH4, NUMB, PPARD, PSEN2, PTCH1, RBPJ, SKP2, TCF7, TP53, WNT5B, WNT6
45	HALLMARK-INTERFERON-GAMMA-RESPONSE	0.277124167909837	-0.0030309403218806	1	B cell	down	AUCell	ADAR, APOL6, ARID5B, ARL4A, AUTS2, B2M, BANK1, BATF2, BPGM, BST2, BTG1, C1R, C1S, CASP1, CASP3, CASP4, CASP7, CASP8, CCL2, CCL5, CCL7, CD274, CD38, CD40, CD69, CD74, CD86, CDKN1A, CFB, CFH, CIITA, CMKLR1, CMPK2, CMTR1, CSF2RB, CXCL10, CXCL11, CXCL9, DDX58, DDX60, DHX58, EIF2AK2, EIF4E3, EPSTI1, FAS, FCGR1A, FGL2, FPR1, GBP4, GBP6, GCH1, GPR18, GZMA, HELZ2, HERC6, HIF1A, HLA-A, HLA-B, HLA-DMA, HLA…
46	HALLMARK-E2F-TARGETS	0.297304432729756	-0.00157685814083093	1	B cell	down	AUCell	AK2, ANP32E, ASF1A, ASF1B, ATAD2, AURKA, AURKB, BARD1, BIRC5, BRCA1, BRCA2, BRMS1L, BUB1B, CBX5, CCNB2, CCNE1, CCP110, CDC20, CDC25A, CDC25B, CDCA3, CDCA8, CDK1, CDK4, CDKN1A, CDKN1B, CDKN2A, CDKN2C, CDKN3, CENPE, CENPM, CHEK1, CHEK2, CIT, CKS1B, CKS2, CNOT9, CSE1L, CTCF, CTPS1, DCK, DCLRE1B, DCTPP1, DDX39A, DEK, DEPDC1, DIAPH3, DLGAP5, DNMT1, DONSON, DSCC1, DUT, E2F8, EED, EIF2S1, ESPL1, EXOSC8,…
47	HALLMARK-REACTIVE-OXYGEN-SPECIES-PATHWAY	0.56387932367688	0.00115152011799251	1	B cell	up	AUCell	ABCC1, ATOX1, CAT, CDKN2D, EGLN2, ERCC2, FES, FTL, G6PD, GCLC, GCLM, GLRX, GLRX2, GPX3, GPX4, GSR, HHEX, HMOX2, IPCEF1, JUNB, LAMTOR5, LSP1, MBP, MGST1, MPO, MSRA, NDUFA6, NDUFB4, NDUFS2, NQO1, OXSR1, PDLIM1, PFKP, PRDX1, PRDX2, PRDX4, PRDX6, PRNP, PTPA, SBNO2, SCAF4, SELENOS, SOD1, SOD2, SRXN1, STK25, TXN, TXNRD1, TXNRD2
48	HALLMARK-OXIDATIVE-PHOSPHORYLATION	0.56909890589094	-0.00362759220538618	1	B cell	down	AUCell	ABCB7, ACAA1, ACAA2, ACADM, ACADSB, ACADVL, ACAT1, ACO2, AFG3L2, AIFM1, ALAS1, ALDH6A1, ATP1B1, ATP5F1A, ATP5F1B, ATP5F1C, ATP5F1D, ATP5F1E, ATP5MC1, ATP5MC2, ATP5MC3, ATP5ME, ATP5MF, ATP5MG, ATP5PB, ATP5PD, ATP5PF, ATP5PO, ATP6AP1, ATP6V0B, ATP6V0C, ATP6V0E1, ATP6V1C1, ATP6V1D, ATP6V1E1, ATP6V1F, ATP6V1G1, ATP6V1H, BAX, BCKDHA, BDH2, CASP7, COX10, COX11, COX15, COX17, COX4I1, COX5A, COX5B, COX6A…
49	HALLMARK-TNFA-SIGNALING-VIA-NFKB	0.615041990596199	-0.00145367889653747	1	B cell	down	AUCell	ABCA1, ACKR3, AREG, ATF3, ATP2B1, B4GALT1, B4GALT5, BCL2A1, BCL3, BCL6, BHLHE40, BIRC2, BIRC3, BMP2, BTG1, BTG2, BTG3, CCL2, CCL20, CCL4, CCL5, CCND1, CCNL1, CCRL2, CD44, CD69, CD80, CD83, CDKN1A, CEBPB, CEBPD, CFLAR, CLCF1, CSF1, CSF2, CXCL1, CXCL10, CXCL11, CXCL2, CXCL3, CXCL6, DDX58, DENND5A, DNAJB4, DRAM1, DUSP1, DUSP2, DUSP4, DUSP5, EDN1, EFNA1, EGR1, EGR2, EGR3, EHD1, EIF1, ETS2, F2RL1, F3,…
50	HALLMARK-EPITHELIAL-MESENCHYMAL-TRANSITION	0.862078388376851	-0.00197057511305573	1	B cell	down	AUCell	ABI3BP, ACTA2, ADAM12, ANPEP, APLP1, AREG, BASP1, BDNF, BGN, BMP1, CADM1, CALD1, CALU, CAP2, CAPG, CD44, CD59, CDH11, CDH2, CDH6, COL11A1, COL12A1, COL16A1, COL1A1, COL1A2, COL3A1, COL4A1, COL4A2, COL5A1, COL5A2, COL5A3, COL6A2, COL6A3, COL7A1, COL8A2, COLGALT1, COMP, COPA, CRLF1, CTHRC1, CXCL1, CXCL12, CXCL6, CXCL8, DAB2, DCN, DKK1, DPYSL3, DST, ECM1, ECM2, EDIL3, EFEMP2, ELN, EMP3, ENO2, FAP, F…
51	HALLMARK-KRAS-SIGNALING-DN	0	-0.00695709554413773	0	DC	down	AUCell	ABCB11, ABCG4, ACTC1, ADRA2C, AKR1B10, ARHGDIG, ARPP21, ASB7, ATP6V1B1, BARD1, BMPR1B, BRDT, BTG2, C5, CACNA1F, CALCB, CALML5, CAMK1D, CAPN9, CCDC106, CCNA1, CD207, CD40LG, CD80, CDH16, CDKAL1, CELSR2, CHRNG, CHST2, CKM, CLDN16, CLSTN3, CNTFR, COL2A1, COPZ2, COQ8A, CPA2, CPB1, CPEB3, CYP39A1, DCC, DLK2, DTNB, EDN1, EDN2, EFHD1, EGF, ENTPD7, EPHA5, FGF22, FGFR3, FGGY, GAMT, GDNF, GP1BA, GPR19, GPR…
52	HALLMARK-ANGIOGENESIS	0	0.0615625587825659	0	DC	up	AUCell	APP, CCND2, COL3A1, COL5A2, CXCL6, FGFR1, FSTL1, ITGAV, JAG1, JAG2, KCNJ8, LPL, LRPAP1, LUM, MSX1, NRP1, OLR1, PDGFA, PF4, PGLYRP1, POSTN, PRG2, PTK2, S100A4, SERPINA5, SLCO2A1, SPP1, STC1, THBD, TIMP1, TNFRSF21, VAV2, VCAN, VEGFA, VTN
53	HALLMARK-APICAL-JUNCTION	0	0.00959422458744454	0	DC	up	AUCell	ACTA1, ACTB, ACTC1, ACTG1, ACTG2, ACTN1, ACTN2, ACTN3, ACTN4, ADAM15, ADAM23, ADAM9, ADAMTS5, ADRA1B, AKT2, AKT3, ALOX15B, AMH, AMIGO1, AMIGO2, ARHGEF6, ARPC2, ATP1A3, B4GALT1, BAIAP2, BMP1, CADM2, CADM3, CALB2, CAP1, CD209, CD274, CD276, CD34, CD86, CD99, CDH1, CDH11, CDH15, CDH3, CDH4, CDH6, CDH8, CDK8, CDSN, CERCAM, CLDN11, CLDN14, CLDN15, CLDN18, CLDN19, CLDN4, CLDN5, CLDN6, CLDN7, CLDN9, CNN…
54	HALLMARK-CHOLESTEROL-HOMEOSTASIS	0	0.0216591734490273	0	DC	up	AUCell	ABCA2, ACAT2, ACSS2, ACTG1, ALCAM, ALDOC, ANTXR2, ANXA5, ATF3, ATF5, ATXN2, AVPR1A, CBS, CD9, CHKA, CLU, CPEB2, CTNNB1, CXCL16, CYP51A1, DHCR7, EBP, ECH1, ERRFI1, ETHE1, FABP5, FADS2, FASN, FBXO6, FDFT1, FDPS, GLDC, GNAI1, GPX8, GSTM2, GUSB, HMGCR, HMGCS1, HSD17B7, IDI1, JAG1, LDLR, LGALS3, LGMN, LPL, LSS, MAL2, MVD, MVK, NFIL3, NSDHL, PCYT2, PDK3, PLAUR, PLSCR1, PMVK, PNRC1, PPARG, S100A11, SC5D…
55	HALLMARK-COMPLEMENT	0	0.0143178619175967	0	DC	up	AUCell	ACTN2, ADAM9, ADRA2B, AKAP10, ANG, ANXA5, APOBEC3F, APOBEC3G, APOC1, ATOX1, BRPF3, C1QA, C1QC, C1R, C1S, C2, C3, C4BPB, C9, CA2, CALM1, CALM3, CASP1, CASP10, CASP3, CASP4, CASP5, CASP7, CASP9, CBLB, CCL5, CD36, CD40LG, CD46, CD55, CD59, CDA, CDH13, CDK5R1, CEBPB, CFB, CFH, CLU, COL4A2, CP, CPM, CPQ, CR1, CR2, CSRP1, CTSB, CTSC, CTSD, CTSH, CTSL, CTSO, CTSS, CTSV, CXCL1, DGKG, DGKH, DOCK10, DOCK4,…
56	HALLMARK-DNA-REPAIR	0	0.00845450447187352	0	DC	up	AUCell	AAAS, ADA, ADCY6, ADRM1, AGO4, AK1, AK3, ALYREF, APRT, ARL6IP1, BCAM, BCAP31, BOLA2, BRF2, CANT1, CCNO, CDA, CETN2, CLP1, CMPK2, COX17, CSTF3, DAD1, DCTN4, DDB1, DDB2, DGCR8, DGUOK, DUT, EDF1, EIF1B, ELL, ELOA, ERCC1, ERCC2, ERCC3, ERCC4, ERCC5, ERCC8, FEN1, GMPR2, GPX4, GSDME, GTF2A2, GTF2B, GTF2F1, GTF2H1, GTF2H3, GTF2H5, GTF3C5, GUK1, HCLS1, HPRT1, IMPDH2, ITPA, LIG1, MPC2, MPG, MRPL40, NCBP2,…
57	HALLMARK-EPITHELIAL-MESENCHYMAL-TRANSITION	0	0.029297012068901	0	DC	up	AUCell	ABI3BP, ACTA2, ADAM12, ANPEP, APLP1, AREG, BASP1, BDNF, BGN, BMP1, CADM1, CALD1, CALU, CAP2, CAPG, CD44, CD59, CDH11, CDH2, CDH6, COL11A1, COL12A1, COL16A1, COL1A1, COL1A2, COL3A1, COL4A1, COL4A2, COL5A1, COL5A2, COL5A3, COL6A2, COL6A3, COL7A1, COL8A2, COLGALT1, COMP, COPA, CRLF1, CTHRC1, CXCL1, CXCL12, CXCL6, CXCL8, DAB2, DCN, DKK1, DPYSL3, DST, ECM1, ECM2, EDIL3, EFEMP2, ELN, EMP3, ENO2, FAP, F…
58	HALLMARK-ESTROGEN-RESPONSE-LATE	0	0.00783753014478739	0	DC	up	AUCell	ABCA3, ABHD2, ACOX2, ADD3, AFF1, AGR2, ALDH3A2, ALDH3B1, AMFR, ANXA9, AREG, ARL3, ASCL1, ASS1, ATP2B4, BAG1, BATF, BCL2, BLVRB, BTG3, CA12, CA2, CACNA2D2, CALCR, CAV1, CCNA1, CCND1, CD44, CD9, CDC20, CDC6, CDH1, CELSR2, CHPT1, CHST8, CISH, CKB, CLIC3, COX6C, CPE, CXCL12, CXCL14, CYP26B1, CYP4F11, DCXR, DHCR7, DHRS2, DLG5, DNAJC1, DNAJC12, DUSP2, DYNLT3, EGR3, ELOVL5, EMP2, ETFB, FABP5, FAM102A, F…
59	HALLMARK-FATTY-ACID-METABOLISM	0	0.0130619934512538	0	DC	up	AUCell	AADAT, ACAA1, ACAA2, ACADL, ACADM, ACADS, ACADVL, ACAT2, ACO2, ACOT2, ACOT8, ACOX1, ACSL1, ACSL4, ACSL5, ACSM3, ACSS1, ADIPOR2, ADSL, ALAD, ALDH1A1, ALDH3A1, ALDH3A2, ALDH9A1, ALDOA, AOC3, APEX1, AQP7, AUH, BCKDHB, BLVRA, BMPR1B, BPHL, CA2, CA4, CA6, CBR1, CBR3, CD1D, CD36, CEL, CIDEA, CPOX, CPT1A, CPT2, CRAT, CRYZ, CYP1A1, D2HGDH, DECR1, DHCR24, DLD, DLST, ECH1, ECHS1, ECI1, ECI2, EHHADH, ELOVL5…
60	HALLMARK-GLYCOLYSIS	0	0.0285208236748555	0	DC	up	AUCell	ABCB6, ADORA2B, AGL, AGRN, AK3, AK4, AKR1A1, ALDH7A1, ALDH9A1, ALDOA, ALDOB, ALG1, ANG, ANGPTL4, ANKZF1, ARPP19, ARTN, AURKA, B3GALT6, B3GAT1, B3GAT3, B3GNT3, B4GALT1, B4GALT2, B4GALT4, B4GALT7, BIK, BPNT1, CACNA1H, CAPN5, CASP6, CD44, CDK1, CENPA, CHPF, CHPF2, CHST1, CHST12, CHST2, CHST6, CITED2, CLDN3, CLDN9, CLN6, COG2, COL5A1, COPB2, CTH, CXCR4, CYB5A, DCN, DDIT4, DEPDC1, DLD, DPYSL4, DSC2, E…
61	HALLMARK-HYPOXIA	0	0.0397131817234699	0	DC	up	AUCell	ACKR3, ADM, ADORA2B, AK4, AKAP12, ALDOA, ALDOB, ALDOC, AMPD3, ANGPTL4, ANKZF1, ANXA2, ATF3, ATP7A, B3GALT6, B4GALNT2, BCAN, BCL2, BGN, BHLHE40, BNIP3L, BTG1, CA12, CASP6, CAV1, CAVIN1, CAVIN3, CCNG2, CDKN1A, CDKN1B, CDKN1C, CHST2, CHST3, CITED2, COL5A1, CP, CSRP2, CXCR4, DCN, DDIT3, DDIT4, DPYSL4, DTNA, DUSP1, EDN2, EFNA1, EFNA3, EGFR, ENO1, ENO2, ENO3, ERO1A, ERRFI1, ETS1, EXT1, F3, FAM162A, FBP…
62	HALLMARK-IL2-STAT5-SIGNALING	0	0.0146842798595437	0	DC	up	AUCell	ABCB1, ADAM19, AGER, AHCY, AHNAK, AHR, ALCAM, AMACR, ANXA4, APLP1, ARL4A, BATF, BATF3, BCL2, BCL2L1, BHLHE40, BMP2, BMPR2, CA2, CAPG, CAPN3, CASP3, CCND2, CCND3, CCNE1, CCR4, CD44, CD48, CD79B, CD81, CD83, CD86, CDC42SE2, CDC6, CDCP1, CDKN1C, CISH, CKAP4, COCH, COL6A1, CSF1, CSF2, CST7, CTLA4, CTSZ, CXCL10, CYFIP1, DCPS, DENND5A, DHRS3, DRC1, ECM1, EEF1AKMT1, EMP1, ENO3, ENPP1, EOMES, ETFBKMT, ET…
63	HALLMARK-INFLAMMATORY-RESPONSE	0	0.0223590175914345	0	DC	up	AUCell	ABCA1, ABI1, ACVR1B, ACVR2A, ADGRE1, ADM, ADORA2B, ADRM1, AHR, APLNR, AQP9, ATP2A2, ATP2B1, ATP2C1, AXL, BDKRB1, BEST1, BST2, BTG2, C3AR1, C5AR1, CALCRL, CCL17, CCL2, CCL20, CCL22, CCL24, CCL5, CCL7, CCR7, CCRL2, CD14, CD40, CD48, CD55, CD69, CD70, CD82, CDKN1A, CHST2, CLEC5A, CMKLR1, CSF1, CSF3, CSF3R, CX3CL1, CXCL10, CXCL11, CXCL6, CXCL8, CXCL9, CXCR6, CYBB, DCBLD2, EBI3, EDN1, EIF2AK2, EMP3, E…
64	HALLMARK-MITOTIC-SPINDLE	0	-0.00895539370634343	0	DC	down	AUCell	ABI1, ABL1, ABR, ACTN4, AKAP13, ALMS1, ALS2, ANLN, APC, ARAP3, ARF6, ARFGEF1, ARFIP2, ARHGAP10, ARHGAP27, ARHGAP29, ARHGAP4, ARHGAP5, ARHGDIA, ARHGEF11, ARHGEF12, ARHGEF2, ARHGEF3, ARHGEF7, ARL8A, ATG4B, AURKA, BCAR1, BCL2L11, BCR, BIN1, BIRC5, BRCA2, BUB1, CAPZB, CCDC88A, CCNB2, CD2AP, CDC27, CDC42, CDC42BPA, CDC42EP1, CDC42EP2, CDC42EP4, CDK1, CDK5RAP2, CENPE, CENPF, CENPJ, CEP131, CEP192, CEP2…
65	HALLMARK-MTORC1-SIGNALING	0	0.0262022055459489	0	DC	up	AUCell	ABCF2, ACACA, ACLY, ACSL3, ACTR2, ACTR3, ADD3, ADIPOR2, AK4, ALDOA, ARPC5L, ASNS, ATP2A2, ATP5MC1, ATP6V1D, AURKA, BCAT1, BHLHE40, BTG2, BUB1, CACYBP, CALR, CANX, CCNF, CCNG1, CCT6A, CD9, CDC25A, CDKN1A, CFP, COPS5, CORO1A, CTH, CTSC, CXCR4, CYB5B, CYP51A1, DAPP1, DDIT3, DDIT4, DDX39A, DHCR24, DHCR7, DHFR, EBP, EDEM1, EEF1E1, EGLN3, EIF2S2, ELOVL5, ELOVL6, ENO1, ERO1A, ETF1, FADS1, FADS2, FDXR, F…
66	HALLMARK-OXIDATIVE-PHOSPHORYLATION	0	0.0230669205045806	0	DC	up	AUCell	ABCB7, ACAA1, ACAA2, ACADM, ACADSB, ACADVL, ACAT1, ACO2, AFG3L2, AIFM1, ALAS1, ALDH6A1, ATP1B1, ATP5F1A, ATP5F1B, ATP5F1C, ATP5F1D, ATP5F1E, ATP5MC1, ATP5MC2, ATP5MC3, ATP5ME, ATP5MF, ATP5MG, ATP5PB, ATP5PD, ATP5PF, ATP5PO, ATP6AP1, ATP6V0B, ATP6V0C, ATP6V0E1, ATP6V1C1, ATP6V1D, ATP6V1E1, ATP6V1F, ATP6V1G1, ATP6V1H, BAX, BCKDHA, BDH2, CASP7, COX10, COX11, COX15, COX17, COX4I1, COX5A, COX5B, COX6A…
67	HALLMARK-PI3K-AKT-MTOR-SIGNALING	0	0.0182126163869851	0	DC	up	AUCell	ACACA, ACTR2, ACTR3, ADCY2, AKT1, AKT1S1, AP2M1, ARF1, ARHGDIA, ARPC3, ATF1, CAB39, CAB39L, CALR, CAMK4, CDK1, CDK2, CDK4, CDKN1A, CDKN1B, CFL1, CLTC, CSNK2B, CXCR4, DAPP1, DDIT3, DUSP3, E2F1, ECSIT, EGFR, EIF4E, FASLG, FGF17, FGF22, GNA14, GNGT1, GRB2, GRK2, GSK3B, HRAS, HSP90B1, IL2RG, IL4, IRAK4, ITPR2, LCK, MAP2K3, MAP2K6, MAP3K7, MAPK1, MAPK10, MAPK8, MAPK9, MAPKAP1, MKNK1, MKNK2, MYD88, NCK…
68	HALLMARK-REACTIVE-OXYGEN-SPECIES-PATHWAY	0	0.0250201474008111	0	DC	up	AUCell	ABCC1, ATOX1, CAT, CDKN2D, EGLN2, ERCC2, FES, FTL, G6PD, GCLC, GCLM, GLRX, GLRX2, GPX3, GPX4, GSR, HHEX, HMOX2, IPCEF1, JUNB, LAMTOR5, LSP1, MBP, MGST1, MPO, MSRA, NDUFA6, NDUFB4, NDUFS2, NQO1, OXSR1, PDLIM1, PFKP, PRDX1, PRDX2, PRDX4, PRDX6, PRNP, PTPA, SBNO2, SCAF4, SELENOS, SOD1, SOD2, SRXN1, STK25, TXN, TXNRD1, TXNRD2
69	HALLMARK-MYC-TARGETS-V1	3.80504357248461e-286	0.0228057634248512	1.90252178624231e-284	DC	up	AUCell	ABCE1, ACP1, AIMP2, AP3S1, APEX1, BUB3, C1QBP, CAD, CANX, CBX3, CCNA2, CCT2, CCT3, CCT4, CCT5, CCT7, CDC20, CDC45, CDK2, CDK4, CLNS1A, CNBP, COPS5, COX5A, CSTF2, CTPS1, CUL1, CYC1, DDX18, DDX21, DEK, DHX15, DUT, EEF1B2, EIF1AX, EIF2S1, EIF2S2, EIF3B, EIF3D, EIF3J, EIF4A1, EIF4E, EIF4G2, EIF4H, ERH, ETF1, EXOSC7, FAM120A, FBL, G3BP1, GLO1, GNL3, GOT2, GSPT1, HDAC2, HDDC2, HDGF, HNRNPA1, HNRNPA2B1,…
70	HALLMARK-APOPTOSIS	2.34107712352641e-284	0.0150835062688725	1.17053856176321e-282	DC	up	AUCell	ADD1, AIFM3, ANKH, ANXA1, APP, ATF3, AVPR1A, BAX, BCAP31, BCL10, BCL2L1, BCL2L10, BCL2L11, BCL2L2, BGN, BID, BIK, BIRC3, BMF, BMP2, BNIP3L, BRCA1, BTG2, BTG3, CASP1, CASP2, CASP3, CASP4, CASP6, CASP7, CASP8, CASP9, CAV1, CCNA1, CCND1, CCND2, CD14, CD2, CD38, CD44, CD69, CDC25B, CDK2, CDKN1A, CDKN1B, CFLAR, CLU, CREBBP, CTH, CTNNB1, CYLD, DAP, DAP3, DCN, DDIT3, DFFA, DNAJA1, DNAJC3, DNM1L, DPYD, E…
71	HALLMARK-KRAS-SIGNALING-UP	1.62952911850201e-279	0.0107891726190336	8.14764559251004e-278	DC	up	AUCell	ABCB1, ACE, ADAM17, ADAM8, ADAMDEC1, ADGRA2, ADGRL4, AKAP12, AKT2, ALDH1A2, ALDH1A3, AMMECR1, ANGPTL4, ANKH, ANO1, ANXA10, APOD, ARG1, ATG10, AVL9, BIRC3, BMP2, BPGM, BTBD3, BTC, C3AR1, CA2, CAB39L, CBL, CBR4, CBX8, CCL20, CCND2, CCSER2, CD37, CDADC1, CFB, CFH, CIDEA, CLEC4A, CMKLR1, CPE, CROT, CSF2, CSF2RA, CTSS, CXCL10, CXCR4, DCBLD2, DNMBP, DOCK2, DUSP6, EMP1, ENG, EPB41L3, EPHB2, EREG, ERO1A,…
72	HALLMARK-ADIPOGENESIS	7.31047072201117e-274	0.00940722529253818	3.65523536100558e-272	DC	up	AUCell	ABCA1, ABCB8, ACAA2, ACADL, ACADM, ACADS, ACLY, ACO2, ACOX1, ADCY6, ADIG, ADIPOR2, AGPAT3, AIFM1, AK2, ALDH2, ALDOA, ANGPT1, ANGPTL4, APLP2, APOE, ARAF, ARL4A, ATL2, ATP1B3, ATP5PO, BAZ2A, BCKDHA, BCL2L13, BCL6, C3, CAT, CAVIN1, CAVIN2, CCNG2, CD151, CD302, CD36, CDKN2C, CHCHD10, CHUK, CIDEA, CMBL, CMPK1, COL15A1, COL4A1, COQ3, COQ5, COQ9, COX6A1, COX7B, COX8A, CPT2, CRAT, CS, CYC1, CYP4B1, DBT, …
73	HALLMARK-TGF-BETA-SIGNALING	6.18051152796448e-259	0.0188912239769224	3.09025576398224e-257	DC	up	AUCell	ACVR1, APC, ARID4B, BCAR3, BMP2, BMPR1A, BMPR2, CDH1, CDK9, CDKN1C, CTNNB1, ENG, FKBP1A, FNTA, FURIN, HDAC1, HIPK2, ID1, ID2, ID3, IFNGR2, JUNB, KLF10, LEFTY2, LTBP2, MAP3K7, NCOR2, NOG, PMEPA1, PPM1A, PPP1CA, PPP1R15A, RAB31, RHOA, SERPINE1, SKI, SKIL, SLC20A1, SMAD1, SMAD3, SMAD6, SMAD7, SMURF1, SMURF2, SPTBN1, TGFB1, TGFBR1, TGIF1, THBS1, TJP1, TRIM33, UBE2D3, WWTR1, XIAP
74	HALLMARK-UNFOLDED-PROTEIN-RESPONSE	3.67060797266412e-230	0.0146725616758857	1.83530398633206e-228	DC	up	AUCell	ALDH18A1, ARFGAP1, ASNS, ATF3, ATF4, ATF6, ATP6V0D1, BAG3, BANF1, CALR, CCL2, CEBPB, CEBPG, CHAC1, CKS1B, CNOT2, CNOT4, CNOT6, CXXC1, DCP1A, DCP2, DCTN1, DDIT4, DDX10, DKC1, DNAJA4, DNAJB9, DNAJC3, EDC4, EDEM1, EEF2, EIF2AK3, EIF2S1, EIF4A1, EIF4A2, EIF4A3, EIF4E, EIF4EBP1, EIF4G1, ERN1, ERO1A, EXOC2, EXOSC1, EXOSC10, EXOSC2, EXOSC4, EXOSC5, EXOSC9, FKBP14, FUS, GEMIN4, GOSR2, HERPUD1, HSP90B1, H…
75	HALLMARK-TNFA-SIGNALING-VIA-NFKB	5.59678135840554e-218	0.0298088326484623	2.79839067920277e-216	DC	up	AUCell	ABCA1, ACKR3, AREG, ATF3, ATP2B1, B4GALT1, B4GALT5, BCL2A1, BCL3, BCL6, BHLHE40, BIRC2, BIRC3, BMP2, BTG1, BTG2, BTG3, CCL2, CCL20, CCL4, CCL5, CCND1, CCNL1, CCRL2, CD44, CD69, CD80, CD83, CDKN1A, CEBPB, CEBPD, CFLAR, CLCF1, CSF1, CSF2, CXCL1, CXCL10, CXCL11, CXCL2, CXCL3, CXCL6, DDX58, DENND5A, DNAJB4, DRAM1, DUSP1, DUSP2, DUSP4, DUSP5, EDN1, EFNA1, EGR1, EGR2, EGR3, EHD1, EIF1, ETS2, F2RL1, F3,…
76	HALLMARK-APICAL-SURFACE	1.2719173381869e-178	0.00825893913813585	6.35958669093448e-177	DC	up	AUCell	ADAM10, ADIPOR2, AFAP1L2, AKAP7, APP, ATP8B1, B4GALT1, BRCA1, CD160, CROCC, CRYBG1, CX3CL1, DCBLD2, EFNA5, EPHB4, FLOT2, GAS1, GATA3, GHRL, GSTM3, HSPB1, IL2RB, IL2RG, LYN, LYPD3, MAL, MDGA1, NCOA6, NTNG1, PCSK9, PKHD1, PLAUR, RHCG, RTN4RL1, SCUBE1, SHROOM2, SLC2A4, SLC34A3, SRPX, SULF2, THY1, TMEM8B
77	HALLMARK-ESTROGEN-RESPONSE-EARLY	2.25238427425125e-153	0.00450654838147826	1.12619213712562e-151	DC	up	AUCell	ABAT, ABCA3, ABHD2, ABLIM1, ADCY1, ADCY9, ADD3, AFF1, AKAP1, ALDH3B1, AMFR, ANXA9, AQP3, AR, AREG, ARL3, ASB13, B4GALT1, BAG1, BCL11B, BCL2, BHLHE40, BLVRB, CA12, CALB2, CALCR, CANT1, CBFA2T3, CCND1, CD44, CELSR1, CELSR2, CHPT1, CISH, CLDN7, CLIC3, CXCL12, CYP26B1, DEPTOR, DHCR7, DHRS2, DHRS3, DLC1, DYNLT3, EGR3, ELF1, ELF3, ELOVL2, ELOVL5, ENDOD1, ESRP2, FAM102A, FARP1, FASN, FCMR, FDFT1, FHL2, …
78	HALLMARK-UV-RESPONSE-DN	9.98928175095482e-141	0.00568730504358617	4.99464087547741e-139	DC	up	AUCell	ABCC1, ACVR2A, ADD3, ADGRL2, ADORA2B, AGGF1, AKT3, AMPH, ANXA2, ANXA4, APBB2, ARHGEF9, ATP2B1, ATP2B4, ATP2C1, ATRN, ATRX, ATXN1, BCKDHB, BDNF, BHLHE40, BMPR1A, CACNA1A, CAP2, CAV1, CDC42BPA, CDK13, CDKN1B, CDON, CELF2, CITED2, COL11A1, COL1A1, COL1A2, COL3A1, COL5A2, DAB2, DBP, DDAH1, DLC1, DLG1, DUSP1, DYRK1A, EFEMP1, ERBB2, F3, FBLN5, FHL2, FYN, FZD2, GCNT1, GJA1, GRK5, HAS2, ICA1, ID1, IGF1R,…
79	HALLMARK-UV-RESPONSE-UP	3.76875839745496e-135	0.00894540525180752	1.88437919872748e-133	DC	up	AUCell	ABCB1, ACAA1, AGO2, ALAS1, ALDOA, AMD1, AP2S1, APOM, AQP3, ARRB2, ASNS, ATF3, ATP6V1C1, ATP6V1F, BAK1, BCL2L11, BID, BMP2, BSG, BTG1, BTG2, BTG3, C4BPB, CA2, CASP3, CCK, CCND3, CCNE1, CDC34, CDC5L, CDK2, CDKN1C, CDKN2B, CDO1, CEBPG, CHKA, CHRNA5, CLCN2, CLTB, CNP, COL2A1, CREG1, CTSV, CXCL2, CYB5B, CYB5R1, CYP1A1, DDX21, DGAT1, DLG4, DNAJA1, DNAJB1, E2F5, EIF2S3, EIF5, ENO2, EPCAM, EPHX1, FEN1, F…
80	HALLMARK-INTERFERON-GAMMA-RESPONSE	4.59045177352696e-125	0.00839204577546	2.29522588676348e-123	DC	up	AUCell	ADAR, APOL6, ARID5B, ARL4A, AUTS2, B2M, BANK1, BATF2, BPGM, BST2, BTG1, C1R, C1S, CASP1, CASP3, CASP4, CASP7, CASP8, CCL2, CCL5, CCL7, CD274, CD38, CD40, CD69, CD74, CD86, CDKN1A, CFB, CFH, CIITA, CMKLR1, CMPK2, CMTR1, CSF2RB, CXCL10, CXCL11, CXCL9, DDX58, DDX60, DHX58, EIF2AK2, EIF4E3, EPSTI1, FAS, FCGR1A, FGL2, FPR1, GBP4, GBP6, GCH1, GPR18, GZMA, HELZ2, HERC6, HIF1A, HLA-A, HLA-B, HLA-DMA, HLA…
81	HALLMARK-HEDGEHOG-SIGNALING	6.80603017113767e-119	0.00820661616577525	3.40301508556884e-117	DC	up	AUCell	ACHE, ADGRG1, AMOT, CDK5R1, CDK6, CELSR1, CNTFR, CRMP1, DPYSL2, ETS2, GLI1, HEY1, HEY2, L1CAM, LDB1, MYH9, NF1, NKX6-1, NRCAM, NRP1, NRP2, OPHN1, PLG, PML, PTCH1, RASA1, RTN1, SCG2, SHH, SLIT1, THY1, TLE1, TLE3, UNC5C, VEGFA, VLDLR
82	HALLMARK-MYOGENESIS	9.56558690179243e-105	-0.00375184519728899	4.78279345089621e-103	DC	down	AUCell	ABLIM1, ACHE, ACSL1, ACTA1, ACTC1, ACTN2, ACTN3, ADAM12, ADCY9, AEBP1, AGL, AGRN, AK1, AKT2, ANKRD2, APLNR, APOD, APP, ATP2A1, ATP6AP1, BAG1, BDKRB2, BHLHE40, BIN1, CACNA1H, CAMK2B, CASQ1, CASQ2, CD36, CDH13, CDKN1A, CFD, CHRNA1, CHRNB1, CHRNG, CKB, CKM, CKMT2, CLU, CNN3, COL15A1, COL1A1, COL3A1, COL4A2, COL6A2, COL6A3, COX6A2, COX7A1, CRAT, CRYAB, CTF1, DAPK2, DES, DMD, DMPK, DTNA, EFS, EIF4A2, …
83	HALLMARK-IL6-JAK-STAT3-SIGNALING	2.87769298514281e-103	0.00954905856154925	1.43884649257141e-101	DC	up	AUCell	A2M, ACVR1B, ACVRL1, BAK1, CBL, CCL7, CCR1, CD14, CD36, CD38, CD44, CD9, CNTFR, CRLF2, CSF1, CSF2, CSF2RA, CSF2RB, CSF3R, CXCL1, CXCL10, CXCL11, CXCL13, CXCL3, CXCL9, EBI3, FAS, GRB2, HAX1, HMOX1, IFNAR1, IFNGR1, IFNGR2, IL10RB, IL12RB1, IL13RA1, IL15RA, IL17RA, IL17RB, IL18R1, IL1B, IL1R1, IL1R2, IL2RA, IL2RG, IL3RA, IL4R, IL6, IL6ST, IL7, IL9R, INHBE, IRF1, IRF9, ITGA4, ITGB3, JUN, LEPR, LTB, L…
84	HALLMARK-P53-PATHWAY	1.33447533729617e-95	0.00709486139042952	6.67237668648083e-94	DC	up	AUCell	ABAT, ABCC5, ABHD4, ACVR1B, ADA, AEN, AK1, ALOX15B, ANKRA2, APAF1, APP, ATF3, BAIAP2, BAK1, BAX, BLCAP, BMP2, BTG1, BTG2, CASP1, CCND2, CCND3, CCNG1, CCNK, CCP110, CD81, CD82, CDH13, CDK5R1, CDKN1A, CDKN2A, CDKN2AIP, CDKN2B, CEBPA, CGRRF1, CLCA2, COQ8A, CSRNP2, CTSD, CTSF, CYFIP2, DCXR, DDB2, DDIT3, DDIT4, DEF6, DGKA, DNTTIP2, DRAM1, EI24, ELP1, EPHA2, EPHX1, EPS8L2, ERCC5, F2R, FAM162A, FAS, FBX…
85	HALLMARK-PEROXISOME	8.8397616021933e-87	0.00470797024237417	4.41988080109665e-85	DC	up	AUCell	ABCB1, ABCB4, ABCB9, ABCC5, ABCC8, ABCD1, ABCD2, ABCD3, ACAA1, ACOT8, ACOX1, ACSL1, ACSL4, ACSL5, ALB, ALDH1A1, ALDH9A1, ATXN1, BCL10, CADM1, CAT, CDK7, CEL, CLN6, CLN8, CNBP, CRABP1, CRABP2, CRAT, CTBP1, CTPS1, DHCR24, DHRS3, DIO1, DLG4, ECH1, ECI2, EHHADH, ELOVL5, EPHX2, ERCC1, ERCC3, ESR2, FABP6, FADS1, FDPS, FIS1, GNPAT, GSTK1, HMGCL, HRAS, HSD11B2, HSD17B11, HSD17B4, HSD3B7, IDE, IDH1, IDH2,…
86	HALLMARK-G2M-CHECKPOINT	2.36742720435921e-83	-0.00439517355425267	1.1837136021796e-81	DC	down	AUCell	ABL1, AMD1, ARID4A, ATF5, ATRX, AURKA, AURKB, BARD1, BCL3, BIRC5, BRCA2, BUB1, BUB3, CASP8AP2, CBX1, CCNA2, CCNB2, CCND1, CCNF, CCNT1, CDC20, CDC25A, CDC25B, CDC27, CDC45, CDC6, CDC7, CDK1, CDK4, CDKN1B, CDKN2C, CDKN3, CENPA, CENPE, CENPF, CHAF1A, CHEK1, CHMP1A, CKS1B, CKS2, CTCF, CUL1, CUL3, CUL4A, CUL5, DBF4, DDX39A, DKC1, DMD, DR1, DTYMK, E2F1, E2F2, E2F3, E2F4, EFNA5, EGF, ESPL1, EWSR1, EXO1,…
87	HALLMARK-WNT-BETA-CATENIN-SIGNALING	1.5330926719991e-82	0.00533755366765125	7.66546335999551e-81	DC	up	AUCell	ADAM17, AXIN1, AXIN2, CCND2, CSNK1E, CTNNB1, CUL1, DKK1, DKK4, DLL1, DVL2, FRAT1, FZD1, FZD8, GNAI1, HDAC11, HDAC2, HDAC5, HEY1, HEY2, JAG1, JAG2, KAT2A, LEF1, MAML1, MYC, NCOR2, NCSTN, NKD1, NOTCH1, NOTCH4, NUMB, PPARD, PSEN2, PTCH1, RBPJ, SKP2, TCF7, TP53, WNT5B, WNT6
88	HALLMARK-COAGULATION	1.64152692315413e-64	-0.00460267199037825	8.20763461577063e-63	DC	down	AUCell	A2M, ACOX2, ADAM9, ANG, ANXA1, APOA1, APOC1, APOC2, ARF4, BMP1, C1QA, C1R, C1S, C2, C3, C8B, C8G, C9, CAPN2, CAPN5, CASP9, CD9, CFB, CFD, CFH, CFI, CLU, COMP, CPB2, CPQ, CRIP2, CSRP1, CTSB, CTSE, CTSH, CTSK, CTSO, CTSV, DCT, DPP4, DUSP14, DUSP6, F10, F11, F12, F13B, F2, F2RL2, F3, F8, FBN1, FGG, FN1, FURIN, FYN, GDA, GNB2, GNG12, GP1BA, GP9, GSN, HNF4A, HPN, HRG, HTRA1, ISCU, ITGA2, ITGB3, ITIH1,…
89	HALLMARK-XENOBIOTIC-METABOLISM	1.11162665668886e-55	0.00368984978007002	5.55813328344428e-54	DC	up	AUCell	ABCC2, ABCC3, ABCD2, ABHD6, ACO2, ACOX1, ACOX2, ACOX3, ACP1, ACP2, ACSM1, ADH5, AHCY, AKR1C2, AKR1C3, ALAS1, ALDH2, ALDH3A1, ALDH9A1, ANGPTL3, AOX1, AP4B1, APOE, AQP9, ARG1, ARG2, ARPP19, ASL, ATOH8, ATP2A2, BCAR1, BCAT1, BLVRB, BPHL, CA2, CASP6, CAT, CBR1, CD36, CDA, CDO1, CES1, CFB, CNDP2, COMT, CROT, CSAD, CYB5A, CYFIP2, CYP17A1, CYP1A1, CYP1A2, CYP26A1, CYP27A1, CYP2C18, CYP2E1, CYP2J2, CYP2S…
90	HALLMARK-INTERFERON-ALPHA-RESPONSE	5.00353624387448e-45	-0.00382020666022577	2.50176812193724e-43	DC	down	AUCell	ADAR, B2M, BATF2, BST2, C1S, CASP1, CASP8, CCRL2, CD47, CD74, CMPK2, CMTR1, CNP, CSF1, CXCL10, CXCL11, DDX60, DHX58, EIF2AK2, ELF1, EPSTI1, GBP2, GBP4, GMPR, HELZ2, HERC6, HLA-C, IFI27, IFI30, IFI35, IFI44, IFI44L, IFIH1, IFIT2, IFIT3, IFITM1, IFITM2, IFITM3, IL15, IL4R, IL7, IRF1, IRF2, IRF7, IRF9, ISG15, ISG20, LAMP3, LAP3, LGALS3BP, LPAR6, LY6E, MOV10, MVB12A, MX1, NCOA7, NMI, NUB1, OAS1, OASL…
91	HALLMARK-E2F-TARGETS	7.72626292371266e-45	-0.0029614739284115	3.86313146185633e-43	DC	down	AUCell	AK2, ANP32E, ASF1A, ASF1B, ATAD2, AURKA, AURKB, BARD1, BIRC5, BRCA1, BRCA2, BRMS1L, BUB1B, CBX5, CCNB2, CCNE1, CCP110, CDC20, CDC25A, CDC25B, CDCA3, CDCA8, CDK1, CDK4, CDKN1A, CDKN1B, CDKN2A, CDKN2C, CDKN3, CENPE, CENPM, CHEK1, CHEK2, CIT, CKS1B, CKS2, CNOT9, CSE1L, CTCF, CTPS1, DCK, DCLRE1B, DCTPP1, DDX39A, DEK, DEPDC1, DIAPH3, DLGAP5, DNMT1, DONSON, DSCC1, DUT, E2F8, EED, EIF2S1, ESPL1, EXOSC8,…
92	HALLMARK-HEME-METABOLISM	9.95452740557745e-33	-0.00220095039824145	4.97726370278873e-31	DC	down	AUCell	ABCB6, ABCG2, ACKR1, ACP5, ACSL6, ADD1, ADD2, ADIPOR1, AGPAT4, ALAD, ALAS2, ALDH1L1, ALDH6A1, ANK1, AQP3, ARHGEF12, ARL2BP, ASNS, ATG4A, ATP6V0A1, BACH1, BCAM, BLVRA, BLVRB, BMP2K, BNIP3L, BPGM, BSG, BTG2, BTRC, C3, CA1, CA2, CAST, CAT, CCDC28A, CCND3, CDC27, CDR2, CIR1, CLCN3, CLIC2, CPOX, CTNS, CTSB, CTSE, DAAM1, DCAF10, DCAF11, DCUN1D1, DMTN, E2F2, EIF2AK1, ELL2, ENDOD1, EPB41, EPOR, ERMAP, EZ…
93	HALLMARK-ANDROGEN-RESPONSE	7.82264495744665e-21	0.00321358538162921	3.91132247872333e-19	DC	up	AUCell	ABCC4, ABHD2, ACSL3, ACTN1, ADAMTS1, ADRM1, AKAP12, AKT1, ALDH1A3, ANKH, APPBP2, ARID5B, AZGP1, B2M, B4GALT1, BMPR1B, CAMKK2, CCND1, CCND3, CDC14B, CDK6, CENPN, DBI, DHCR24, DNAJB9, ELK4, ELL2, ELOVL5, FADS1, FKBP5, GNAI3, GPD1L, GSR, GUCY1A1, HERC3, HMGCR, HMGCS1, HOMER2, HPGD, HSD17B14, IDI1, INPP4B, INSIG1, IQGAP2, ITGAV, KLK2, KLK3, KRT19, KRT8, LIFR, LMAN1, MAF, MAK, MAP7, MERTK, MYL12A, NCO…
94	HALLMARK-PANCREAS-BETA-CELLS	1.34468229611805e-18	0.00329717218339157	6.72341148059023e-17	DC	up	AUCell	ABCC8, AKT3, CHGA, DCX, DPP4, ELP4, FOXO1, G6PC2, GCK, HNF1A, IAPP, INSM1, ISL1, LMO2, MAFB, NEUROD1, NEUROG3, NKX2-2, NKX6-1, PAK3, PAX6, PCSK1, PCSK2, PKLR, SEC11A, SPCS1, SRP14, SRP9, SRPRB, SST, STXBP1, VDR
95	HALLMARK-MYC-TARGETS-V2	1.46986608468572e-18	-0.00240554305071238	7.34933042342861e-17	DC	down	AUCell	AIMP2, BYSL, CBX3, CDK4, DCTPP1, DDX18, DUSP2, EXOSC5, FARSA, GNL3, GRWD1, HK2, HSPD1, HSPE1, IMP4, IPO4, LAS1L, MAP3K6, MCM4, MCM5, MPHOSPH10, MRTO4, MYBBP1A, MYC, NDUFAF4, NIP7, NOC4L, NOLC1, NOP16, NOP2, NOP56, NPM1, PA2G4, PES1, PHB, PLK1, PLK4, PPAN, PPRC1, PRMT3, PUS1, RABEPK, RCL1, RRP12, RRP9, SLC19A1, SLC29A2, SORD, SRM, SUPV3L1, TBRG4, TCOF1, TFB2M, TMEM97, UNG, UTP20, WDR43, WDR74
96	HALLMARK-SPERMATOGENESIS	1.79953038672409e-16	-0.00134335304758788	8.99765193362047e-15	DC	down	AUCell	ACE, ACRBP, ACRV1, ACTL7B, ADAD1, ADCYAP1, AGFG1, ALOX15, ARL4A, ART3, AURKA, BRAF, BUB1, CAMK4, CCNA1, CCNB2, CCT6B, CDK1, CDKN3, CFTR, CHFR, CHRM4, CLGN, CLPB, CLVS1, CNIH2, COIL, CSNK2A2, DBF4, DCC, DDX25, DMC1, DMRT1, DPEP3, ELOVL3, EZH2, GAD1, GAPDHS, GFI1, GMCL1, GRM8, GSG1, GSTM3, HBZ, HOXB1, HSPA1L, HSPA2, HSPA4L, IDE, IFT88, IL12RB2, IL13RA2, IP6K1, JAM3, KIF2C, LDHC, LPIN1, MAP7, MAST2,…
97	HALLMARK-ALLOGRAFT-REJECTION	2.66131584837167e-16	0.00391716042143356	1.33065792418583e-14	DC	up	AUCell	ABCE1, ABI1, ACHE, ACVR2A, AKT1, APBB1, B2M, BCAT1, BCL10, BCL3, BRCA1, C2, CAPG, CCL13, CCL19, CCL2, CCL22, CCL4, CCL5, CCL7, CCND2, CCND3, CCR1, CCR2, CCR5, CD1D, CD2, CD247, CD28, CD3D, CD3E, CD3G, CD4, CD40, CD40LG, CD47, CD7, CD74, CD79A, CD80, CD86, CD8A, CD8B, CD96, CDKN2A, CFP, CRTAM, CSF1, CSK, CTSS, CXCL13, CXCL9, CXCR3, DEGS1, DYRK3, EGFR, EIF3A, EIF3D, EIF3J, EIF4G3, EIF5A, ELANE, ELF…
98	HALLMARK-NOTCH-SIGNALING	2.89152460192874e-16	-0.00343150486389686	1.44576230096437e-14	DC	down	AUCell	APH1A, ARRB1, CCND1, CUL1, DLL1, DTX1, DTX2, DTX4, FBXW11, FZD1, FZD5, FZD7, HES1, HEYL, JAG1, KAT2A, LFNG, MAML2, NOTCH1, NOTCH2, NOTCH3, PPARD, PRKCA, PSEN2, PSENEN, RBX1, SAP30, SKP1, ST3GAL6, TCF7L2, WNT5A
99	HALLMARK-PROTEIN-SECRETION	1.81611839965887e-14	0.00355232345326353	9.08059199829433e-13	DC	up	AUCell	ABCA1, ADAM10, ANP32E, AP1G1, AP2B1, AP2M1, AP2S1, AP3B1, AP3S1, ARCN1, ARF1, ARFGAP3, ARFGEF1, ARFGEF2, ARFIP1, ATP1A1, ATP6V1B1, ATP6V1H, ATP7A, BET1, BNIP3, CAV2, CD63, CLCN3, CLN5, CLTA, CLTC, COG2, COPB1, COPB2, COPE, CTSC, DNM1L, DST, EGFR, ERGIC3, GALC, GBF1, GLA, GNAS, GOLGA4, GOSR2, ICA1, IGF2R, KIF1B, KRT18, LAMP2, LMAN1, M6PR, MAPK1, MON2, NAPA, NAPG, OCRL, PAM, PPT1, RAB14, RAB22A, RA…
100	HALLMARK-BILE-ACID-METABOLISM	5.5011472258863e-08	0.000895427773610825	2.75057361294315e-06	DC	up	AUCell	ABCA1, ABCA2, ABCA3, ABCA4, ABCA5, ABCA6, ABCA8, ABCA9, ABCD1, ABCD2, ABCD3, ABCG4, ABCG8, ACSL1, ACSL5, AKR1D1, ALDH1A1, ALDH8A1, ALDH9A1, AMACR, APOA1, AQP9, AR, ATXN1, BBOX1, BCAR3, BMP6, CAT, CH25H, CROT, CYP27A1, CYP39A1, CYP46A1, CYP7A1, CYP7B1, CYP8B1, DHCR24, DIO1, DIO2, EFHC1, EPHX2, FADS1, FADS2, FDXR, GCLM, GNMT, GNPAT, GSTK1, HACL1, HSD17B11, HSD17B4, HSD17B6, HSD3B7, IDH1, IDH2, IDI1…
101	HALLMARK-ALLOGRAFT-REJECTION	0	-0.0197980158743421	0	Endothelial	down	AUCell	ABCE1, ABI1, ACHE, ACVR2A, AKT1, APBB1, B2M, BCAT1, BCL10, BCL3, BRCA1, C2, CAPG, CCL13, CCL19, CCL2, CCL22, CCL4, CCL5, CCL7, CCND2, CCND3, CCR1, CCR2, CCR5, CD1D, CD2, CD247, CD28, CD3D, CD3E, CD3G, CD4, CD40, CD40LG, CD47, CD7, CD74, CD79A, CD80, CD86, CD8A, CD8B, CD96, CDKN2A, CFP, CRTAM, CSF1, CSK, CTSS, CXCL13, CXCL9, CXCR3, DEGS1, DYRK3, EGFR, EIF3A, EIF3D, EIF3J, EIF4G3, EIF5A, ELANE, ELF…
102	HALLMARK-EPITHELIAL-MESENCHYMAL-TRANSITION	0	0.0184233049041527	0	Endothelial	up	AUCell	ABI3BP, ACTA2, ADAM12, ANPEP, APLP1, AREG, BASP1, BDNF, BGN, BMP1, CADM1, CALD1, CALU, CAP2, CAPG, CD44, CD59, CDH11, CDH2, CDH6, COL11A1, COL12A1, COL16A1, COL1A1, COL1A2, COL3A1, COL4A1, COL4A2, COL5A1, COL5A2, COL5A3, COL6A2, COL6A3, COL7A1, COL8A2, COLGALT1, COMP, COPA, CRLF1, CTHRC1, CXCL1, CXCL12, CXCL6, CXCL8, DAB2, DCN, DKK1, DPYSL3, DST, ECM1, ECM2, EDIL3, EFEMP2, ELN, EMP3, ENO2, FAP, F…
103	HALLMARK-INFLAMMATORY-RESPONSE	0	-0.0160916520314556	0	Endothelial	down	AUCell	ABCA1, ABI1, ACVR1B, ACVR2A, ADGRE1, ADM, ADORA2B, ADRM1, AHR, APLNR, AQP9, ATP2A2, ATP2B1, ATP2C1, AXL, BDKRB1, BEST1, BST2, BTG2, C3AR1, C5AR1, CALCRL, CCL17, CCL2, CCL20, CCL22, CCL24, CCL5, CCL7, CCR7, CCRL2, CD14, CD40, CD48, CD55, CD69, CD70, CD82, CDKN1A, CHST2, CLEC5A, CMKLR1, CSF1, CSF3, CSF3R, CX3CL1, CXCL10, CXCL11, CXCL6, CXCL8, CXCL9, CXCR6, CYBB, DCBLD2, EBI3, EDN1, EIF2AK2, EMP3, E…
104	HALLMARK-MYOGENESIS	0	0.0079021734849035	0	Endothelial	up	AUCell	ABLIM1, ACHE, ACSL1, ACTA1, ACTC1, ACTN2, ACTN3, ADAM12, ADCY9, AEBP1, AGL, AGRN, AK1, AKT2, ANKRD2, APLNR, APOD, APP, ATP2A1, ATP6AP1, BAG1, BDKRB2, BHLHE40, BIN1, CACNA1H, CAMK2B, CASQ1, CASQ2, CD36, CDH13, CDKN1A, CFD, CHRNA1, CHRNB1, CHRNG, CKB, CKM, CKMT2, CLU, CNN3, COL15A1, COL1A1, COL3A1, COL4A2, COL6A2, COL6A3, COX6A2, COX7A1, CRAT, CRYAB, CTF1, DAPK2, DES, DMD, DMPK, DTNA, EFS, EIF4A2, …
105	HALLMARK-PI3K-AKT-MTOR-SIGNALING	0	-0.0123106447424175	0	Endothelial	down	AUCell	ACACA, ACTR2, ACTR3, ADCY2, AKT1, AKT1S1, AP2M1, ARF1, ARHGDIA, ARPC3, ATF1, CAB39, CAB39L, CALR, CAMK4, CDK1, CDK2, CDK4, CDKN1A, CDKN1B, CFL1, CLTC, CSNK2B, CXCR4, DAPP1, DDIT3, DUSP3, E2F1, ECSIT, EGFR, EIF4E, FASLG, FGF17, FGF22, GNA14, GNGT1, GRB2, GRK2, GSK3B, HRAS, HSP90B1, IL2RG, IL4, IRAK4, ITPR2, LCK, MAP2K3, MAP2K6, MAP3K7, MAPK1, MAPK10, MAPK8, MAPK9, MAPKAP1, MKNK1, MKNK2, MYD88, NCK…
106	HALLMARK-IL6-JAK-STAT3-SIGNALING	1.69853475217571e-251	-0.01312681499463	8.49267376087858e-250	Endothelial	down	AUCell	A2M, ACVR1B, ACVRL1, BAK1, CBL, CCL7, CCR1, CD14, CD36, CD38, CD44, CD9, CNTFR, CRLF2, CSF1, CSF2, CSF2RA, CSF2RB, CSF3R, CXCL1, CXCL10, CXCL11, CXCL13, CXCL3, CXCL9, EBI3, FAS, GRB2, HAX1, HMOX1, IFNAR1, IFNGR1, IFNGR2, IL10RB, IL12RB1, IL13RA1, IL15RA, IL17RA, IL17RB, IL18R1, IL1B, IL1R1, IL1R2, IL2RA, IL2RG, IL3RA, IL4R, IL6, IL6ST, IL7, IL9R, INHBE, IRF1, IRF9, ITGA4, ITGB3, JUN, LEPR, LTB, L…
107	HALLMARK-MTORC1-SIGNALING	2.5555053654196e-178	-0.00945147982043858	1.2777526827098e-176	Endothelial	down	AUCell	ABCF2, ACACA, ACLY, ACSL3, ACTR2, ACTR3, ADD3, ADIPOR2, AK4, ALDOA, ARPC5L, ASNS, ATP2A2, ATP5MC1, ATP6V1D, AURKA, BCAT1, BHLHE40, BTG2, BUB1, CACYBP, CALR, CANX, CCNF, CCNG1, CCT6A, CD9, CDC25A, CDKN1A, CFP, COPS5, CORO1A, CTH, CTSC, CXCR4, CYB5B, CYP51A1, DAPP1, DDIT3, DDIT4, DDX39A, DHCR24, DHCR7, DHFR, EBP, EDEM1, EEF1E1, EGLN3, EIF2S2, ELOVL5, ELOVL6, ENO1, ERO1A, ETF1, FADS1, FADS2, FDXR, F…
108	HALLMARK-UV-RESPONSE-DN	1.66407071834213e-177	0.00720465505425775	8.32035359171066e-176	Endothelial	up	AUCell	ABCC1, ACVR2A, ADD3, ADGRL2, ADORA2B, AGGF1, AKT3, AMPH, ANXA2, ANXA4, APBB2, ARHGEF9, ATP2B1, ATP2B4, ATP2C1, ATRN, ATRX, ATXN1, BCKDHB, BDNF, BHLHE40, BMPR1A, CACNA1A, CAP2, CAV1, CDC42BPA, CDK13, CDKN1B, CDON, CELF2, CITED2, COL11A1, COL1A1, COL1A2, COL3A1, COL5A2, DAB2, DBP, DDAH1, DLC1, DLG1, DUSP1, DYRK1A, EFEMP1, ERBB2, F3, FBLN5, FHL2, FYN, FZD2, GCNT1, GJA1, GRK5, HAS2, ICA1, ID1, IGF1R,…
109	HALLMARK-UNFOLDED-PROTEIN-RESPONSE	6.25874548017447e-173	-0.00975783800097101	3.12937274008724e-171	Endothelial	down	AUCell	ALDH18A1, ARFGAP1, ASNS, ATF3, ATF4, ATF6, ATP6V0D1, BAG3, BANF1, CALR, CCL2, CEBPB, CEBPG, CHAC1, CKS1B, CNOT2, CNOT4, CNOT6, CXXC1, DCP1A, DCP2, DCTN1, DDIT4, DDX10, DKC1, DNAJA4, DNAJB9, DNAJC3, EDC4, EDEM1, EEF2, EIF2AK3, EIF2S1, EIF4A1, EIF4A2, EIF4A3, EIF4E, EIF4EBP1, EIF4G1, ERN1, ERO1A, EXOC2, EXOSC1, EXOSC10, EXOSC2, EXOSC4, EXOSC5, EXOSC9, FKBP14, FUS, GEMIN4, GOSR2, HERPUD1, HSP90B1, H…
110	HALLMARK-ADIPOGENESIS	2.469785571776e-136	0.0055675865868815	1.234892785888e-134	Endothelial	up	AUCell	ABCA1, ABCB8, ACAA2, ACADL, ACADM, ACADS, ACLY, ACO2, ACOX1, ADCY6, ADIG, ADIPOR2, AGPAT3, AIFM1, AK2, ALDH2, ALDOA, ANGPT1, ANGPTL4, APLP2, APOE, ARAF, ARL4A, ATL2, ATP1B3, ATP5PO, BAZ2A, BCKDHA, BCL2L13, BCL6, C3, CAT, CAVIN1, CAVIN2, CCNG2, CD151, CD302, CD36, CDKN2C, CHCHD10, CHUK, CIDEA, CMBL, CMPK1, COL15A1, COL4A1, COQ3, COQ5, COQ9, COX6A1, COX7B, COX8A, CPT2, CRAT, CS, CYC1, CYP4B1, DBT, …
111	HALLMARK-INTERFERON-GAMMA-RESPONSE	5.62528461703626e-125	-0.00943248723045889	2.81264230851813e-123	Endothelial	down	AUCell	ADAR, APOL6, ARID5B, ARL4A, AUTS2, B2M, BANK1, BATF2, BPGM, BST2, BTG1, C1R, C1S, CASP1, CASP3, CASP4, CASP7, CASP8, CCL2, CCL5, CCL7, CD274, CD38, CD40, CD69, CD74, CD86, CDKN1A, CFB, CFH, CIITA, CMKLR1, CMPK2, CMTR1, CSF2RB, CXCL10, CXCL11, CXCL9, DDX58, DDX60, DHX58, EIF2AK2, EIF4E3, EPSTI1, FAS, FCGR1A, FGL2, FPR1, GBP4, GBP6, GCH1, GPR18, GZMA, HELZ2, HERC6, HIF1A, HLA-A, HLA-B, HLA-DMA, HLA…
112	HALLMARK-TNFA-SIGNALING-VIA-NFKB	1.35611873103156e-123	-0.0197981369086256	6.78059365515781e-122	Endothelial	down	AUCell	ABCA1, ACKR3, AREG, ATF3, ATP2B1, B4GALT1, B4GALT5, BCL2A1, BCL3, BCL6, BHLHE40, BIRC2, BIRC3, BMP2, BTG1, BTG2, BTG3, CCL2, CCL20, CCL4, CCL5, CCND1, CCNL1, CCRL2, CD44, CD69, CD80, CD83, CDKN1A, CEBPB, CEBPD, CFLAR, CLCF1, CSF1, CSF2, CXCL1, CXCL10, CXCL11, CXCL2, CXCL3, CXCL6, DDX58, DENND5A, DNAJB4, DRAM1, DUSP1, DUSP2, DUSP4, DUSP5, EDN1, EFNA1, EGR1, EGR2, EGR3, EHD1, EIF1, ETS2, F2RL1, F3,…
113	HALLMARK-COMPLEMENT	4.22790710558442e-109	-0.00821173479110762	2.11395355279221e-107	Endothelial	down	AUCell	ACTN2, ADAM9, ADRA2B, AKAP10, ANG, ANXA5, APOBEC3F, APOBEC3G, APOC1, ATOX1, BRPF3, C1QA, C1QC, C1R, C1S, C2, C3, C4BPB, C9, CA2, CALM1, CALM3, CASP1, CASP10, CASP3, CASP4, CASP5, CASP7, CASP9, CBLB, CCL5, CD36, CD40LG, CD46, CD55, CD59, CDA, CDH13, CDK5R1, CEBPB, CFB, CFH, CLU, COL4A2, CP, CPM, CPQ, CR1, CR2, CSRP1, CTSB, CTSC, CTSD, CTSH, CTSL, CTSO, CTSS, CTSV, CXCL1, DGKG, DGKH, DOCK10, DOCK4,…
114	HALLMARK-WNT-BETA-CATENIN-SIGNALING	1.59875903945339e-97	0.00595017402227164	7.99379519726697e-96	Endothelial	up	AUCell	ADAM17, AXIN1, AXIN2, CCND2, CSNK1E, CTNNB1, CUL1, DKK1, DKK4, DLL1, DVL2, FRAT1, FZD1, FZD8, GNAI1, HDAC11, HDAC2, HDAC5, HEY1, HEY2, JAG1, JAG2, KAT2A, LEF1, MAML1, MYC, NCOR2, NCSTN, NKD1, NOTCH1, NOTCH4, NUMB, PPARD, PSEN2, PTCH1, RBPJ, SKP2, TCF7, TP53, WNT5B, WNT6
115	HALLMARK-COAGULATION	3.22710839994818e-87	0.0062657260174919	1.61355419997409e-85	Endothelial	up	AUCell	A2M, ACOX2, ADAM9, ANG, ANXA1, APOA1, APOC1, APOC2, ARF4, BMP1, C1QA, C1R, C1S, C2, C3, C8B, C8G, C9, CAPN2, CAPN5, CASP9, CD9, CFB, CFD, CFH, CFI, CLU, COMP, CPB2, CPQ, CRIP2, CSRP1, CTSB, CTSE, CTSH, CTSK, CTSO, CTSV, DCT, DPP4, DUSP14, DUSP6, F10, F11, F12, F13B, F2, F2RL2, F3, F8, FBN1, FGG, FN1, FURIN, FYN, GDA, GNB2, GNG12, GP1BA, GP9, GSN, HNF4A, HPN, HRG, HTRA1, ISCU, ITGA2, ITGB3, ITIH1,…
116	HALLMARK-ANGIOGENESIS	6.7602995177536e-85	0.0107226683561078	3.3801497588768e-83	Endothelial	up	AUCell	APP, CCND2, COL3A1, COL5A2, CXCL6, FGFR1, FSTL1, ITGAV, JAG1, JAG2, KCNJ8, LPL, LRPAP1, LUM, MSX1, NRP1, OLR1, PDGFA, PF4, PGLYRP1, POSTN, PRG2, PTK2, S100A4, SERPINA5, SLCO2A1, SPP1, STC1, THBD, TIMP1, TNFRSF21, VAV2, VCAN, VEGFA, VTN
117	HALLMARK-APICAL-JUNCTION	4.11855578806231e-83	0.0050895370433529	2.05927789403115e-81	Endothelial	up	AUCell	ACTA1, ACTB, ACTC1, ACTG1, ACTG2, ACTN1, ACTN2, ACTN3, ACTN4, ADAM15, ADAM23, ADAM9, ADAMTS5, ADRA1B, AKT2, AKT3, ALOX15B, AMH, AMIGO1, AMIGO2, ARHGEF6, ARPC2, ATP1A3, B4GALT1, BAIAP2, BMP1, CADM2, CADM3, CALB2, CAP1, CD209, CD274, CD276, CD34, CD86, CD99, CDH1, CDH11, CDH15, CDH3, CDH4, CDH6, CDH8, CDK8, CDSN, CERCAM, CLDN11, CLDN14, CLDN15, CLDN18, CLDN19, CLDN4, CLDN5, CLDN6, CLDN7, CLDN9, CNN…
118	HALLMARK-P53-PATHWAY	3.11794051089305e-77	-0.00528428942557072	1.55897025544652e-75	Endothelial	down	AUCell	ABAT, ABCC5, ABHD4, ACVR1B, ADA, AEN, AK1, ALOX15B, ANKRA2, APAF1, APP, ATF3, BAIAP2, BAK1, BAX, BLCAP, BMP2, BTG1, BTG2, CASP1, CCND2, CCND3, CCNG1, CCNK, CCP110, CD81, CD82, CDH13, CDK5R1, CDKN1A, CDKN2A, CDKN2AIP, CDKN2B, CEBPA, CGRRF1, CLCA2, COQ8A, CSRNP2, CTSD, CTSF, CYFIP2, DCXR, DDB2, DDIT3, DDIT4, DEF6, DGKA, DNTTIP2, DRAM1, EI24, ELP1, EPHA2, EPHX1, EPS8L2, ERCC5, F2R, FAM162A, FAS, FBX…
119	HALLMARK-ESTROGEN-RESPONSE-EARLY	6.06050547807824e-74	0.0030873369672656	3.03025273903912e-72	Endothelial	up	AUCell	ABAT, ABCA3, ABHD2, ABLIM1, ADCY1, ADCY9, ADD3, AFF1, AKAP1, ALDH3B1, AMFR, ANXA9, AQP3, AR, AREG, ARL3, ASB13, B4GALT1, BAG1, BCL11B, BCL2, BHLHE40, BLVRB, CA12, CALB2, CALCR, CANT1, CBFA2T3, CCND1, CD44, CELSR1, CELSR2, CHPT1, CISH, CLDN7, CLIC3, CXCL12, CYP26B1, DEPTOR, DHCR7, DHRS2, DHRS3, DLC1, DYNLT3, EGR3, ELF1, ELF3, ELOVL2, ELOVL5, ENDOD1, ESRP2, FAM102A, FARP1, FASN, FCMR, FDFT1, FHL2, …
120	HALLMARK-MYC-TARGETS-V1	6.20458212595888e-73	-0.00629827670994712	3.10229106297944e-71	Endothelial	down	AUCell	ABCE1, ACP1, AIMP2, AP3S1, APEX1, BUB3, C1QBP, CAD, CANX, CBX3, CCNA2, CCT2, CCT3, CCT4, CCT5, CCT7, CDC20, CDC45, CDK2, CDK4, CLNS1A, CNBP, COPS5, COX5A, CSTF2, CTPS1, CUL1, CYC1, DDX18, DDX21, DEK, DHX15, DUT, EEF1B2, EIF1AX, EIF2S1, EIF2S2, EIF3B, EIF3D, EIF3J, EIF4A1, EIF4E, EIF4G2, EIF4H, ERH, ETF1, EXOSC7, FAM120A, FBL, G3BP1, GLO1, GNL3, GOT2, GSPT1, HDAC2, HDDC2, HDGF, HNRNPA1, HNRNPA2B1,…
121	HALLMARK-KRAS-SIGNALING-UP	3.43503477753318e-60	-0.00500714592840174	1.71751738876659e-58	Endothelial	down	AUCell	ABCB1, ACE, ADAM17, ADAM8, ADAMDEC1, ADGRA2, ADGRL4, AKAP12, AKT2, ALDH1A2, ALDH1A3, AMMECR1, ANGPTL4, ANKH, ANO1, ANXA10, APOD, ARG1, ATG10, AVL9, BIRC3, BMP2, BPGM, BTBD3, BTC, C3AR1, CA2, CAB39L, CBL, CBR4, CBX8, CCL20, CCND2, CCSER2, CD37, CDADC1, CFB, CFH, CIDEA, CLEC4A, CMKLR1, CPE, CROT, CSF2, CSF2RA, CTSS, CXCL10, CXCR4, DCBLD2, DNMBP, DOCK2, DUSP6, EMP1, ENG, EPB41L3, EPHB2, EREG, ERO1A,…
122	HALLMARK-KRAS-SIGNALING-DN	5.35059976105277e-36	-0.0013540919574093	2.67529988052638e-34	Endothelial	down	AUCell	ABCB11, ABCG4, ACTC1, ADRA2C, AKR1B10, ARHGDIG, ARPP21, ASB7, ATP6V1B1, BARD1, BMPR1B, BRDT, BTG2, C5, CACNA1F, CALCB, CALML5, CAMK1D, CAPN9, CCDC106, CCNA1, CD207, CD40LG, CD80, CDH16, CDKAL1, CELSR2, CHRNG, CHST2, CKM, CLDN16, CLSTN3, CNTFR, COL2A1, COPZ2, COQ8A, CPA2, CPB1, CPEB3, CYP39A1, DCC, DLK2, DTNB, EDN1, EDN2, EFHD1, EGF, ENTPD7, EPHA5, FGF22, FGFR3, FGGY, GAMT, GDNF, GP1BA, GPR19, GPR…
123	HALLMARK-GLYCOLYSIS	1.65947632145082e-33	-0.00314443973680607	8.29738160725409e-32	Endothelial	down	AUCell	ABCB6, ADORA2B, AGL, AGRN, AK3, AK4, AKR1A1, ALDH7A1, ALDH9A1, ALDOA, ALDOB, ALG1, ANG, ANGPTL4, ANKZF1, ARPP19, ARTN, AURKA, B3GALT6, B3GAT1, B3GAT3, B3GNT3, B4GALT1, B4GALT2, B4GALT4, B4GALT7, BIK, BPNT1, CACNA1H, CAPN5, CASP6, CD44, CDK1, CENPA, CHPF, CHPF2, CHST1, CHST12, CHST2, CHST6, CITED2, CLDN3, CLDN9, CLN6, COG2, COL5A1, COPB2, CTH, CXCR4, CYB5A, DCN, DDIT4, DEPDC1, DLD, DPYSL4, DSC2, E…
124	HALLMARK-MYC-TARGETS-V2	3.00225403292315e-31	-0.00315709868061479	1.50112701646158e-29	Endothelial	down	AUCell	AIMP2, BYSL, CBX3, CDK4, DCTPP1, DDX18, DUSP2, EXOSC5, FARSA, GNL3, GRWD1, HK2, HSPD1, HSPE1, IMP4, IPO4, LAS1L, MAP3K6, MCM4, MCM5, MPHOSPH10, MRTO4, MYBBP1A, MYC, NDUFAF4, NIP7, NOC4L, NOLC1, NOP16, NOP2, NOP56, NPM1, PA2G4, PES1, PHB, PLK1, PLK4, PPAN, PPRC1, PRMT3, PUS1, RABEPK, RCL1, RRP12, RRP9, SLC19A1, SLC29A2, SORD, SRM, SUPV3L1, TBRG4, TCOF1, TFB2M, TMEM97, UNG, UTP20, WDR43, WDR74
125	HALLMARK-TGF-BETA-SIGNALING	3.81180238702725e-27	0.007003196710911	1.90590119351363e-25	Endothelial	up	AUCell	ACVR1, APC, ARID4B, BCAR3, BMP2, BMPR1A, BMPR2, CDH1, CDK9, CDKN1C, CTNNB1, ENG, FKBP1A, FNTA, FURIN, HDAC1, HIPK2, ID1, ID2, ID3, IFNGR2, JUNB, KLF10, LEFTY2, LTBP2, MAP3K7, NCOR2, NOG, PMEPA1, PPM1A, PPP1CA, PPP1R15A, RAB31, RHOA, SERPINE1, SKI, SKIL, SLC20A1, SMAD1, SMAD3, SMAD6, SMAD7, SMURF1, SMURF2, SPTBN1, TGFB1, TGFBR1, TGIF1, THBS1, TJP1, TRIM33, UBE2D3, WWTR1, XIAP
126	HALLMARK-SPERMATOGENESIS	7.18378493376101e-24	0.00124741544924861	3.5918924668805e-22	Endothelial	up	AUCell	ACE, ACRBP, ACRV1, ACTL7B, ADAD1, ADCYAP1, AGFG1, ALOX15, ARL4A, ART3, AURKA, BRAF, BUB1, CAMK4, CCNA1, CCNB2, CCT6B, CDK1, CDKN3, CFTR, CHFR, CHRM4, CLGN, CLPB, CLVS1, CNIH2, COIL, CSNK2A2, DBF4, DCC, DDX25, DMC1, DMRT1, DPEP3, ELOVL3, EZH2, GAD1, GAPDHS, GFI1, GMCL1, GRM8, GSG1, GSTM3, HBZ, HOXB1, HSPA1L, HSPA2, HSPA4L, IDE, IFT88, IL12RB2, IL13RA2, IP6K1, JAM3, KIF2C, LDHC, LPIN1, MAP7, MAST2,…
127	HALLMARK-PROTEIN-SECRETION	1.55773661747288e-23	-0.00313411257622764	7.78868308736438e-22	Endothelial	down	AUCell	ABCA1, ADAM10, ANP32E, AP1G1, AP2B1, AP2M1, AP2S1, AP3B1, AP3S1, ARCN1, ARF1, ARFGAP3, ARFGEF1, ARFGEF2, ARFIP1, ATP1A1, ATP6V1B1, ATP6V1H, ATP7A, BET1, BNIP3, CAV2, CD63, CLCN3, CLN5, CLTA, CLTC, COG2, COPB1, COPB2, COPE, CTSC, DNM1L, DST, EGFR, ERGIC3, GALC, GBF1, GLA, GNAS, GOLGA4, GOSR2, ICA1, IGF2R, KIF1B, KRT18, LAMP2, LMAN1, M6PR, MAPK1, MON2, NAPA, NAPG, OCRL, PAM, PPT1, RAB14, RAB22A, RA…
128	HALLMARK-IL2-STAT5-SIGNALING	2.04508623195688e-23	-0.00277072441399066	1.02254311597844e-21	Endothelial	down	AUCell	ABCB1, ADAM19, AGER, AHCY, AHNAK, AHR, ALCAM, AMACR, ANXA4, APLP1, ARL4A, BATF, BATF3, BCL2, BCL2L1, BHLHE40, BMP2, BMPR2, CA2, CAPG, CAPN3, CASP3, CCND2, CCND3, CCNE1, CCR4, CD44, CD48, CD79B, CD81, CD83, CD86, CDC42SE2, CDC6, CDCP1, CDKN1C, CISH, CKAP4, COCH, COL6A1, CSF1, CSF2, CST7, CTLA4, CTSZ, CXCL10, CYFIP1, DCPS, DENND5A, DHRS3, DRC1, ECM1, EEF1AKMT1, EMP1, ENO3, ENPP1, EOMES, ETFBKMT, ET…
129	HALLMARK-ANDROGEN-RESPONSE	1.19166213917266e-19	-0.00280057955945789	5.95831069586331e-18	Endothelial	down	AUCell	ABCC4, ABHD2, ACSL3, ACTN1, ADAMTS1, ADRM1, AKAP12, AKT1, ALDH1A3, ANKH, APPBP2, ARID5B, AZGP1, B2M, B4GALT1, BMPR1B, CAMKK2, CCND1, CCND3, CDC14B, CDK6, CENPN, DBI, DHCR24, DNAJB9, ELK4, ELL2, ELOVL5, FADS1, FKBP5, GNAI3, GPD1L, GSR, GUCY1A1, HERC3, HMGCR, HMGCS1, HOMER2, HPGD, HSD17B14, IDI1, INPP4B, INSIG1, IQGAP2, ITGAV, KLK2, KLK3, KRT19, KRT8, LIFR, LMAN1, MAF, MAK, MAP7, MERTK, MYL12A, NCO…
130	HALLMARK-ESTROGEN-RESPONSE-LATE	6.95056816952249e-19	0.00144573522881401	3.47528408476125e-17	Endothelial	up	AUCell	ABCA3, ABHD2, ACOX2, ADD3, AFF1, AGR2, ALDH3A2, ALDH3B1, AMFR, ANXA9, AREG, ARL3, ASCL1, ASS1, ATP2B4, BAG1, BATF, BCL2, BLVRB, BTG3, CA12, CA2, CACNA2D2, CALCR, CAV1, CCNA1, CCND1, CD44, CD9, CDC20, CDC6, CDH1, CELSR2, CHPT1, CHST8, CISH, CKB, CLIC3, COX6C, CPE, CXCL12, CXCL14, CYP26B1, CYP4F11, DCXR, DHCR7, DHRS2, DLG5, DNAJC1, DNAJC12, DUSP2, DYNLT3, EGR3, ELOVL5, EMP2, ETFB, FABP5, FAM102A, F…
131	HALLMARK-FATTY-ACID-METABOLISM	2.06364272736427e-17	0.00163965453723921	1.03182136368213e-15	Endothelial	up	AUCell	AADAT, ACAA1, ACAA2, ACADL, ACADM, ACADS, ACADVL, ACAT2, ACO2, ACOT2, ACOT8, ACOX1, ACSL1, ACSL4, ACSL5, ACSM3, ACSS1, ADIPOR2, ADSL, ALAD, ALDH1A1, ALDH3A1, ALDH3A2, ALDH9A1, ALDOA, AOC3, APEX1, AQP7, AUH, BCKDHB, BLVRA, BMPR1B, BPHL, CA2, CA4, CA6, CBR1, CBR3, CD1D, CD36, CEL, CIDEA, CPOX, CPT1A, CPT2, CRAT, CRYZ, CYP1A1, D2HGDH, DECR1, DHCR24, DLD, DLST, ECH1, ECHS1, ECI1, ECI2, EHHADH, ELOVL5…
132	HALLMARK-DNA-REPAIR	7.3709040073363e-16	0.00140657405289536	3.68545200366815e-14	Endothelial	up	AUCell	AAAS, ADA, ADCY6, ADRM1, AGO4, AK1, AK3, ALYREF, APRT, ARL6IP1, BCAM, BCAP31, BOLA2, BRF2, CANT1, CCNO, CDA, CETN2, CLP1, CMPK2, COX17, CSTF3, DAD1, DCTN4, DDB1, DDB2, DGCR8, DGUOK, DUT, EDF1, EIF1B, ELL, ELOA, ERCC1, ERCC2, ERCC3, ERCC4, ERCC5, ERCC8, FEN1, GMPR2, GPX4, GSDME, GTF2A2, GTF2B, GTF2F1, GTF2H1, GTF2H3, GTF2H5, GTF3C5, GUK1, HCLS1, HPRT1, IMPDH2, ITPA, LIG1, MPC2, MPG, MRPL40, NCBP2,…
133	HALLMARK-APICAL-SURFACE	1.12251105002845e-15	0.00248606843025276	5.61255525014226e-14	Endothelial	up	AUCell	ADAM10, ADIPOR2, AFAP1L2, AKAP7, APP, ATP8B1, B4GALT1, BRCA1, CD160, CROCC, CRYBG1, CX3CL1, DCBLD2, EFNA5, EPHB4, FLOT2, GAS1, GATA3, GHRL, GSTM3, HSPB1, IL2RB, IL2RG, LYN, LYPD3, MAL, MDGA1, NCOA6, NTNG1, PCSK9, PKHD1, PLAUR, RHCG, RTN4RL1, SCUBE1, SHROOM2, SLC2A4, SLC34A3, SRPX, SULF2, THY1, TMEM8B
134	HALLMARK-REACTIVE-OXYGEN-SPECIES-PATHWAY	2.18217438428457e-14	0.00333603409941112	1.09108719214229e-12	Endothelial	up	AUCell	ABCC1, ATOX1, CAT, CDKN2D, EGLN2, ERCC2, FES, FTL, G6PD, GCLC, GCLM, GLRX, GLRX2, GPX3, GPX4, GSR, HHEX, HMOX2, IPCEF1, JUNB, LAMTOR5, LSP1, MBP, MGST1, MPO, MSRA, NDUFA6, NDUFB4, NDUFS2, NQO1, OXSR1, PDLIM1, PFKP, PRDX1, PRDX2, PRDX4, PRDX6, PRNP, PTPA, SBNO2, SCAF4, SELENOS, SOD1, SOD2, SRXN1, STK25, TXN, TXNRD1, TXNRD2
135	HALLMARK-PEROXISOME	4.82068814135932e-11	-0.00151224649450146	2.41034407067966e-09	Endothelial	down	AUCell	ABCB1, ABCB4, ABCB9, ABCC5, ABCC8, ABCD1, ABCD2, ABCD3, ACAA1, ACOT8, ACOX1, ACSL1, ACSL4, ACSL5, ALB, ALDH1A1, ALDH9A1, ATXN1, BCL10, CADM1, CAT, CDK7, CEL, CLN6, CLN8, CNBP, CRABP1, CRABP2, CRAT, CTBP1, CTPS1, DHCR24, DHRS3, DIO1, DLG4, ECH1, ECI2, EHHADH, ELOVL5, EPHX2, ERCC1, ERCC3, ESR2, FABP6, FADS1, FDPS, FIS1, GNPAT, GSTK1, HMGCL, HRAS, HSD11B2, HSD17B11, HSD17B4, HSD3B7, IDE, IDH1, IDH2,…
136	HALLMARK-OXIDATIVE-PHOSPHORYLATION	5.1493610282402e-11	0.00128219778064805	2.5746805141201e-09	Endothelial	up	AUCell	ABCB7, ACAA1, ACAA2, ACADM, ACADSB, ACADVL, ACAT1, ACO2, AFG3L2, AIFM1, ALAS1, ALDH6A1, ATP1B1, ATP5F1A, ATP5F1B, ATP5F1C, ATP5F1D, ATP5F1E, ATP5MC1, ATP5MC2, ATP5MC3, ATP5ME, ATP5MF, ATP5MG, ATP5PB, ATP5PD, ATP5PF, ATP5PO, ATP6AP1, ATP6V0B, ATP6V0C, ATP6V0E1, ATP6V1C1, ATP6V1D, ATP6V1E1, ATP6V1F, ATP6V1G1, ATP6V1H, BAX, BCKDHA, BDH2, CASP7, COX10, COX11, COX15, COX17, COX4I1, COX5A, COX5B, COX6A…
137	HALLMARK-UV-RESPONSE-UP	6.04712664065294e-10	-0.00215479261772891	3.02356332032647e-08	Endothelial	down	AUCell	ABCB1, ACAA1, AGO2, ALAS1, ALDOA, AMD1, AP2S1, APOM, AQP3, ARRB2, ASNS, ATF3, ATP6V1C1, ATP6V1F, BAK1, BCL2L11, BID, BMP2, BSG, BTG1, BTG2, BTG3, C4BPB, CA2, CASP3, CCK, CCND3, CCNE1, CDC34, CDC5L, CDK2, CDKN1C, CDKN2B, CDO1, CEBPG, CHKA, CHRNA5, CLCN2, CLTB, CNP, COL2A1, CREG1, CTSV, CXCL2, CYB5B, CYB5R1, CYP1A1, DDX21, DGAT1, DLG4, DNAJA1, DNAJB1, E2F5, EIF2S3, EIF5, ENO2, EPCAM, EPHX1, FEN1, F…
138	HALLMARK-HEDGEHOG-SIGNALING	1.17458189257273e-07	-0.00113084689115635	5.87290946286367e-06	Endothelial	down	AUCell	ACHE, ADGRG1, AMOT, CDK5R1, CDK6, CELSR1, CNTFR, CRMP1, DPYSL2, ETS2, GLI1, HEY1, HEY2, L1CAM, LDB1, MYH9, NF1, NKX6-1, NRCAM, NRP1, NRP2, OPHN1, PLG, PML, PTCH1, RASA1, RTN1, SCG2, SHH, SLIT1, THY1, TLE1, TLE3, UNC5C, VEGFA, VLDLR
139	HALLMARK-BILE-ACID-METABOLISM	9.73523488600447e-07	0.000642988614782833	4.86761744300224e-05	Endothelial	up	AUCell	ABCA1, ABCA2, ABCA3, ABCA4, ABCA5, ABCA6, ABCA8, ABCA9, ABCD1, ABCD2, ABCD3, ABCG4, ABCG8, ACSL1, ACSL5, AKR1D1, ALDH1A1, ALDH8A1, ALDH9A1, AMACR, APOA1, AQP9, AR, ATXN1, BBOX1, BCAR3, BMP6, CAT, CH25H, CROT, CYP27A1, CYP39A1, CYP46A1, CYP7A1, CYP7B1, CYP8B1, DHCR24, DIO1, DIO2, EFHC1, EPHX2, FADS1, FADS2, FDXR, GCLM, GNMT, GNPAT, GSTK1, HACL1, HSD17B11, HSD17B4, HSD17B6, HSD3B7, IDH1, IDH2, IDI1…
140	HALLMARK-E2F-TARGETS	0.000187307550196192	0.000652571721021414	0.00936537750980961	Endothelial	up	AUCell	AK2, ANP32E, ASF1A, ASF1B, ATAD2, AURKA, AURKB, BARD1, BIRC5, BRCA1, BRCA2, BRMS1L, BUB1B, CBX5, CCNB2, CCNE1, CCP110, CDC20, CDC25A, CDC25B, CDCA3, CDCA8, CDK1, CDK4, CDKN1A, CDKN1B, CDKN2A, CDKN2C, CDKN3, CENPE, CENPM, CHEK1, CHEK2, CIT, CKS1B, CKS2, CNOT9, CSE1L, CTCF, CTPS1, DCK, DCLRE1B, DCTPP1, DDX39A, DEK, DEPDC1, DIAPH3, DLGAP5, DNMT1, DONSON, DSCC1, DUT, E2F8, EED, EIF2S1, ESPL1, EXOSC8,…
141	HALLMARK-NOTCH-SIGNALING	0.0007774354359952	-0.00101715283394775	0.03887177179976	Endothelial	down	AUCell	APH1A, ARRB1, CCND1, CUL1, DLL1, DTX1, DTX2, DTX4, FBXW11, FZD1, FZD5, FZD7, HES1, HEYL, JAG1, KAT2A, LFNG, MAML2, NOTCH1, NOTCH2, NOTCH3, PPARD, PRKCA, PSEN2, PSENEN, RBX1, SAP30, SKP1, ST3GAL6, TCF7L2, WNT5A
142	HALLMARK-MITOTIC-SPINDLE	0.000847507090380289	-0.000326627247175117	0.0423753545190145	Endothelial	down	AUCell	ABI1, ABL1, ABR, ACTN4, AKAP13, ALMS1, ALS2, ANLN, APC, ARAP3, ARF6, ARFGEF1, ARFIP2, ARHGAP10, ARHGAP27, ARHGAP29, ARHGAP4, ARHGAP5, ARHGDIA, ARHGEF11, ARHGEF12, ARHGEF2, ARHGEF3, ARHGEF7, ARL8A, ATG4B, AURKA, BCAR1, BCL2L11, BCR, BIN1, BIRC5, BRCA2, BUB1, CAPZB, CCDC88A, CCNB2, CD2AP, CDC27, CDC42, CDC42BPA, CDC42EP1, CDC42EP2, CDC42EP4, CDK1, CDK5RAP2, CENPE, CENPF, CENPJ, CEP131, CEP192, CEP2…
143	HALLMARK-INTERFERON-ALPHA-RESPONSE	0.00440686887725714	-0.00170884830491927	0.220343443862857	Endothelial	down	AUCell	ADAR, B2M, BATF2, BST2, C1S, CASP1, CASP8, CCRL2, CD47, CD74, CMPK2, CMTR1, CNP, CSF1, CXCL10, CXCL11, DDX60, DHX58, EIF2AK2, ELF1, EPSTI1, GBP2, GBP4, GMPR, HELZ2, HERC6, HLA-C, IFI27, IFI30, IFI35, IFI44, IFI44L, IFIH1, IFIT2, IFIT3, IFITM1, IFITM2, IFITM3, IL15, IL4R, IL7, IRF1, IRF2, IRF7, IRF9, ISG15, ISG20, LAMP3, LAP3, LGALS3BP, LPAR6, LY6E, MOV10, MVB12A, MX1, NCOA7, NMI, NUB1, OAS1, OASL…
144	HALLMARK-APOPTOSIS	0.00685851316346366	0.000746578575018766	0.342925658173183	Endothelial	up	AUCell	ADD1, AIFM3, ANKH, ANXA1, APP, ATF3, AVPR1A, BAX, BCAP31, BCL10, BCL2L1, BCL2L10, BCL2L11, BCL2L2, BGN, BID, BIK, BIRC3, BMF, BMP2, BNIP3L, BRCA1, BTG2, BTG3, CASP1, CASP2, CASP3, CASP4, CASP6, CASP7, CASP8, CASP9, CAV1, CCNA1, CCND1, CCND2, CD14, CD2, CD38, CD44, CD69, CDC25B, CDK2, CDKN1A, CDKN1B, CFLAR, CLU, CREBBP, CTH, CTNNB1, CYLD, DAP, DAP3, DCN, DDIT3, DFFA, DNAJA1, DNAJC3, DNM1L, DPYD, E…
145	HALLMARK-G2M-CHECKPOINT	0.018857341571974	-0.000411251693692813	0.9428670785987	Endothelial	down	AUCell	ABL1, AMD1, ARID4A, ATF5, ATRX, AURKA, AURKB, BARD1, BCL3, BIRC5, BRCA2, BUB1, BUB3, CASP8AP2, CBX1, CCNA2, CCNB2, CCND1, CCNF, CCNT1, CDC20, CDC25A, CDC25B, CDC27, CDC45, CDC6, CDC7, CDK1, CDK4, CDKN1B, CDKN2C, CDKN3, CENPA, CENPE, CENPF, CHAF1A, CHEK1, CHMP1A, CKS1B, CKS2, CTCF, CUL1, CUL3, CUL4A, CUL5, DBF4, DDX39A, DKC1, DMD, DR1, DTYMK, E2F1, E2F2, E2F3, E2F4, EFNA5, EGF, ESPL1, EWSR1, EXO1,…
146	HALLMARK-PANCREAS-BETA-CELLS	0.144468861704023	0.000907353596464065	1	Endothelial	up	AUCell	ABCC8, AKT3, CHGA, DCX, DPP4, ELP4, FOXO1, G6PC2, GCK, HNF1A, IAPP, INSM1, ISL1, LMO2, MAFB, NEUROD1, NEUROG3, NKX2-2, NKX6-1, PAK3, PAX6, PCSK1, PCSK2, PKLR, SEC11A, SPCS1, SRP14, SRP9, SRPRB, SST, STXBP1, VDR
147	HALLMARK-CHOLESTEROL-HOMEOSTASIS	0.30497123394167	-0.00076742613582112	1	Endothelial	down	AUCell	ABCA2, ACAT2, ACSS2, ACTG1, ALCAM, ALDOC, ANTXR2, ANXA5, ATF3, ATF5, ATXN2, AVPR1A, CBS, CD9, CHKA, CLU, CPEB2, CTNNB1, CXCL16, CYP51A1, DHCR7, EBP, ECH1, ERRFI1, ETHE1, FABP5, FADS2, FASN, FBXO6, FDFT1, FDPS, GLDC, GNAI1, GPX8, GSTM2, GUSB, HMGCR, HMGCS1, HSD17B7, IDI1, JAG1, LDLR, LGALS3, LGMN, LPL, LSS, MAL2, MVD, MVK, NFIL3, NSDHL, PCYT2, PDK3, PLAUR, PLSCR1, PMVK, PNRC1, PPARG, S100A11, SC5D…
148	HALLMARK-HEME-METABOLISM	0.322639258274463	0.000191967796936532	1	Endothelial	up	AUCell	ABCB6, ABCG2, ACKR1, ACP5, ACSL6, ADD1, ADD2, ADIPOR1, AGPAT4, ALAD, ALAS2, ALDH1L1, ALDH6A1, ANK1, AQP3, ARHGEF12, ARL2BP, ASNS, ATG4A, ATP6V0A1, BACH1, BCAM, BLVRA, BLVRB, BMP2K, BNIP3L, BPGM, BSG, BTG2, BTRC, C3, CA1, CA2, CAST, CAT, CCDC28A, CCND3, CDC27, CDR2, CIR1, CLCN3, CLIC2, CPOX, CTNS, CTSB, CTSE, DAAM1, DCAF10, DCAF11, DCUN1D1, DMTN, E2F2, EIF2AK1, ELL2, ENDOD1, EPB41, EPOR, ERMAP, EZ…
149	HALLMARK-XENOBIOTIC-METABOLISM	0.371500216836027	0.000182645948239475	1	Endothelial	up	AUCell	ABCC2, ABCC3, ABCD2, ABHD6, ACO2, ACOX1, ACOX2, ACOX3, ACP1, ACP2, ACSM1, ADH5, AHCY, AKR1C2, AKR1C3, ALAS1, ALDH2, ALDH3A1, ALDH9A1, ANGPTL3, AOX1, AP4B1, APOE, AQP9, ARG1, ARG2, ARPP19, ASL, ATOH8, ATP2A2, BCAR1, BCAT1, BLVRB, BPHL, CA2, CASP6, CAT, CBR1, CD36, CDA, CDO1, CES1, CFB, CNDP2, COMT, CROT, CSAD, CYB5A, CYFIP2, CYP17A1, CYP1A1, CYP1A2, CYP26A1, CYP27A1, CYP2C18, CYP2E1, CYP2J2, CYP2S…
150	HALLMARK-HYPOXIA	0.630848504443734	-0.000563838564930488	1	Endothelial	down	AUCell	ACKR3, ADM, ADORA2B, AK4, AKAP12, ALDOA, ALDOB, ALDOC, AMPD3, ANGPTL4, ANKZF1, ANXA2, ATF3, ATP7A, B3GALT6, B4GALNT2, BCAN, BCL2, BGN, BHLHE40, BNIP3L, BTG1, CA12, CASP6, CAV1, CAVIN1, CAVIN3, CCNG2, CDKN1A, CDKN1B, CDKN1C, CHST2, CHST3, CITED2, COL5A1, CP, CSRP2, CXCR4, DCN, DDIT3, DDIT4, DPYSL4, DTNA, DUSP1, EDN2, EFNA1, EFNA3, EGFR, ENO1, ENO2, ENO3, ERO1A, ERRFI1, ETS1, EXT1, F3, FAM162A, FBP…
151	HALLMARK-ADIPOGENESIS	0	0.00742004056445021	0	Macrophage	up	AUCell	ABCA1, ABCB8, ACAA2, ACADL, ACADM, ACADS, ACLY, ACO2, ACOX1, ADCY6, ADIG, ADIPOR2, AGPAT3, AIFM1, AK2, ALDH2, ALDOA, ANGPT1, ANGPTL4, APLP2, APOE, ARAF, ARL4A, ATL2, ATP1B3, ATP5PO, BAZ2A, BCKDHA, BCL2L13, BCL6, C3, CAT, CAVIN1, CAVIN2, CCNG2, CD151, CD302, CD36, CDKN2C, CHCHD10, CHUK, CIDEA, CMBL, CMPK1, COL15A1, COL4A1, COQ3, COQ5, COQ9, COX6A1, COX7B, COX8A, CPT2, CRAT, CS, CYC1, CYP4B1, DBT, …
152	HALLMARK-APOPTOSIS	0	0.0126604607364459	0	Macrophage	up	AUCell	ADD1, AIFM3, ANKH, ANXA1, APP, ATF3, AVPR1A, BAX, BCAP31, BCL10, BCL2L1, BCL2L10, BCL2L11, BCL2L2, BGN, BID, BIK, BIRC3, BMF, BMP2, BNIP3L, BRCA1, BTG2, BTG3, CASP1, CASP2, CASP3, CASP4, CASP6, CASP7, CASP8, CASP9, CAV1, CCNA1, CCND1, CCND2, CD14, CD2, CD38, CD44, CD69, CDC25B, CDK2, CDKN1A, CDKN1B, CFLAR, CLU, CREBBP, CTH, CTNNB1, CYLD, DAP, DAP3, DCN, DDIT3, DFFA, DNAJA1, DNAJC3, DNM1L, DPYD, E…
153	HALLMARK-CHOLESTEROL-HOMEOSTASIS	0	0.0155507503865929	0	Macrophage	up	AUCell	ABCA2, ACAT2, ACSS2, ACTG1, ALCAM, ALDOC, ANTXR2, ANXA5, ATF3, ATF5, ATXN2, AVPR1A, CBS, CD9, CHKA, CLU, CPEB2, CTNNB1, CXCL16, CYP51A1, DHCR7, EBP, ECH1, ERRFI1, ETHE1, FABP5, FADS2, FASN, FBXO6, FDFT1, FDPS, GLDC, GNAI1, GPX8, GSTM2, GUSB, HMGCR, HMGCS1, HSD17B7, IDI1, JAG1, LDLR, LGALS3, LGMN, LPL, LSS, MAL2, MVD, MVK, NFIL3, NSDHL, PCYT2, PDK3, PLAUR, PLSCR1, PMVK, PNRC1, PPARG, S100A11, SC5D…
154	HALLMARK-COMPLEMENT	0	0.0179824704784012	0	Macrophage	up	AUCell	ACTN2, ADAM9, ADRA2B, AKAP10, ANG, ANXA5, APOBEC3F, APOBEC3G, APOC1, ATOX1, BRPF3, C1QA, C1QC, C1R, C1S, C2, C3, C4BPB, C9, CA2, CALM1, CALM3, CASP1, CASP10, CASP3, CASP4, CASP5, CASP7, CASP9, CBLB, CCL5, CD36, CD40LG, CD46, CD55, CD59, CDA, CDH13, CDK5R1, CEBPB, CFB, CFH, CLU, COL4A2, CP, CPM, CPQ, CR1, CR2, CSRP1, CTSB, CTSC, CTSD, CTSH, CTSL, CTSO, CTSS, CTSV, CXCL1, DGKG, DGKH, DOCK10, DOCK4,…
155	HALLMARK-EPITHELIAL-MESENCHYMAL-TRANSITION	0	0.0131097167349356	0	Macrophage	up	AUCell	ABI3BP, ACTA2, ADAM12, ANPEP, APLP1, AREG, BASP1, BDNF, BGN, BMP1, CADM1, CALD1, CALU, CAP2, CAPG, CD44, CD59, CDH11, CDH2, CDH6, COL11A1, COL12A1, COL16A1, COL1A1, COL1A2, COL3A1, COL4A1, COL4A2, COL5A1, COL5A2, COL5A3, COL6A2, COL6A3, COL7A1, COL8A2, COLGALT1, COMP, COPA, CRLF1, CTHRC1, CXCL1, CXCL12, CXCL6, CXCL8, DAB2, DCN, DKK1, DPYSL3, DST, ECM1, ECM2, EDIL3, EFEMP2, ELN, EMP3, ENO2, FAP, F…
156	HALLMARK-GLYCOLYSIS	0	0.00919776958726705	0	Macrophage	up	AUCell	ABCB6, ADORA2B, AGL, AGRN, AK3, AK4, AKR1A1, ALDH7A1, ALDH9A1, ALDOA, ALDOB, ALG1, ANG, ANGPTL4, ANKZF1, ARPP19, ARTN, AURKA, B3GALT6, B3GAT1, B3GAT3, B3GNT3, B4GALT1, B4GALT2, B4GALT4, B4GALT7, BIK, BPNT1, CACNA1H, CAPN5, CASP6, CD44, CDK1, CENPA, CHPF, CHPF2, CHST1, CHST12, CHST2, CHST6, CITED2, CLDN3, CLDN9, CLN6, COG2, COL5A1, COPB2, CTH, CXCR4, CYB5A, DCN, DDIT4, DEPDC1, DLD, DPYSL4, DSC2, E…
157	HALLMARK-HYPOXIA	0	0.0114865065742708	0	Macrophage	up	AUCell	ACKR3, ADM, ADORA2B, AK4, AKAP12, ALDOA, ALDOB, ALDOC, AMPD3, ANGPTL4, ANKZF1, ANXA2, ATF3, ATP7A, B3GALT6, B4GALNT2, BCAN, BCL2, BGN, BHLHE40, BNIP3L, BTG1, CA12, CASP6, CAV1, CAVIN1, CAVIN3, CCNG2, CDKN1A, CDKN1B, CDKN1C, CHST2, CHST3, CITED2, COL5A1, CP, CSRP2, CXCR4, DCN, DDIT3, DDIT4, DPYSL4, DTNA, DUSP1, EDN2, EFNA1, EFNA3, EGFR, ENO1, ENO2, ENO3, ERO1A, ERRFI1, ETS1, EXT1, F3, FAM162A, FBP…
158	HALLMARK-INTERFERON-ALPHA-RESPONSE	0	0.0229979246638498	0	Macrophage	up	AUCell	ADAR, B2M, BATF2, BST2, C1S, CASP1, CASP8, CCRL2, CD47, CD74, CMPK2, CMTR1, CNP, CSF1, CXCL10, CXCL11, DDX60, DHX58, EIF2AK2, ELF1, EPSTI1, GBP2, GBP4, GMPR, HELZ2, HERC6, HLA-C, IFI27, IFI30, IFI35, IFI44, IFI44L, IFIH1, IFIT2, IFIT3, IFITM1, IFITM2, IFITM3, IL15, IL4R, IL7, IRF1, IRF2, IRF7, IRF9, ISG15, ISG20, LAMP3, LAP3, LGALS3BP, LPAR6, LY6E, MOV10, MVB12A, MX1, NCOA7, NMI, NUB1, OAS1, OASL…
159	HALLMARK-INTERFERON-GAMMA-RESPONSE	0	0.0226266146142149	0	Macrophage	up	AUCell	ADAR, APOL6, ARID5B, ARL4A, AUTS2, B2M, BANK1, BATF2, BPGM, BST2, BTG1, C1R, C1S, CASP1, CASP3, CASP4, CASP7, CASP8, CCL2, CCL5, CCL7, CD274, CD38, CD40, CD69, CD74, CD86, CDKN1A, CFB, CFH, CIITA, CMKLR1, CMPK2, CMTR1, CSF2RB, CXCL10, CXCL11, CXCL9, DDX58, DDX60, DHX58, EIF2AK2, EIF4E3, EPSTI1, FAS, FCGR1A, FGL2, FPR1, GBP4, GBP6, GCH1, GPR18, GZMA, HELZ2, HERC6, HIF1A, HLA-A, HLA-B, HLA-DMA, HLA…
160	HALLMARK-KRAS-SIGNALING-UP	0	0.00921757097918145	0	Macrophage	up	AUCell	ABCB1, ACE, ADAM17, ADAM8, ADAMDEC1, ADGRA2, ADGRL4, AKAP12, AKT2, ALDH1A2, ALDH1A3, AMMECR1, ANGPTL4, ANKH, ANO1, ANXA10, APOD, ARG1, ATG10, AVL9, BIRC3, BMP2, BPGM, BTBD3, BTC, C3AR1, CA2, CAB39L, CBL, CBR4, CBX8, CCL20, CCND2, CCSER2, CD37, CDADC1, CFB, CFH, CIDEA, CLEC4A, CMKLR1, CPE, CROT, CSF2, CSF2RA, CTSS, CXCL10, CXCR4, DCBLD2, DNMBP, DOCK2, DUSP6, EMP1, ENG, EPB41L3, EPHB2, EREG, ERO1A,…
161	HALLMARK-MTORC1-SIGNALING	0	0.0127459017659479	0	Macrophage	up	AUCell	ABCF2, ACACA, ACLY, ACSL3, ACTR2, ACTR3, ADD3, ADIPOR2, AK4, ALDOA, ARPC5L, ASNS, ATP2A2, ATP5MC1, ATP6V1D, AURKA, BCAT1, BHLHE40, BTG2, BUB1, CACYBP, CALR, CANX, CCNF, CCNG1, CCT6A, CD9, CDC25A, CDKN1A, CFP, COPS5, CORO1A, CTH, CTSC, CXCR4, CYB5B, CYP51A1, DAPP1, DDIT3, DDIT4, DDX39A, DHCR24, DHCR7, DHFR, EBP, EDEM1, EEF1E1, EGLN3, EIF2S2, ELOVL5, ELOVL6, ENO1, ERO1A, ETF1, FADS1, FADS2, FDXR, F…
162	HALLMARK-OXIDATIVE-PHOSPHORYLATION	0	0.0167536097291912	0	Macrophage	up	AUCell	ABCB7, ACAA1, ACAA2, ACADM, ACADSB, ACADVL, ACAT1, ACO2, AFG3L2, AIFM1, ALAS1, ALDH6A1, ATP1B1, ATP5F1A, ATP5F1B, ATP5F1C, ATP5F1D, ATP5F1E, ATP5MC1, ATP5MC2, ATP5MC3, ATP5ME, ATP5MF, ATP5MG, ATP5PB, ATP5PD, ATP5PF, ATP5PO, ATP6AP1, ATP6V0B, ATP6V0C, ATP6V0E1, ATP6V1C1, ATP6V1D, ATP6V1E1, ATP6V1F, ATP6V1G1, ATP6V1H, BAX, BCKDHA, BDH2, CASP7, COX10, COX11, COX15, COX17, COX4I1, COX5A, COX5B, COX6A…
163	HALLMARK-PEROXISOME	0	0.00753295067814753	0	Macrophage	up	AUCell	ABCB1, ABCB4, ABCB9, ABCC5, ABCC8, ABCD1, ABCD2, ABCD3, ACAA1, ACOT8, ACOX1, ACSL1, ACSL4, ACSL5, ALB, ALDH1A1, ALDH9A1, ATXN1, BCL10, CADM1, CAT, CDK7, CEL, CLN6, CLN8, CNBP, CRABP1, CRABP2, CRAT, CTBP1, CTPS1, DHCR24, DHRS3, DIO1, DLG4, ECH1, ECI2, EHHADH, ELOVL5, EPHX2, ERCC1, ERCC3, ESR2, FABP6, FADS1, FDPS, FIS1, GNPAT, GSTK1, HMGCL, HRAS, HSD11B2, HSD17B11, HSD17B4, HSD3B7, IDE, IDH1, IDH2,…
164	HALLMARK-PROTEIN-SECRETION	0	0.012141639456621	0	Macrophage	up	AUCell	ABCA1, ADAM10, ANP32E, AP1G1, AP2B1, AP2M1, AP2S1, AP3B1, AP3S1, ARCN1, ARF1, ARFGAP3, ARFGEF1, ARFGEF2, ARFIP1, ATP1A1, ATP6V1B1, ATP6V1H, ATP7A, BET1, BNIP3, CAV2, CD63, CLCN3, CLN5, CLTA, CLTC, COG2, COPB1, COPB2, COPE, CTSC, DNM1L, DST, EGFR, ERGIC3, GALC, GBF1, GLA, GNAS, GOLGA4, GOSR2, ICA1, IGF2R, KIF1B, KRT18, LAMP2, LMAN1, M6PR, MAPK1, MON2, NAPA, NAPG, OCRL, PAM, PPT1, RAB14, RAB22A, RA…
165	HALLMARK-ALLOGRAFT-REJECTION	3.33025718709248e-301	0.0110527758506869	1.66512859354624e-299	Macrophage	up	AUCell	ABCE1, ABI1, ACHE, ACVR2A, AKT1, APBB1, B2M, BCAT1, BCL10, BCL3, BRCA1, C2, CAPG, CCL13, CCL19, CCL2, CCL22, CCL4, CCL5, CCL7, CCND2, CCND3, CCR1, CCR2, CCR5, CD1D, CD2, CD247, CD28, CD3D, CD3E, CD3G, CD4, CD40, CD40LG, CD47, CD7, CD74, CD79A, CD80, CD86, CD8A, CD8B, CD96, CDKN2A, CFP, CRTAM, CSF1, CSK, CTSS, CXCL13, CXCL9, CXCR3, DEGS1, DYRK3, EGFR, EIF3A, EIF3D, EIF3J, EIF4G3, EIF5A, ELANE, ELF…
166	HALLMARK-FATTY-ACID-METABOLISM	1.63932147994427e-273	0.00623418430324853	8.19660739972136e-272	Macrophage	up	AUCell	AADAT, ACAA1, ACAA2, ACADL, ACADM, ACADS, ACADVL, ACAT2, ACO2, ACOT2, ACOT8, ACOX1, ACSL1, ACSL4, ACSL5, ACSM3, ACSS1, ADIPOR2, ADSL, ALAD, ALDH1A1, ALDH3A1, ALDH3A2, ALDH9A1, ALDOA, AOC3, APEX1, AQP7, AUH, BCKDHB, BLVRA, BMPR1B, BPHL, CA2, CA4, CA6, CBR1, CBR3, CD1D, CD36, CEL, CIDEA, CPOX, CPT1A, CPT2, CRAT, CRYZ, CYP1A1, D2HGDH, DECR1, DHCR24, DLD, DLST, ECH1, ECHS1, ECI1, ECI2, EHHADH, ELOVL5…
167	HALLMARK-IL2-STAT5-SIGNALING	1.64138551243524e-269	0.0072134685356862	8.2069275621762e-268	Macrophage	up	AUCell	ABCB1, ADAM19, AGER, AHCY, AHNAK, AHR, ALCAM, AMACR, ANXA4, APLP1, ARL4A, BATF, BATF3, BCL2, BCL2L1, BHLHE40, BMP2, BMPR2, CA2, CAPG, CAPN3, CASP3, CCND2, CCND3, CCNE1, CCR4, CD44, CD48, CD79B, CD81, CD83, CD86, CDC42SE2, CDC6, CDCP1, CDKN1C, CISH, CKAP4, COCH, COL6A1, CSF1, CSF2, CST7, CTLA4, CTSZ, CXCL10, CYFIP1, DCPS, DENND5A, DHRS3, DRC1, ECM1, EEF1AKMT1, EMP1, ENO3, ENPP1, EOMES, ETFBKMT, ET…
168	HALLMARK-REACTIVE-OXYGEN-SPECIES-PATHWAY	5.59478032927981e-251	0.0127250569915784	2.7973901646399e-249	Macrophage	up	AUCell	ABCC1, ATOX1, CAT, CDKN2D, EGLN2, ERCC2, FES, FTL, G6PD, GCLC, GCLM, GLRX, GLRX2, GPX3, GPX4, GSR, HHEX, HMOX2, IPCEF1, JUNB, LAMTOR5, LSP1, MBP, MGST1, MPO, MSRA, NDUFA6, NDUFB4, NDUFS2, NQO1, OXSR1, PDLIM1, PFKP, PRDX1, PRDX2, PRDX4, PRDX6, PRNP, PTPA, SBNO2, SCAF4, SELENOS, SOD1, SOD2, SRXN1, STK25, TXN, TXNRD1, TXNRD2
169	HALLMARK-COAGULATION	1.60002585756885e-246	0.00851816073949833	8.00012928784427e-245	Macrophage	up	AUCell	A2M, ACOX2, ADAM9, ANG, ANXA1, APOA1, APOC1, APOC2, ARF4, BMP1, C1QA, C1R, C1S, C2, C3, C8B, C8G, C9, CAPN2, CAPN5, CASP9, CD9, CFB, CFD, CFH, CFI, CLU, COMP, CPB2, CPQ, CRIP2, CSRP1, CTSB, CTSE, CTSH, CTSK, CTSO, CTSV, DCT, DPP4, DUSP14, DUSP6, F10, F11, F12, F13B, F2, F2RL2, F3, F8, FBN1, FGG, FN1, FURIN, FYN, GDA, GNB2, GNG12, GP1BA, GP9, GSN, HNF4A, HPN, HRG, HTRA1, ISCU, ITGA2, ITGB3, ITIH1,…
170	HALLMARK-INFLAMMATORY-RESPONSE	3.6324410272883e-238	0.0109938438545026	1.81622051364415e-236	Macrophage	up	AUCell	ABCA1, ABI1, ACVR1B, ACVR2A, ADGRE1, ADM, ADORA2B, ADRM1, AHR, APLNR, AQP9, ATP2A2, ATP2B1, ATP2C1, AXL, BDKRB1, BEST1, BST2, BTG2, C3AR1, C5AR1, CALCRL, CCL17, CCL2, CCL20, CCL22, CCL24, CCL5, CCL7, CCR7, CCRL2, CD14, CD40, CD48, CD55, CD69, CD70, CD82, CDKN1A, CHST2, CLEC5A, CMKLR1, CSF1, CSF3, CSF3R, CX3CL1, CXCL10, CXCL11, CXCL6, CXCL8, CXCL9, CXCR6, CYBB, DCBLD2, EBI3, EDN1, EIF2AK2, EMP3, E…
171	HALLMARK-P53-PATHWAY	1.89172061954118e-232	0.00800830080584648	9.45860309770592e-231	Macrophage	up	AUCell	ABAT, ABCC5, ABHD4, ACVR1B, ADA, AEN, AK1, ALOX15B, ANKRA2, APAF1, APP, ATF3, BAIAP2, BAK1, BAX, BLCAP, BMP2, BTG1, BTG2, CASP1, CCND2, CCND3, CCNG1, CCNK, CCP110, CD81, CD82, CDH13, CDK5R1, CDKN1A, CDKN2A, CDKN2AIP, CDKN2B, CEBPA, CGRRF1, CLCA2, COQ8A, CSRNP2, CTSD, CTSF, CYFIP2, DCXR, DDB2, DDIT3, DDIT4, DEF6, DGKA, DNTTIP2, DRAM1, EI24, ELP1, EPHA2, EPHX1, EPS8L2, ERCC5, F2R, FAM162A, FAS, FBX…
172	HALLMARK-UV-RESPONSE-UP	2.12769898367552e-226	0.00899229597275099	1.06384949183776e-224	Macrophage	up	AUCell	ABCB1, ACAA1, AGO2, ALAS1, ALDOA, AMD1, AP2S1, APOM, AQP3, ARRB2, ASNS, ATF3, ATP6V1C1, ATP6V1F, BAK1, BCL2L11, BID, BMP2, BSG, BTG1, BTG2, BTG3, C4BPB, CA2, CASP3, CCK, CCND3, CCNE1, CDC34, CDC5L, CDK2, CDKN1C, CDKN2B, CDO1, CEBPG, CHKA, CHRNA5, CLCN2, CLTB, CNP, COL2A1, CREG1, CTSV, CXCL2, CYB5B, CYB5R1, CYP1A1, DDX21, DGAT1, DLG4, DNAJA1, DNAJB1, E2F5, EIF2S3, EIF5, ENO2, EPCAM, EPHX1, FEN1, F…
173	HALLMARK-UNFOLDED-PROTEIN-RESPONSE	2.19387021316124e-226	0.00976875657598331	1.09693510658062e-224	Macrophage	up	AUCell	ALDH18A1, ARFGAP1, ASNS, ATF3, ATF4, ATF6, ATP6V0D1, BAG3, BANF1, CALR, CCL2, CEBPB, CEBPG, CHAC1, CKS1B, CNOT2, CNOT4, CNOT6, CXXC1, DCP1A, DCP2, DCTN1, DDIT4, DDX10, DKC1, DNAJA4, DNAJB9, DNAJC3, EDC4, EDEM1, EEF2, EIF2AK3, EIF2S1, EIF4A1, EIF4A2, EIF4A3, EIF4E, EIF4EBP1, EIF4G1, ERN1, ERO1A, EXOC2, EXOSC1, EXOSC10, EXOSC2, EXOSC4, EXOSC5, EXOSC9, FKBP14, FUS, GEMIN4, GOSR2, HERPUD1, HSP90B1, H…
174	HALLMARK-MYC-TARGETS-V1	4.67114548802269e-211	0.0158258313596855	2.33557274401135e-209	Macrophage	up	AUCell	ABCE1, ACP1, AIMP2, AP3S1, APEX1, BUB3, C1QBP, CAD, CANX, CBX3, CCNA2, CCT2, CCT3, CCT4, CCT5, CCT7, CDC20, CDC45, CDK2, CDK4, CLNS1A, CNBP, COPS5, COX5A, CSTF2, CTPS1, CUL1, CYC1, DDX18, DDX21, DEK, DHX15, DUT, EEF1B2, EIF1AX, EIF2S1, EIF2S2, EIF3B, EIF3D, EIF3J, EIF4A1, EIF4E, EIF4G2, EIF4H, ERH, ETF1, EXOSC7, FAM120A, FBL, G3BP1, GLO1, GNL3, GOT2, GSPT1, HDAC2, HDDC2, HDGF, HNRNPA1, HNRNPA2B1,…
175	HALLMARK-ANGIOGENESIS	2.04982622303462e-203	0.0114014529540123	1.02491311151731e-201	Macrophage	up	AUCell	APP, CCND2, COL3A1, COL5A2, CXCL6, FGFR1, FSTL1, ITGAV, JAG1, JAG2, KCNJ8, LPL, LRPAP1, LUM, MSX1, NRP1, OLR1, PDGFA, PF4, PGLYRP1, POSTN, PRG2, PTK2, S100A4, SERPINA5, SLCO2A1, SPP1, STC1, THBD, TIMP1, TNFRSF21, VAV2, VCAN, VEGFA, VTN
176	HALLMARK-TNFA-SIGNALING-VIA-NFKB	3.35162105139306e-178	0.0199730548336659	1.67581052569653e-176	Macrophage	up	AUCell	ABCA1, ACKR3, AREG, ATF3, ATP2B1, B4GALT1, B4GALT5, BCL2A1, BCL3, BCL6, BHLHE40, BIRC2, BIRC3, BMP2, BTG1, BTG2, BTG3, CCL2, CCL20, CCL4, CCL5, CCND1, CCNL1, CCRL2, CD44, CD69, CD80, CD83, CDKN1A, CEBPB, CEBPD, CFLAR, CLCF1, CSF1, CSF2, CXCL1, CXCL10, CXCL11, CXCL2, CXCL3, CXCL6, DDX58, DENND5A, DNAJB4, DRAM1, DUSP1, DUSP2, DUSP4, DUSP5, EDN1, EFNA1, EGR1, EGR2, EGR3, EHD1, EIF1, ETS2, F2RL1, F3,…
177	HALLMARK-PI3K-AKT-MTOR-SIGNALING	5.03027783323475e-159	0.00738308059189391	2.51513891661737e-157	Macrophage	up	AUCell	ACACA, ACTR2, ACTR3, ADCY2, AKT1, AKT1S1, AP2M1, ARF1, ARHGDIA, ARPC3, ATF1, CAB39, CAB39L, CALR, CAMK4, CDK1, CDK2, CDK4, CDKN1A, CDKN1B, CFL1, CLTC, CSNK2B, CXCR4, DAPP1, DDIT3, DUSP3, E2F1, ECSIT, EGFR, EIF4E, FASLG, FGF17, FGF22, GNA14, GNGT1, GRB2, GRK2, GSK3B, HRAS, HSP90B1, IL2RG, IL4, IRAK4, ITPR2, LCK, MAP2K3, MAP2K6, MAP3K7, MAPK1, MAPK10, MAPK8, MAPK9, MAPKAP1, MKNK1, MKNK2, MYD88, NCK…
178	HALLMARK-PANCREAS-BETA-CELLS	1.6809825332525e-145	0.00730085758299061	8.40491266626251e-144	Macrophage	up	AUCell	ABCC8, AKT3, CHGA, DCX, DPP4, ELP4, FOXO1, G6PC2, GCK, HNF1A, IAPP, INSM1, ISL1, LMO2, MAFB, NEUROD1, NEUROG3, NKX2-2, NKX6-1, PAK3, PAX6, PCSK1, PCSK2, PKLR, SEC11A, SPCS1, SRP14, SRP9, SRPRB, SST, STXBP1, VDR
179	HALLMARK-ESTROGEN-RESPONSE-LATE	2.82822281744328e-134	0.0034420031350693	1.41411140872164e-132	Macrophage	up	AUCell	ABCA3, ABHD2, ACOX2, ADD3, AFF1, AGR2, ALDH3A2, ALDH3B1, AMFR, ANXA9, AREG, ARL3, ASCL1, ASS1, ATP2B4, BAG1, BATF, BCL2, BLVRB, BTG3, CA12, CA2, CACNA2D2, CALCR, CAV1, CCNA1, CCND1, CD44, CD9, CDC20, CDC6, CDH1, CELSR2, CHPT1, CHST8, CISH, CKB, CLIC3, COX6C, CPE, CXCL12, CXCL14, CYP26B1, CYP4F11, DCXR, DHCR7, DHRS2, DLG5, DNAJC1, DNAJC12, DUSP2, DYNLT3, EGR3, ELOVL5, EMP2, ETFB, FABP5, FAM102A, F…
180	HALLMARK-IL6-JAK-STAT3-SIGNALING	2.62070123753581e-132	0.00822051228002878	1.3103506187679e-130	Macrophage	up	AUCell	A2M, ACVR1B, ACVRL1, BAK1, CBL, CCL7, CCR1, CD14, CD36, CD38, CD44, CD9, CNTFR, CRLF2, CSF1, CSF2, CSF2RA, CSF2RB, CSF3R, CXCL1, CXCL10, CXCL11, CXCL13, CXCL3, CXCL9, EBI3, FAS, GRB2, HAX1, HMOX1, IFNAR1, IFNGR1, IFNGR2, IL10RB, IL12RB1, IL13RA1, IL15RA, IL17RA, IL17RB, IL18R1, IL1B, IL1R1, IL1R2, IL2RA, IL2RG, IL3RA, IL4R, IL6, IL6ST, IL7, IL9R, INHBE, IRF1, IRF9, ITGA4, ITGB3, JUN, LEPR, LTB, L…
181	HALLMARK-ANDROGEN-RESPONSE	2.01065392725895e-118	0.00582623132009819	1.00532696362947e-116	Macrophage	up	AUCell	ABCC4, ABHD2, ACSL3, ACTN1, ADAMTS1, ADRM1, AKAP12, AKT1, ALDH1A3, ANKH, APPBP2, ARID5B, AZGP1, B2M, B4GALT1, BMPR1B, CAMKK2, CCND1, CCND3, CDC14B, CDK6, CENPN, DBI, DHCR24, DNAJB9, ELK4, ELL2, ELOVL5, FADS1, FKBP5, GNAI3, GPD1L, GSR, GUCY1A1, HERC3, HMGCR, HMGCS1, HOMER2, HPGD, HSD17B14, IDI1, INPP4B, INSIG1, IQGAP2, ITGAV, KLK2, KLK3, KRT19, KRT8, LIFR, LMAN1, MAF, MAK, MAP7, MERTK, MYL12A, NCO…
182	HALLMARK-G2M-CHECKPOINT	6.10195109400649e-107	0.00720335573295496	3.05097554700325e-105	Macrophage	up	AUCell	ABL1, AMD1, ARID4A, ATF5, ATRX, AURKA, AURKB, BARD1, BCL3, BIRC5, BRCA2, BUB1, BUB3, CASP8AP2, CBX1, CCNA2, CCNB2, CCND1, CCNF, CCNT1, CDC20, CDC25A, CDC25B, CDC27, CDC45, CDC6, CDC7, CDK1, CDK4, CDKN1B, CDKN2C, CDKN3, CENPA, CENPE, CENPF, CHAF1A, CHEK1, CHMP1A, CKS1B, CKS2, CTCF, CUL1, CUL3, CUL4A, CUL5, DBF4, DDX39A, DKC1, DMD, DR1, DTYMK, E2F1, E2F2, E2F3, E2F4, EFNA5, EGF, ESPL1, EWSR1, EXO1,…
183	HALLMARK-DNA-REPAIR	3.63633593314671e-64	0.00312851668373808	1.81816796657335e-62	Macrophage	up	AUCell	AAAS, ADA, ADCY6, ADRM1, AGO4, AK1, AK3, ALYREF, APRT, ARL6IP1, BCAM, BCAP31, BOLA2, BRF2, CANT1, CCNO, CDA, CETN2, CLP1, CMPK2, COX17, CSTF3, DAD1, DCTN4, DDB1, DDB2, DGCR8, DGUOK, DUT, EDF1, EIF1B, ELL, ELOA, ERCC1, ERCC2, ERCC3, ERCC4, ERCC5, ERCC8, FEN1, GMPR2, GPX4, GSDME, GTF2A2, GTF2B, GTF2F1, GTF2H1, GTF2H3, GTF2H5, GTF3C5, GUK1, HCLS1, HPRT1, IMPDH2, ITPA, LIG1, MPC2, MPG, MRPL40, NCBP2,…
184	HALLMARK-APICAL-JUNCTION	1.22580928502608e-61	0.00250933100458636	6.12904642513039e-60	Macrophage	up	AUCell	ACTA1, ACTB, ACTC1, ACTG1, ACTG2, ACTN1, ACTN2, ACTN3, ACTN4, ADAM15, ADAM23, ADAM9, ADAMTS5, ADRA1B, AKT2, AKT3, ALOX15B, AMH, AMIGO1, AMIGO2, ARHGEF6, ARPC2, ATP1A3, B4GALT1, BAIAP2, BMP1, CADM2, CADM3, CALB2, CAP1, CD209, CD274, CD276, CD34, CD86, CD99, CDH1, CDH11, CDH15, CDH3, CDH4, CDH6, CDH8, CDK8, CDSN, CERCAM, CLDN11, CLDN14, CLDN15, CLDN18, CLDN19, CLDN4, CLDN5, CLDN6, CLDN7, CLDN9, CNN…
185	HALLMARK-SPERMATOGENESIS	4.3347259604074e-56	-0.00132479289297097	2.1673629802037e-54	Macrophage	down	AUCell	ACE, ACRBP, ACRV1, ACTL7B, ADAD1, ADCYAP1, AGFG1, ALOX15, ARL4A, ART3, AURKA, BRAF, BUB1, CAMK4, CCNA1, CCNB2, CCT6B, CDK1, CDKN3, CFTR, CHFR, CHRM4, CLGN, CLPB, CLVS1, CNIH2, COIL, CSNK2A2, DBF4, DCC, DDX25, DMC1, DMRT1, DPEP3, ELOVL3, EZH2, GAD1, GAPDHS, GFI1, GMCL1, GRM8, GSG1, GSTM3, HBZ, HOXB1, HSPA1L, HSPA2, HSPA4L, IDE, IFT88, IL12RB2, IL13RA2, IP6K1, JAM3, KIF2C, LDHC, LPIN1, MAP7, MAST2,…
186	HALLMARK-BILE-ACID-METABOLISM	4.81174355018486e-50	0.00187016658119549	2.40587177509243e-48	Macrophage	up	AUCell	ABCA1, ABCA2, ABCA3, ABCA4, ABCA5, ABCA6, ABCA8, ABCA9, ABCD1, ABCD2, ABCD3, ABCG4, ABCG8, ACSL1, ACSL5, AKR1D1, ALDH1A1, ALDH8A1, ALDH9A1, AMACR, APOA1, AQP9, AR, ATXN1, BBOX1, BCAR3, BMP6, CAT, CH25H, CROT, CYP27A1, CYP39A1, CYP46A1, CYP7A1, CYP7B1, CYP8B1, DHCR24, DIO1, DIO2, EFHC1, EPHX2, FADS1, FADS2, FDXR, GCLM, GNMT, GNPAT, GSTK1, HACL1, HSD17B11, HSD17B4, HSD17B6, HSD3B7, IDH1, IDH2, IDI1…
187	HALLMARK-XENOBIOTIC-METABOLISM	1.01243507124047e-45	0.00210027160994817	5.06217535620237e-44	Macrophage	up	AUCell	ABCC2, ABCC3, ABCD2, ABHD6, ACO2, ACOX1, ACOX2, ACOX3, ACP1, ACP2, ACSM1, ADH5, AHCY, AKR1C2, AKR1C3, ALAS1, ALDH2, ALDH3A1, ALDH9A1, ANGPTL3, AOX1, AP4B1, APOE, AQP9, ARG1, ARG2, ARPP19, ASL, ATOH8, ATP2A2, BCAR1, BCAT1, BLVRB, BPHL, CA2, CASP6, CAT, CBR1, CD36, CDA, CDO1, CES1, CFB, CNDP2, COMT, CROT, CSAD, CYB5A, CYFIP2, CYP17A1, CYP1A1, CYP1A2, CYP26A1, CYP27A1, CYP2C18, CYP2E1, CYP2J2, CYP2S…
188	HALLMARK-E2F-TARGETS	3.14692323482008e-35	0.00791568347354567	1.57346161741004e-33	Macrophage	up	AUCell	AK2, ANP32E, ASF1A, ASF1B, ATAD2, AURKA, AURKB, BARD1, BIRC5, BRCA1, BRCA2, BRMS1L, BUB1B, CBX5, CCNB2, CCNE1, CCP110, CDC20, CDC25A, CDC25B, CDCA3, CDCA8, CDK1, CDK4, CDKN1A, CDKN1B, CDKN2A, CDKN2C, CDKN3, CENPE, CENPM, CHEK1, CHEK2, CIT, CKS1B, CKS2, CNOT9, CSE1L, CTCF, CTPS1, DCK, DCLRE1B, DCTPP1, DDX39A, DEK, DEPDC1, DIAPH3, DLGAP5, DNMT1, DONSON, DSCC1, DUT, E2F8, EED, EIF2S1, ESPL1, EXOSC8,…
189	HALLMARK-UV-RESPONSE-DN	4.22283268013178e-31	0.00157139208747287	2.11141634006589e-29	Macrophage	up	AUCell	ABCC1, ACVR2A, ADD3, ADGRL2, ADORA2B, AGGF1, AKT3, AMPH, ANXA2, ANXA4, APBB2, ARHGEF9, ATP2B1, ATP2B4, ATP2C1, ATRN, ATRX, ATXN1, BCKDHB, BDNF, BHLHE40, BMPR1A, CACNA1A, CAP2, CAV1, CDC42BPA, CDK13, CDKN1B, CDON, CELF2, CITED2, COL11A1, COL1A1, COL1A2, COL3A1, COL5A2, DAB2, DBP, DDAH1, DLC1, DLG1, DUSP1, DYRK1A, EFEMP1, ERBB2, F3, FBLN5, FHL2, FYN, FZD2, GCNT1, GJA1, GRK5, HAS2, ICA1, ID1, IGF1R,…
190	HALLMARK-TGF-BETA-SIGNALING	3.96564179888759e-27	0.00418639338926513	1.98282089944379e-25	Macrophage	up	AUCell	ACVR1, APC, ARID4B, BCAR3, BMP2, BMPR1A, BMPR2, CDH1, CDK9, CDKN1C, CTNNB1, ENG, FKBP1A, FNTA, FURIN, HDAC1, HIPK2, ID1, ID2, ID3, IFNGR2, JUNB, KLF10, LEFTY2, LTBP2, MAP3K7, NCOR2, NOG, PMEPA1, PPM1A, PPP1CA, PPP1R15A, RAB31, RHOA, SERPINE1, SKI, SKIL, SLC20A1, SMAD1, SMAD3, SMAD6, SMAD7, SMURF1, SMURF2, SPTBN1, TGFB1, TGFBR1, TGIF1, THBS1, TJP1, TRIM33, UBE2D3, WWTR1, XIAP
191	HALLMARK-MYC-TARGETS-V2	1.98022664149021e-21	0.00246608825745639	9.90113320745106e-20	Macrophage	up	AUCell	AIMP2, BYSL, CBX3, CDK4, DCTPP1, DDX18, DUSP2, EXOSC5, FARSA, GNL3, GRWD1, HK2, HSPD1, HSPE1, IMP4, IPO4, LAS1L, MAP3K6, MCM4, MCM5, MPHOSPH10, MRTO4, MYBBP1A, MYC, NDUFAF4, NIP7, NOC4L, NOLC1, NOP16, NOP2, NOP56, NPM1, PA2G4, PES1, PHB, PLK1, PLK4, PPAN, PPRC1, PRMT3, PUS1, RABEPK, RCL1, RRP12, RRP9, SLC19A1, SLC29A2, SORD, SRM, SUPV3L1, TBRG4, TCOF1, TFB2M, TMEM97, UNG, UTP20, WDR43, WDR74
192	HALLMARK-MITOTIC-SPINDLE	3.13644259198813e-16	-0.000921486379105649	1.56822129599406e-14	Macrophage	down	AUCell	ABI1, ABL1, ABR, ACTN4, AKAP13, ALMS1, ALS2, ANLN, APC, ARAP3, ARF6, ARFGEF1, ARFIP2, ARHGAP10, ARHGAP27, ARHGAP29, ARHGAP4, ARHGAP5, ARHGDIA, ARHGEF11, ARHGEF12, ARHGEF2, ARHGEF3, ARHGEF7, ARL8A, ATG4B, AURKA, BCAR1, BCL2L11, BCR, BIN1, BIRC5, BRCA2, BUB1, CAPZB, CCDC88A, CCNB2, CD2AP, CDC27, CDC42, CDC42BPA, CDC42EP1, CDC42EP2, CDC42EP4, CDK1, CDK5RAP2, CENPE, CENPF, CENPJ, CEP131, CEP192, CEP2…
193	HALLMARK-KRAS-SIGNALING-DN	2.09047958389731e-11	0.000595687928869156	1.04523979194865e-09	Macrophage	up	AUCell	ABCB11, ABCG4, ACTC1, ADRA2C, AKR1B10, ARHGDIG, ARPP21, ASB7, ATP6V1B1, BARD1, BMPR1B, BRDT, BTG2, C5, CACNA1F, CALCB, CALML5, CAMK1D, CAPN9, CCDC106, CCNA1, CD207, CD40LG, CD80, CDH16, CDKAL1, CELSR2, CHRNG, CHST2, CKM, CLDN16, CLSTN3, CNTFR, COL2A1, COPZ2, COQ8A, CPA2, CPB1, CPEB3, CYP39A1, DCC, DLK2, DTNB, EDN1, EDN2, EFHD1, EGF, ENTPD7, EPHA5, FGF22, FGFR3, FGGY, GAMT, GDNF, GP1BA, GPR19, GPR…
194	HALLMARK-NOTCH-SIGNALING	4.7734387859752e-11	0.00155215572818729	2.3867193929876e-09	Macrophage	up	AUCell	APH1A, ARRB1, CCND1, CUL1, DLL1, DTX1, DTX2, DTX4, FBXW11, FZD1, FZD5, FZD7, HES1, HEYL, JAG1, KAT2A, LFNG, MAML2, NOTCH1, NOTCH2, NOTCH3, PPARD, PRKCA, PSEN2, PSENEN, RBX1, SAP30, SKP1, ST3GAL6, TCF7L2, WNT5A
195	HALLMARK-MYOGENESIS	8.44623593975033e-08	0.000499386488115892	4.22311796987516e-06	Macrophage	up	AUCell	ABLIM1, ACHE, ACSL1, ACTA1, ACTC1, ACTN2, ACTN3, ADAM12, ADCY9, AEBP1, AGL, AGRN, AK1, AKT2, ANKRD2, APLNR, APOD, APP, ATP2A1, ATP6AP1, BAG1, BDKRB2, BHLHE40, BIN1, CACNA1H, CAMK2B, CASQ1, CASQ2, CD36, CDH13, CDKN1A, CFD, CHRNA1, CHRNB1, CHRNG, CKB, CKM, CKMT2, CLU, CNN3, COL15A1, COL1A1, COL3A1, COL4A2, COL6A2, COL6A3, COX6A2, COX7A1, CRAT, CRYAB, CTF1, DAPK2, DES, DMD, DMPK, DTNA, EFS, EIF4A2, …
196	HALLMARK-HEDGEHOG-SIGNALING	2.07817356920651e-05	-0.00113371796407435	0.00103908678460325	Macrophage	down	AUCell	ACHE, ADGRG1, AMOT, CDK5R1, CDK6, CELSR1, CNTFR, CRMP1, DPYSL2, ETS2, GLI1, HEY1, HEY2, L1CAM, LDB1, MYH9, NF1, NKX6-1, NRCAM, NRP1, NRP2, OPHN1, PLG, PML, PTCH1, RASA1, RTN1, SCG2, SHH, SLIT1, THY1, TLE1, TLE3, UNC5C, VEGFA, VLDLR
197	HALLMARK-WNT-BETA-CATENIN-SIGNALING	0.0230732184714895	-0.000805818533633162	1	Macrophage	down	AUCell	ADAM17, AXIN1, AXIN2, CCND2, CSNK1E, CTNNB1, CUL1, DKK1, DKK4, DLL1, DVL2, FRAT1, FZD1, FZD8, GNAI1, HDAC11, HDAC2, HDAC5, HEY1, HEY2, JAG1, JAG2, KAT2A, LEF1, MAML1, MYC, NCOR2, NCSTN, NKD1, NOTCH1, NOTCH4, NUMB, PPARD, PSEN2, PTCH1, RBPJ, SKP2, TCF7, TP53, WNT5B, WNT6
198	HALLMARK-HEME-METABOLISM	0.298412198367573	0.000162959194813586	1	Macrophage	up	AUCell	ABCB6, ABCG2, ACKR1, ACP5, ACSL6, ADD1, ADD2, ADIPOR1, AGPAT4, ALAD, ALAS2, ALDH1L1, ALDH6A1, ANK1, AQP3, ARHGEF12, ARL2BP, ASNS, ATG4A, ATP6V0A1, BACH1, BCAM, BLVRA, BLVRB, BMP2K, BNIP3L, BPGM, BSG, BTG2, BTRC, C3, CA1, CA2, CAST, CAT, CCDC28A, CCND3, CDC27, CDR2, CIR1, CLCN3, CLIC2, CPOX, CTNS, CTSB, CTSE, DAAM1, DCAF10, DCAF11, DCUN1D1, DMTN, E2F2, EIF2AK1, ELL2, ENDOD1, EPB41, EPOR, ERMAP, EZ…
199	HALLMARK-APICAL-SURFACE	0.49689909122549	-0.00034225598224278	1	Macrophage	down	AUCell	ADAM10, ADIPOR2, AFAP1L2, AKAP7, APP, ATP8B1, B4GALT1, BRCA1, CD160, CROCC, CRYBG1, CX3CL1, DCBLD2, EFNA5, EPHB4, FLOT2, GAS1, GATA3, GHRL, GSTM3, HSPB1, IL2RB, IL2RG, LYN, LYPD3, MAL, MDGA1, NCOA6, NTNG1, PCSK9, PKHD1, PLAUR, RHCG, RTN4RL1, SCUBE1, SHROOM2, SLC2A4, SLC34A3, SRPX, SULF2, THY1, TMEM8B
200	HALLMARK-ESTROGEN-RESPONSE-EARLY	0.851341473045752	-0.000119819025199766	1	Macrophage	down	AUCell	ABAT, ABCA3, ABHD2, ABLIM1, ADCY1, ADCY9, ADD3, AFF1, AKAP1, ALDH3B1, AMFR, ANXA9, AQP3, AR, AREG, ARL3, ASB13, B4GALT1, BAG1, BCL11B, BCL2, BHLHE40, BLVRB, CA12, CALB2, CALCR, CANT1, CBFA2T3, CCND1, CD44, CELSR1, CELSR2, CHPT1, CISH, CLDN7, CLIC3, CXCL12, CYP26B1, DEPTOR, DHCR7, DHRS2, DHRS3, DLC1, DYNLT3, EGR3, ELF1, ELF3, ELOVL2, ELOVL5, ENDOD1, ESRP2, FAM102A, FARP1, FASN, FCMR, FDFT1, FHL2, …
201	HALLMARK-ANGIOGENESIS	0	-0.0228398202987605	0	Microglia	down	AUCell	APP, CCND2, COL3A1, COL5A2, CXCL6, FGFR1, FSTL1, ITGAV, JAG1, JAG2, KCNJ8, LPL, LRPAP1, LUM, MSX1, NRP1, OLR1, PDGFA, PF4, PGLYRP1, POSTN, PRG2, PTK2, S100A4, SERPINA5, SLCO2A1, SPP1, STC1, THBD, TIMP1, TNFRSF21, VAV2, VCAN, VEGFA, VTN
202	HALLMARK-KRAS-SIGNALING-DN	0	0.00247245467706411	0	Microglia	up	AUCell	ABCB11, ABCG4, ACTC1, ADRA2C, AKR1B10, ARHGDIG, ARPP21, ASB7, ATP6V1B1, BARD1, BMPR1B, BRDT, BTG2, C5, CACNA1F, CALCB, CALML5, CAMK1D, CAPN9, CCDC106, CCNA1, CD207, CD40LG, CD80, CDH16, CDKAL1, CELSR2, CHRNG, CHST2, CKM, CLDN16, CLSTN3, CNTFR, COL2A1, COPZ2, COQ8A, CPA2, CPB1, CPEB3, CYP39A1, DCC, DLK2, DTNB, EDN1, EDN2, EFHD1, EGF, ENTPD7, EPHA5, FGF22, FGFR3, FGGY, GAMT, GDNF, GP1BA, GPR19, GPR…
203	HALLMARK-ADIPOGENESIS	0	-0.00500756861425672	0	Microglia	down	AUCell	ABCA1, ABCB8, ACAA2, ACADL, ACADM, ACADS, ACLY, ACO2, ACOX1, ADCY6, ADIG, ADIPOR2, AGPAT3, AIFM1, AK2, ALDH2, ALDOA, ANGPT1, ANGPTL4, APLP2, APOE, ARAF, ARL4A, ATL2, ATP1B3, ATP5PO, BAZ2A, BCKDHA, BCL2L13, BCL6, C3, CAT, CAVIN1, CAVIN2, CCNG2, CD151, CD302, CD36, CDKN2C, CHCHD10, CHUK, CIDEA, CMBL, CMPK1, COL15A1, COL4A1, COQ3, COQ5, COQ9, COX6A1, COX7B, COX8A, CPT2, CRAT, CS, CYC1, CYP4B1, DBT, …
204	HALLMARK-CHOLESTEROL-HOMEOSTASIS	0	-0.00833554551212877	0	Microglia	down	AUCell	ABCA2, ACAT2, ACSS2, ACTG1, ALCAM, ALDOC, ANTXR2, ANXA5, ATF3, ATF5, ATXN2, AVPR1A, CBS, CD9, CHKA, CLU, CPEB2, CTNNB1, CXCL16, CYP51A1, DHCR7, EBP, ECH1, ERRFI1, ETHE1, FABP5, FADS2, FASN, FBXO6, FDFT1, FDPS, GLDC, GNAI1, GPX8, GSTM2, GUSB, HMGCR, HMGCS1, HSD17B7, IDI1, JAG1, LDLR, LGALS3, LGMN, LPL, LSS, MAL2, MVD, MVK, NFIL3, NSDHL, PCYT2, PDK3, PLAUR, PLSCR1, PMVK, PNRC1, PPARG, S100A11, SC5D…
205	HALLMARK-DNA-REPAIR	0	-0.00409899592433571	0	Microglia	down	AUCell	AAAS, ADA, ADCY6, ADRM1, AGO4, AK1, AK3, ALYREF, APRT, ARL6IP1, BCAM, BCAP31, BOLA2, BRF2, CANT1, CCNO, CDA, CETN2, CLP1, CMPK2, COX17, CSTF3, DAD1, DCTN4, DDB1, DDB2, DGCR8, DGUOK, DUT, EDF1, EIF1B, ELL, ELOA, ERCC1, ERCC2, ERCC3, ERCC4, ERCC5, ERCC8, FEN1, GMPR2, GPX4, GSDME, GTF2A2, GTF2B, GTF2F1, GTF2H1, GTF2H3, GTF2H5, GTF3C5, GUK1, HCLS1, HPRT1, IMPDH2, ITPA, LIG1, MPC2, MPG, MRPL40, NCBP2,…
206	HALLMARK-EPITHELIAL-MESENCHYMAL-TRANSITION	0	-0.0188416495134142	0	Microglia	down	AUCell	ABI3BP, ACTA2, ADAM12, ANPEP, APLP1, AREG, BASP1, BDNF, BGN, BMP1, CADM1, CALD1, CALU, CAP2, CAPG, CD44, CD59, CDH11, CDH2, CDH6, COL11A1, COL12A1, COL16A1, COL1A1, COL1A2, COL3A1, COL4A1, COL4A2, COL5A1, COL5A2, COL5A3, COL6A2, COL6A3, COL7A1, COL8A2, COLGALT1, COMP, COPA, CRLF1, CTHRC1, CXCL1, CXCL12, CXCL6, CXCL8, DAB2, DCN, DKK1, DPYSL3, DST, ECM1, ECM2, EDIL3, EFEMP2, ELN, EMP3, ENO2, FAP, F…
207	HALLMARK-FATTY-ACID-METABOLISM	0	-0.00539584172579062	0	Microglia	down	AUCell	AADAT, ACAA1, ACAA2, ACADL, ACADM, ACADS, ACADVL, ACAT2, ACO2, ACOT2, ACOT8, ACOX1, ACSL1, ACSL4, ACSL5, ACSM3, ACSS1, ADIPOR2, ADSL, ALAD, ALDH1A1, ALDH3A1, ALDH3A2, ALDH9A1, ALDOA, AOC3, APEX1, AQP7, AUH, BCKDHB, BLVRA, BMPR1B, BPHL, CA2, CA4, CA6, CBR1, CBR3, CD1D, CD36, CEL, CIDEA, CPOX, CPT1A, CPT2, CRAT, CRYZ, CYP1A1, D2HGDH, DECR1, DHCR24, DLD, DLST, ECH1, ECHS1, ECI1, ECI2, EHHADH, ELOVL5…
208	HALLMARK-GLYCOLYSIS	0	-0.0090149689984283	0	Microglia	down	AUCell	ABCB6, ADORA2B, AGL, AGRN, AK3, AK4, AKR1A1, ALDH7A1, ALDH9A1, ALDOA, ALDOB, ALG1, ANG, ANGPTL4, ANKZF1, ARPP19, ARTN, AURKA, B3GALT6, B3GAT1, B3GAT3, B3GNT3, B4GALT1, B4GALT2, B4GALT4, B4GALT7, BIK, BPNT1, CACNA1H, CAPN5, CASP6, CD44, CDK1, CENPA, CHPF, CHPF2, CHST1, CHST12, CHST2, CHST6, CITED2, CLDN3, CLDN9, CLN6, COG2, COL5A1, COPB2, CTH, CXCR4, CYB5A, DCN, DDIT4, DEPDC1, DLD, DPYSL4, DSC2, E…
209	HALLMARK-HYPOXIA	0	-0.0123126656323569	0	Microglia	down	AUCell	ACKR3, ADM, ADORA2B, AK4, AKAP12, ALDOA, ALDOB, ALDOC, AMPD3, ANGPTL4, ANKZF1, ANXA2, ATF3, ATP7A, B3GALT6, B4GALNT2, BCAN, BCL2, BGN, BHLHE40, BNIP3L, BTG1, CA12, CASP6, CAV1, CAVIN1, CAVIN3, CCNG2, CDKN1A, CDKN1B, CDKN1C, CHST2, CHST3, CITED2, COL5A1, CP, CSRP2, CXCR4, DCN, DDIT3, DDIT4, DPYSL4, DTNA, DUSP1, EDN2, EFNA1, EFNA3, EGFR, ENO1, ENO2, ENO3, ERO1A, ERRFI1, ETS1, EXT1, F3, FAM162A, FBP…
210	HALLMARK-INTERFERON-GAMMA-RESPONSE	0	-0.00879729298854526	0	Microglia	down	AUCell	ADAR, APOL6, ARID5B, ARL4A, AUTS2, B2M, BANK1, BATF2, BPGM, BST2, BTG1, C1R, C1S, CASP1, CASP3, CASP4, CASP7, CASP8, CCL2, CCL5, CCL7, CD274, CD38, CD40, CD69, CD74, CD86, CDKN1A, CFB, CFH, CIITA, CMKLR1, CMPK2, CMTR1, CSF2RB, CXCL10, CXCL11, CXCL9, DDX58, DDX60, DHX58, EIF2AK2, EIF4E3, EPSTI1, FAS, FCGR1A, FGL2, FPR1, GBP4, GBP6, GCH1, GPR18, GZMA, HELZ2, HERC6, HIF1A, HLA-A, HLA-B, HLA-DMA, HLA…
211	HALLMARK-MITOTIC-SPINDLE	0	0.00470326414339321	0	Microglia	up	AUCell	ABI1, ABL1, ABR, ACTN4, AKAP13, ALMS1, ALS2, ANLN, APC, ARAP3, ARF6, ARFGEF1, ARFIP2, ARHGAP10, ARHGAP27, ARHGAP29, ARHGAP4, ARHGAP5, ARHGDIA, ARHGEF11, ARHGEF12, ARHGEF2, ARHGEF3, ARHGEF7, ARL8A, ATG4B, AURKA, BCAR1, BCL2L11, BCR, BIN1, BIRC5, BRCA2, BUB1, CAPZB, CCDC88A, CCNB2, CD2AP, CDC27, CDC42, CDC42BPA, CDC42EP1, CDC42EP2, CDC42EP4, CDK1, CDK5RAP2, CENPE, CENPF, CENPJ, CEP131, CEP192, CEP2…
212	HALLMARK-OXIDATIVE-PHOSPHORYLATION	0	-0.0100273788435366	0	Microglia	down	AUCell	ABCB7, ACAA1, ACAA2, ACADM, ACADSB, ACADVL, ACAT1, ACO2, AFG3L2, AIFM1, ALAS1, ALDH6A1, ATP1B1, ATP5F1A, ATP5F1B, ATP5F1C, ATP5F1D, ATP5F1E, ATP5MC1, ATP5MC2, ATP5MC3, ATP5ME, ATP5MF, ATP5MG, ATP5PB, ATP5PD, ATP5PF, ATP5PO, ATP6AP1, ATP6V0B, ATP6V0C, ATP6V0E1, ATP6V1C1, ATP6V1D, ATP6V1E1, ATP6V1F, ATP6V1G1, ATP6V1H, BAX, BCKDHA, BDH2, CASP7, COX10, COX11, COX15, COX17, COX4I1, COX5A, COX5B, COX6A…
213	HALLMARK-REACTIVE-OXYGEN-SPECIES-PATHWAY	0	-0.0134224929685202	0	Microglia	down	AUCell	ABCC1, ATOX1, CAT, CDKN2D, EGLN2, ERCC2, FES, FTL, G6PD, GCLC, GCLM, GLRX, GLRX2, GPX3, GPX4, GSR, HHEX, HMOX2, IPCEF1, JUNB, LAMTOR5, LSP1, MBP, MGST1, MPO, MSRA, NDUFA6, NDUFB4, NDUFS2, NQO1, OXSR1, PDLIM1, PFKP, PRDX1, PRDX2, PRDX4, PRDX6, PRNP, PTPA, SBNO2, SCAF4, SELENOS, SOD1, SOD2, SRXN1, STK25, TXN, TXNRD1, TXNRD2
214	HALLMARK-APICAL-JUNCTION	2.71865515296291e-298	-0.00449608269656011	1.35932757648146e-296	Microglia	down	AUCell	ACTA1, ACTB, ACTC1, ACTG1, ACTG2, ACTN1, ACTN2, ACTN3, ACTN4, ADAM15, ADAM23, ADAM9, ADAMTS5, ADRA1B, AKT2, AKT3, ALOX15B, AMH, AMIGO1, AMIGO2, ARHGEF6, ARPC2, ATP1A3, B4GALT1, BAIAP2, BMP1, CADM2, CADM3, CALB2, CAP1, CD209, CD274, CD276, CD34, CD86, CD99, CDH1, CDH11, CDH15, CDH3, CDH4, CDH6, CDH8, CDK8, CDSN, CERCAM, CLDN11, CLDN14, CLDN15, CLDN18, CLDN19, CLDN4, CLDN5, CLDN6, CLDN7, CLDN9, CNN…
215	HALLMARK-ESTROGEN-RESPONSE-LATE	3.23320911398423e-298	-0.00342829503802939	1.61660455699211e-296	Microglia	down	AUCell	ABCA3, ABHD2, ACOX2, ADD3, AFF1, AGR2, ALDH3A2, ALDH3B1, AMFR, ANXA9, AREG, ARL3, ASCL1, ASS1, ATP2B4, BAG1, BATF, BCL2, BLVRB, BTG3, CA12, CA2, CACNA2D2, CALCR, CAV1, CCNA1, CCND1, CD44, CD9, CDC20, CDC6, CDH1, CELSR2, CHPT1, CHST8, CISH, CKB, CLIC3, COX6C, CPE, CXCL12, CXCL14, CYP26B1, CYP4F11, DCXR, DHCR7, DHRS2, DLG5, DNAJC1, DNAJC12, DUSP2, DYNLT3, EGR3, ELOVL5, EMP2, ETFB, FABP5, FAM102A, F…
216	HALLMARK-UV-RESPONSE-DN	4.4706418055169e-259	-0.00461805631370952	2.23532090275845e-257	Microglia	down	AUCell	ABCC1, ACVR2A, ADD3, ADGRL2, ADORA2B, AGGF1, AKT3, AMPH, ANXA2, ANXA4, APBB2, ARHGEF9, ATP2B1, ATP2B4, ATP2C1, ATRN, ATRX, ATXN1, BCKDHB, BDNF, BHLHE40, BMPR1A, CACNA1A, CAP2, CAV1, CDC42BPA, CDK13, CDKN1B, CDON, CELF2, CITED2, COL11A1, COL1A1, COL1A2, COL3A1, COL5A2, DAB2, DBP, DDAH1, DLC1, DLG1, DUSP1, DYRK1A, EFEMP1, ERBB2, F3, FBLN5, FHL2, FYN, FZD2, GCNT1, GJA1, GRK5, HAS2, ICA1, ID1, IGF1R,…
217	HALLMARK-INTERFERON-ALPHA-RESPONSE	1.96417134888851e-244	-0.0106514332717857	9.82085674444255e-243	Microglia	down	AUCell	ADAR, B2M, BATF2, BST2, C1S, CASP1, CASP8, CCRL2, CD47, CD74, CMPK2, CMTR1, CNP, CSF1, CXCL10, CXCL11, DDX60, DHX58, EIF2AK2, ELF1, EPSTI1, GBP2, GBP4, GMPR, HELZ2, HERC6, HLA-C, IFI27, IFI30, IFI35, IFI44, IFI44L, IFIH1, IFIT2, IFIT3, IFITM1, IFITM2, IFITM3, IL15, IL4R, IL7, IRF1, IRF2, IRF7, IRF9, ISG15, ISG20, LAMP3, LAP3, LGALS3BP, LPAR6, LY6E, MOV10, MVB12A, MX1, NCOA7, NMI, NUB1, OAS1, OASL…
218	HALLMARK-COMPLEMENT	8.33192338448586e-170	-0.00500001630993059	4.16596169224293e-168	Microglia	down	AUCell	ACTN2, ADAM9, ADRA2B, AKAP10, ANG, ANXA5, APOBEC3F, APOBEC3G, APOC1, ATOX1, BRPF3, C1QA, C1QC, C1R, C1S, C2, C3, C4BPB, C9, CA2, CALM1, CALM3, CASP1, CASP10, CASP3, CASP4, CASP5, CASP7, CASP9, CBLB, CCL5, CD36, CD40LG, CD46, CD55, CD59, CDA, CDH13, CDK5R1, CEBPB, CFB, CFH, CLU, COL4A2, CP, CPM, CPQ, CR1, CR2, CSRP1, CTSB, CTSC, CTSD, CTSH, CTSL, CTSO, CTSS, CTSV, CXCL1, DGKG, DGKH, DOCK10, DOCK4,…
219	HALLMARK-IL2-STAT5-SIGNALING	6.64771557185067e-160	-0.0036022016399973	3.32385778592533e-158	Microglia	down	AUCell	ABCB1, ADAM19, AGER, AHCY, AHNAK, AHR, ALCAM, AMACR, ANXA4, APLP1, ARL4A, BATF, BATF3, BCL2, BCL2L1, BHLHE40, BMP2, BMPR2, CA2, CAPG, CAPN3, CASP3, CCND2, CCND3, CCNE1, CCR4, CD44, CD48, CD79B, CD81, CD83, CD86, CDC42SE2, CDC6, CDCP1, CDKN1C, CISH, CKAP4, COCH, COL6A1, CSF1, CSF2, CST7, CTLA4, CTSZ, CXCL10, CYFIP1, DCPS, DENND5A, DHRS3, DRC1, ECM1, EEF1AKMT1, EMP1, ENO3, ENPP1, EOMES, ETFBKMT, ET…
220	HALLMARK-MTORC1-SIGNALING	1.05946439461744e-155	-0.00519991638052483	5.29732197308718e-154	Microglia	down	AUCell	ABCF2, ACACA, ACLY, ACSL3, ACTR2, ACTR3, ADD3, ADIPOR2, AK4, ALDOA, ARPC5L, ASNS, ATP2A2, ATP5MC1, ATP6V1D, AURKA, BCAT1, BHLHE40, BTG2, BUB1, CACYBP, CALR, CANX, CCNF, CCNG1, CCT6A, CD9, CDC25A, CDKN1A, CFP, COPS5, CORO1A, CTH, CTSC, CXCR4, CYB5B, CYP51A1, DAPP1, DDIT3, DDIT4, DDX39A, DHCR24, DHCR7, DHFR, EBP, EDEM1, EEF1E1, EGLN3, EIF2S2, ELOVL5, ELOVL6, ENO1, ERO1A, ETF1, FADS1, FADS2, FDXR, F…
221	HALLMARK-APOPTOSIS	9.14764408503401e-152	-0.00541409026483046	4.573822042517e-150	Microglia	down	AUCell	ADD1, AIFM3, ANKH, ANXA1, APP, ATF3, AVPR1A, BAX, BCAP31, BCL10, BCL2L1, BCL2L10, BCL2L11, BCL2L2, BGN, BID, BIK, BIRC3, BMF, BMP2, BNIP3L, BRCA1, BTG2, BTG3, CASP1, CASP2, CASP3, CASP4, CASP6, CASP7, CASP8, CASP9, CAV1, CCNA1, CCND1, CCND2, CD14, CD2, CD38, CD44, CD69, CDC25B, CDK2, CDKN1A, CDKN1B, CFLAR, CLU, CREBBP, CTH, CTNNB1, CYLD, DAP, DAP3, DCN, DDIT3, DFFA, DNAJA1, DNAJC3, DNM1L, DPYD, E…
222	HALLMARK-PEROXISOME	4.3486129479908e-135	-0.00302728317944775	2.1743064739954e-133	Microglia	down	AUCell	ABCB1, ABCB4, ABCB9, ABCC5, ABCC8, ABCD1, ABCD2, ABCD3, ACAA1, ACOT8, ACOX1, ACSL1, ACSL4, ACSL5, ALB, ALDH1A1, ALDH9A1, ATXN1, BCL10, CADM1, CAT, CDK7, CEL, CLN6, CLN8, CNBP, CRABP1, CRABP2, CRAT, CTBP1, CTPS1, DHCR24, DHRS3, DIO1, DLG4, ECH1, ECI2, EHHADH, ELOVL5, EPHX2, ERCC1, ERCC3, ESR2, FABP6, FADS1, FDPS, FIS1, GNPAT, GSTK1, HMGCL, HRAS, HSD11B2, HSD17B11, HSD17B4, HSD3B7, IDE, IDH1, IDH2,…
223	HALLMARK-BILE-ACID-METABOLISM	2.37288010461005e-132	-0.00209403916735161	1.18644005230503e-130	Microglia	down	AUCell	ABCA1, ABCA2, ABCA3, ABCA4, ABCA5, ABCA6, ABCA8, ABCA9, ABCD1, ABCD2, ABCD3, ABCG4, ABCG8, ACSL1, ACSL5, AKR1D1, ALDH1A1, ALDH8A1, ALDH9A1, AMACR, APOA1, AQP9, AR, ATXN1, BBOX1, BCAR3, BMP6, CAT, CH25H, CROT, CYP27A1, CYP39A1, CYP46A1, CYP7A1, CYP7B1, CYP8B1, DHCR24, DIO1, DIO2, EFHC1, EPHX2, FADS1, FADS2, FDXR, GCLM, GNMT, GNPAT, GSTK1, HACL1, HSD17B11, HSD17B4, HSD17B6, HSD3B7, IDH1, IDH2, IDI1…
224	HALLMARK-APICAL-SURFACE	2.22093099553138e-118	-0.00349007585571962	1.11046549776569e-116	Microglia	down	AUCell	ADAM10, ADIPOR2, AFAP1L2, AKAP7, APP, ATP8B1, B4GALT1, BRCA1, CD160, CROCC, CRYBG1, CX3CL1, DCBLD2, EFNA5, EPHB4, FLOT2, GAS1, GATA3, GHRL, GSTM3, HSPB1, IL2RB, IL2RG, LYN, LYPD3, MAL, MDGA1, NCOA6, NTNG1, PCSK9, PKHD1, PLAUR, RHCG, RTN4RL1, SCUBE1, SHROOM2, SLC2A4, SLC34A3, SRPX, SULF2, THY1, TMEM8B
225	HALLMARK-ALLOGRAFT-REJECTION	7.77030297463882e-113	0.00487306295796927	3.88515148731941e-111	Microglia	up	AUCell	ABCE1, ABI1, ACHE, ACVR2A, AKT1, APBB1, B2M, BCAT1, BCL10, BCL3, BRCA1, C2, CAPG, CCL13, CCL19, CCL2, CCL22, CCL4, CCL5, CCL7, CCND2, CCND3, CCR1, CCR2, CCR5, CD1D, CD2, CD247, CD28, CD3D, CD3E, CD3G, CD4, CD40, CD40LG, CD47, CD7, CD74, CD79A, CD80, CD86, CD8A, CD8B, CD96, CDKN2A, CFP, CRTAM, CSF1, CSK, CTSS, CXCL13, CXCL9, CXCR3, DEGS1, DYRK3, EGFR, EIF3A, EIF3D, EIF3J, EIF4G3, EIF5A, ELANE, ELF…
226	HALLMARK-WNT-BETA-CATENIN-SIGNALING	1.01123873856054e-87	-0.00289697748248628	5.05619369280268e-86	Microglia	down	AUCell	ADAM17, AXIN1, AXIN2, CCND2, CSNK1E, CTNNB1, CUL1, DKK1, DKK4, DLL1, DVL2, FRAT1, FZD1, FZD8, GNAI1, HDAC11, HDAC2, HDAC5, HEY1, HEY2, JAG1, JAG2, KAT2A, LEF1, MAML1, MYC, NCOR2, NCSTN, NKD1, NOTCH1, NOTCH4, NUMB, PPARD, PSEN2, PTCH1, RBPJ, SKP2, TCF7, TP53, WNT5B, WNT6
227	HALLMARK-ESTROGEN-RESPONSE-EARLY	1.03369065275826e-87	-0.00174797282536348	5.16845326379128e-86	Microglia	down	AUCell	ABAT, ABCA3, ABHD2, ABLIM1, ADCY1, ADCY9, ADD3, AFF1, AKAP1, ALDH3B1, AMFR, ANXA9, AQP3, AR, AREG, ARL3, ASB13, B4GALT1, BAG1, BCL11B, BCL2, BHLHE40, BLVRB, CA12, CALB2, CALCR, CANT1, CBFA2T3, CCND1, CD44, CELSR1, CELSR2, CHPT1, CISH, CLDN7, CLIC3, CXCL12, CYP26B1, DEPTOR, DHCR7, DHRS2, DHRS3, DLC1, DYNLT3, EGR3, ELF1, ELF3, ELOVL2, ELOVL5, ENDOD1, ESRP2, FAM102A, FARP1, FASN, FCMR, FDFT1, FHL2, …
228	HALLMARK-HEME-METABOLISM	1.12121671715783e-65	0.0016652848185446	5.60608358578916e-64	Microglia	up	AUCell	ABCB6, ABCG2, ACKR1, ACP5, ACSL6, ADD1, ADD2, ADIPOR1, AGPAT4, ALAD, ALAS2, ALDH1L1, ALDH6A1, ANK1, AQP3, ARHGEF12, ARL2BP, ASNS, ATG4A, ATP6V0A1, BACH1, BCAM, BLVRA, BLVRB, BMP2K, BNIP3L, BPGM, BSG, BTG2, BTRC, C3, CA1, CA2, CAST, CAT, CCDC28A, CCND3, CDC27, CDR2, CIR1, CLCN3, CLIC2, CPOX, CTNS, CTSB, CTSE, DAAM1, DCAF10, DCAF11, DCUN1D1, DMTN, E2F2, EIF2AK1, ELL2, ENDOD1, EPB41, EPOR, ERMAP, EZ…
229	HALLMARK-INFLAMMATORY-RESPONSE	3.7695965880744e-44	-0.00248492975699773	1.8847982940372e-42	Microglia	down	AUCell	ABCA1, ABI1, ACVR1B, ACVR2A, ADGRE1, ADM, ADORA2B, ADRM1, AHR, APLNR, AQP9, ATP2A2, ATP2B1, ATP2C1, AXL, BDKRB1, BEST1, BST2, BTG2, C3AR1, C5AR1, CALCRL, CCL17, CCL2, CCL20, CCL22, CCL24, CCL5, CCL7, CCR7, CCRL2, CD14, CD40, CD48, CD55, CD69, CD70, CD82, CDKN1A, CHST2, CLEC5A, CMKLR1, CSF1, CSF3, CSF3R, CX3CL1, CXCL10, CXCL11, CXCL6, CXCL8, CXCL9, CXCR6, CYBB, DCBLD2, EBI3, EDN1, EIF2AK2, EMP3, E…
230	HALLMARK-MYC-TARGETS-V2	1.17087608717132e-39	0.00166040365808157	5.85438043585658e-38	Microglia	up	AUCell	AIMP2, BYSL, CBX3, CDK4, DCTPP1, DDX18, DUSP2, EXOSC5, FARSA, GNL3, GRWD1, HK2, HSPD1, HSPE1, IMP4, IPO4, LAS1L, MAP3K6, MCM4, MCM5, MPHOSPH10, MRTO4, MYBBP1A, MYC, NDUFAF4, NIP7, NOC4L, NOLC1, NOP16, NOP2, NOP56, NPM1, PA2G4, PES1, PHB, PLK1, PLK4, PPAN, PPRC1, PRMT3, PUS1, RABEPK, RCL1, RRP12, RRP9, SLC19A1, SLC29A2, SORD, SRM, SUPV3L1, TBRG4, TCOF1, TFB2M, TMEM97, UNG, UTP20, WDR43, WDR74
231	HALLMARK-UV-RESPONSE-UP	1.6659156363116e-37	-0.00237485267818675	8.329578181558e-36	Microglia	down	AUCell	ABCB1, ACAA1, AGO2, ALAS1, ALDOA, AMD1, AP2S1, APOM, AQP3, ARRB2, ASNS, ATF3, ATP6V1C1, ATP6V1F, BAK1, BCL2L11, BID, BMP2, BSG, BTG1, BTG2, BTG3, C4BPB, CA2, CASP3, CCK, CCND3, CCNE1, CDC34, CDC5L, CDK2, CDKN1C, CDKN2B, CDO1, CEBPG, CHKA, CHRNA5, CLCN2, CLTB, CNP, COL2A1, CREG1, CTSV, CXCL2, CYB5B, CYB5R1, CYP1A1, DDX21, DGAT1, DLG4, DNAJA1, DNAJB1, E2F5, EIF2S3, EIF5, ENO2, EPCAM, EPHX1, FEN1, F…
232	HALLMARK-TGF-BETA-SIGNALING	6.52808732336502e-35	-0.00392929614013554	3.26404366168251e-33	Microglia	down	AUCell	ACVR1, APC, ARID4B, BCAR3, BMP2, BMPR1A, BMPR2, CDH1, CDK9, CDKN1C, CTNNB1, ENG, FKBP1A, FNTA, FURIN, HDAC1, HIPK2, ID1, ID2, ID3, IFNGR2, JUNB, KLF10, LEFTY2, LTBP2, MAP3K7, NCOR2, NOG, PMEPA1, PPM1A, PPP1CA, PPP1R15A, RAB31, RHOA, SERPINE1, SKI, SKIL, SLC20A1, SMAD1, SMAD3, SMAD6, SMAD7, SMURF1, SMURF2, SPTBN1, TGFB1, TGFBR1, TGIF1, THBS1, TJP1, TRIM33, UBE2D3, WWTR1, XIAP
233	HALLMARK-KRAS-SIGNALING-UP	9.53154080993323e-35	-0.00163367407065496	4.76577040496661e-33	Microglia	down	AUCell	ABCB1, ACE, ADAM17, ADAM8, ADAMDEC1, ADGRA2, ADGRL4, AKAP12, AKT2, ALDH1A2, ALDH1A3, AMMECR1, ANGPTL4, ANKH, ANO1, ANXA10, APOD, ARG1, ATG10, AVL9, BIRC3, BMP2, BPGM, BTBD3, BTC, C3AR1, CA2, CAB39L, CBL, CBR4, CBX8, CCL20, CCND2, CCSER2, CD37, CDADC1, CFB, CFH, CIDEA, CLEC4A, CMKLR1, CPE, CROT, CSF2, CSF2RA, CTSS, CXCL10, CXCR4, DCBLD2, DNMBP, DOCK2, DUSP6, EMP1, ENG, EPB41L3, EPHB2, EREG, ERO1A,…
234	HALLMARK-NOTCH-SIGNALING	7.08646514476117e-29	0.00226294200691141	3.54323257238059e-27	Microglia	up	AUCell	APH1A, ARRB1, CCND1, CUL1, DLL1, DTX1, DTX2, DTX4, FBXW11, FZD1, FZD5, FZD7, HES1, HEYL, JAG1, KAT2A, LFNG, MAML2, NOTCH1, NOTCH2, NOTCH3, PPARD, PRKCA, PSEN2, PSENEN, RBX1, SAP30, SKP1, ST3GAL6, TCF7L2, WNT5A
235	HALLMARK-MYC-TARGETS-V1	7.05244695854035e-24	-0.00265143459188039	3.52622347927017e-22	Microglia	down	AUCell	ABCE1, ACP1, AIMP2, AP3S1, APEX1, BUB3, C1QBP, CAD, CANX, CBX3, CCNA2, CCT2, CCT3, CCT4, CCT5, CCT7, CDC20, CDC45, CDK2, CDK4, CLNS1A, CNBP, COPS5, COX5A, CSTF2, CTPS1, CUL1, CYC1, DDX18, DDX21, DEK, DHX15, DUT, EEF1B2, EIF1AX, EIF2S1, EIF2S2, EIF3B, EIF3D, EIF3J, EIF4A1, EIF4E, EIF4G2, EIF4H, ERH, ETF1, EXOSC7, FAM120A, FBL, G3BP1, GLO1, GNL3, GOT2, GSPT1, HDAC2, HDDC2, HDGF, HNRNPA1, HNRNPA2B1,…
236	HALLMARK-PI3K-AKT-MTOR-SIGNALING	3.48034176975157e-21	-0.00185911042968329	1.74017088487578e-19	Microglia	down	AUCell	ACACA, ACTR2, ACTR3, ADCY2, AKT1, AKT1S1, AP2M1, ARF1, ARHGDIA, ARPC3, ATF1, CAB39, CAB39L, CALR, CAMK4, CDK1, CDK2, CDK4, CDKN1A, CDKN1B, CFL1, CLTC, CSNK2B, CXCR4, DAPP1, DDIT3, DUSP3, E2F1, ECSIT, EGFR, EIF4E, FASLG, FGF17, FGF22, GNA14, GNGT1, GRB2, GRK2, GSK3B, HRAS, HSP90B1, IL2RG, IL4, IRAK4, ITPR2, LCK, MAP2K3, MAP2K6, MAP3K7, MAPK1, MAPK10, MAPK8, MAPK9, MAPKAP1, MKNK1, MKNK2, MYD88, NCK…
237	HALLMARK-G2M-CHECKPOINT	6.47746512262755e-20	-0.000576675794517374	3.23873256131378e-18	Microglia	down	AUCell	ABL1, AMD1, ARID4A, ATF5, ATRX, AURKA, AURKB, BARD1, BCL3, BIRC5, BRCA2, BUB1, BUB3, CASP8AP2, CBX1, CCNA2, CCNB2, CCND1, CCNF, CCNT1, CDC20, CDC25A, CDC25B, CDC27, CDC45, CDC6, CDC7, CDK1, CDK4, CDKN1B, CDKN2C, CDKN3, CENPA, CENPE, CENPF, CHAF1A, CHEK1, CHMP1A, CKS1B, CKS2, CTCF, CUL1, CUL3, CUL4A, CUL5, DBF4, DDX39A, DKC1, DMD, DR1, DTYMK, E2F1, E2F2, E2F3, E2F4, EFNA5, EGF, ESPL1, EWSR1, EXO1,…
238	HALLMARK-IL6-JAK-STAT3-SIGNALING	3.80208119523015e-13	0.00171531480632271	1.90104059761507e-11	Microglia	up	AUCell	A2M, ACVR1B, ACVRL1, BAK1, CBL, CCL7, CCR1, CD14, CD36, CD38, CD44, CD9, CNTFR, CRLF2, CSF1, CSF2, CSF2RA, CSF2RB, CSF3R, CXCL1, CXCL10, CXCL11, CXCL13, CXCL3, CXCL9, EBI3, FAS, GRB2, HAX1, HMOX1, IFNAR1, IFNGR1, IFNGR2, IL10RB, IL12RB1, IL13RA1, IL15RA, IL17RA, IL17RB, IL18R1, IL1B, IL1R1, IL1R2, IL2RA, IL2RG, IL3RA, IL4R, IL6, IL6ST, IL7, IL9R, INHBE, IRF1, IRF9, ITGA4, ITGB3, JUN, LEPR, LTB, L…
239	HALLMARK-PANCREAS-BETA-CELLS	1.22376293234558e-12	-0.00128063238890747	6.1188146617279e-11	Microglia	down	AUCell	ABCC8, AKT3, CHGA, DCX, DPP4, ELP4, FOXO1, G6PC2, GCK, HNF1A, IAPP, INSM1, ISL1, LMO2, MAFB, NEUROD1, NEUROG3, NKX2-2, NKX6-1, PAK3, PAX6, PCSK1, PCSK2, PKLR, SEC11A, SPCS1, SRP14, SRP9, SRPRB, SST, STXBP1, VDR
240	HALLMARK-PROTEIN-SECRETION	2.06591351247164e-11	-0.00127298614268069	1.03295675623582e-09	Microglia	down	AUCell	ABCA1, ADAM10, ANP32E, AP1G1, AP2B1, AP2M1, AP2S1, AP3B1, AP3S1, ARCN1, ARF1, ARFGAP3, ARFGEF1, ARFGEF2, ARFIP1, ATP1A1, ATP6V1B1, ATP6V1H, ATP7A, BET1, BNIP3, CAV2, CD63, CLCN3, CLN5, CLTA, CLTC, COG2, COPB1, COPB2, COPE, CTSC, DNM1L, DST, EGFR, ERGIC3, GALC, GBF1, GLA, GNAS, GOLGA4, GOSR2, ICA1, IGF2R, KIF1B, KRT18, LAMP2, LMAN1, M6PR, MAPK1, MON2, NAPA, NAPG, OCRL, PAM, PPT1, RAB14, RAB22A, RA…
241	HALLMARK-P53-PATHWAY	8.51299147447826e-07	0.00111481783469414	4.25649573723913e-05	Microglia	up	AUCell	ABAT, ABCC5, ABHD4, ACVR1B, ADA, AEN, AK1, ALOX15B, ANKRA2, APAF1, APP, ATF3, BAIAP2, BAK1, BAX, BLCAP, BMP2, BTG1, BTG2, CASP1, CCND2, CCND3, CCNG1, CCNK, CCP110, CD81, CD82, CDH13, CDK5R1, CDKN1A, CDKN2A, CDKN2AIP, CDKN2B, CEBPA, CGRRF1, CLCA2, COQ8A, CSRNP2, CTSD, CTSF, CYFIP2, DCXR, DDB2, DDIT3, DDIT4, DEF6, DGKA, DNTTIP2, DRAM1, EI24, ELP1, EPHA2, EPHX1, EPS8L2, ERCC5, F2R, FAM162A, FAS, FBX…
242	HALLMARK-MYOGENESIS	2.20595612852922e-06	-0.00126296715408589	0.000110297806426461	Microglia	down	AUCell	ABLIM1, ACHE, ACSL1, ACTA1, ACTC1, ACTN2, ACTN3, ADAM12, ADCY9, AEBP1, AGL, AGRN, AK1, AKT2, ANKRD2, APLNR, APOD, APP, ATP2A1, ATP6AP1, BAG1, BDKRB2, BHLHE40, BIN1, CACNA1H, CAMK2B, CASQ1, CASQ2, CD36, CDH13, CDKN1A, CFD, CHRNA1, CHRNB1, CHRNG, CKB, CKM, CKMT2, CLU, CNN3, COL15A1, COL1A1, COL3A1, COL4A2, COL6A2, COL6A3, COX6A2, COX7A1, CRAT, CRYAB, CTF1, DAPK2, DES, DMD, DMPK, DTNA, EFS, EIF4A2, …
243	HALLMARK-XENOBIOTIC-METABOLISM	4.46794089213733e-06	0.000408596121417582	0.000223397044606866	Microglia	up	AUCell	ABCC2, ABCC3, ABCD2, ABHD6, ACO2, ACOX1, ACOX2, ACOX3, ACP1, ACP2, ACSM1, ADH5, AHCY, AKR1C2, AKR1C3, ALAS1, ALDH2, ALDH3A1, ALDH9A1, ANGPTL3, AOX1, AP4B1, APOE, AQP9, ARG1, ARG2, ARPP19, ASL, ATOH8, ATP2A2, BCAR1, BCAT1, BLVRB, BPHL, CA2, CASP6, CAT, CBR1, CD36, CDA, CDO1, CES1, CFB, CNDP2, COMT, CROT, CSAD, CYB5A, CYFIP2, CYP17A1, CYP1A1, CYP1A2, CYP26A1, CYP27A1, CYP2C18, CYP2E1, CYP2J2, CYP2S…
244	HALLMARK-COAGULATION	9.69391041055334e-05	0.00109014155404613	0.00484695520527667	Microglia	up	AUCell	A2M, ACOX2, ADAM9, ANG, ANXA1, APOA1, APOC1, APOC2, ARF4, BMP1, C1QA, C1R, C1S, C2, C3, C8B, C8G, C9, CAPN2, CAPN5, CASP9, CD9, CFB, CFD, CFH, CFI, CLU, COMP, CPB2, CPQ, CRIP2, CSRP1, CTSB, CTSE, CTSH, CTSK, CTSO, CTSV, DCT, DPP4, DUSP14, DUSP6, F10, F11, F12, F13B, F2, F2RL2, F3, F8, FBN1, FGG, FN1, FURIN, FYN, GDA, GNB2, GNG12, GP1BA, GP9, GSN, HNF4A, HPN, HRG, HTRA1, ISCU, ITGA2, ITGB3, ITIH1,…
245	HALLMARK-TNFA-SIGNALING-VIA-NFKB	0.000141538379172949	-0.00215560569933643	0.00707691895864745	Microglia	down	AUCell	ABCA1, ACKR3, AREG, ATF3, ATP2B1, B4GALT1, B4GALT5, BCL2A1, BCL3, BCL6, BHLHE40, BIRC2, BIRC3, BMP2, BTG1, BTG2, BTG3, CCL2, CCL20, CCL4, CCL5, CCND1, CCNL1, CCRL2, CD44, CD69, CD80, CD83, CDKN1A, CEBPB, CEBPD, CFLAR, CLCF1, CSF1, CSF2, CXCL1, CXCL10, CXCL11, CXCL2, CXCL3, CXCL6, DDX58, DENND5A, DNAJB4, DRAM1, DUSP1, DUSP2, DUSP4, DUSP5, EDN1, EFNA1, EGR1, EGR2, EGR3, EHD1, EIF1, ETS2, F2RL1, F3,…
246	HALLMARK-HEDGEHOG-SIGNALING	0.00960391500762915	0.000266517075827977	0.480195750381458	Microglia	up	AUCell	ACHE, ADGRG1, AMOT, CDK5R1, CDK6, CELSR1, CNTFR, CRMP1, DPYSL2, ETS2, GLI1, HEY1, HEY2, L1CAM, LDB1, MYH9, NF1, NKX6-1, NRCAM, NRP1, NRP2, OPHN1, PLG, PML, PTCH1, RASA1, RTN1, SCG2, SHH, SLIT1, THY1, TLE1, TLE3, UNC5C, VEGFA, VLDLR
247	HALLMARK-ANDROGEN-RESPONSE	0.0620767135015655	-0.000380675964846491	1	Microglia	down	AUCell	ABCC4, ABHD2, ACSL3, ACTN1, ADAMTS1, ADRM1, AKAP12, AKT1, ALDH1A3, ANKH, APPBP2, ARID5B, AZGP1, B2M, B4GALT1, BMPR1B, CAMKK2, CCND1, CCND3, CDC14B, CDK6, CENPN, DBI, DHCR24, DNAJB9, ELK4, ELL2, ELOVL5, FADS1, FKBP5, GNAI3, GPD1L, GSR, GUCY1A1, HERC3, HMGCR, HMGCS1, HOMER2, HPGD, HSD17B14, IDI1, INPP4B, INSIG1, IQGAP2, ITGAV, KLK2, KLK3, KRT19, KRT8, LIFR, LMAN1, MAF, MAK, MAP7, MERTK, MYL12A, NCO…
248	HALLMARK-SPERMATOGENESIS	0.134634778750436	-1.73398159588403e-05	1	Microglia	down	AUCell	ACE, ACRBP, ACRV1, ACTL7B, ADAD1, ADCYAP1, AGFG1, ALOX15, ARL4A, ART3, AURKA, BRAF, BUB1, CAMK4, CCNA1, CCNB2, CCT6B, CDK1, CDKN3, CFTR, CHFR, CHRM4, CLGN, CLPB, CLVS1, CNIH2, COIL, CSNK2A2, DBF4, DCC, DDX25, DMC1, DMRT1, DPEP3, ELOVL3, EZH2, GAD1, GAPDHS, GFI1, GMCL1, GRM8, GSG1, GSTM3, HBZ, HOXB1, HSPA1L, HSPA2, HSPA4L, IDE, IFT88, IL12RB2, IL13RA2, IP6K1, JAM3, KIF2C, LDHC, LPIN1, MAP7, MAST2,…
249	HALLMARK-E2F-TARGETS	0.210822010268415	-0.00273873106801809	1	Microglia	down	AUCell	AK2, ANP32E, ASF1A, ASF1B, ATAD2, AURKA, AURKB, BARD1, BIRC5, BRCA1, BRCA2, BRMS1L, BUB1B, CBX5, CCNB2, CCNE1, CCP110, CDC20, CDC25A, CDC25B, CDCA3, CDCA8, CDK1, CDK4, CDKN1A, CDKN1B, CDKN2A, CDKN2C, CDKN3, CENPE, CENPM, CHEK1, CHEK2, CIT, CKS1B, CKS2, CNOT9, CSE1L, CTCF, CTPS1, DCK, DCLRE1B, DCTPP1, DDX39A, DEK, DEPDC1, DIAPH3, DLGAP5, DNMT1, DONSON, DSCC1, DUT, E2F8, EED, EIF2S1, ESPL1, EXOSC8,…
250	HALLMARK-UNFOLDED-PROTEIN-RESPONSE	0.666958021541187	0.000174158650407152	1	Microglia	up	AUCell	ALDH18A1, ARFGAP1, ASNS, ATF3, ATF4, ATF6, ATP6V0D1, BAG3, BANF1, CALR, CCL2, CEBPB, CEBPG, CHAC1, CKS1B, CNOT2, CNOT4, CNOT6, CXXC1, DCP1A, DCP2, DCTN1, DDIT4, DDX10, DKC1, DNAJA4, DNAJB9, DNAJC3, EDC4, EDEM1, EEF2, EIF2AK3, EIF2S1, EIF4A1, EIF4A2, EIF4A3, EIF4E, EIF4EBP1, EIF4G1, ERN1, ERO1A, EXOC2, EXOSC1, EXOSC10, EXOSC2, EXOSC4, EXOSC5, EXOSC9, FKBP14, FUS, GEMIN4, GOSR2, HERPUD1, HSP90B1, H…
251	HALLMARK-EPITHELIAL-MESENCHYMAL-TRANSITION	8.87026870592641e-258	0.0821985100245325	4.4351343529632e-256	Mural cell	up	AUCell	ABI3BP, ACTA2, ADAM12, ANPEP, APLP1, AREG, BASP1, BDNF, BGN, BMP1, CADM1, CALD1, CALU, CAP2, CAPG, CD44, CD59, CDH11, CDH2, CDH6, COL11A1, COL12A1, COL16A1, COL1A1, COL1A2, COL3A1, COL4A1, COL4A2, COL5A1, COL5A2, COL5A3, COL6A2, COL6A3, COL7A1, COL8A2, COLGALT1, COMP, COPA, CRLF1, CTHRC1, CXCL1, CXCL12, CXCL6, CXCL8, DAB2, DCN, DKK1, DPYSL3, DST, ECM1, ECM2, EDIL3, EFEMP2, ELN, EMP3, ENO2, FAP, F…
252	HALLMARK-MYOGENESIS	6.81995247264035e-219	0.0276037098225148	3.40997623632018e-217	Mural cell	up	AUCell	ABLIM1, ACHE, ACSL1, ACTA1, ACTC1, ACTN2, ACTN3, ADAM12, ADCY9, AEBP1, AGL, AGRN, AK1, AKT2, ANKRD2, APLNR, APOD, APP, ATP2A1, ATP6AP1, BAG1, BDKRB2, BHLHE40, BIN1, CACNA1H, CAMK2B, CASQ1, CASQ2, CD36, CDH13, CDKN1A, CFD, CHRNA1, CHRNB1, CHRNG, CKB, CKM, CKMT2, CLU, CNN3, COL15A1, COL1A1, COL3A1, COL4A2, COL6A2, COL6A3, COX6A2, COX7A1, CRAT, CRYAB, CTF1, DAPK2, DES, DMD, DMPK, DTNA, EFS, EIF4A2, …
253	HALLMARK-UV-RESPONSE-DN	9.21608982822751e-152	0.0289646201693582	4.60804491411375e-150	Mural cell	up	AUCell	ABCC1, ACVR2A, ADD3, ADGRL2, ADORA2B, AGGF1, AKT3, AMPH, ANXA2, ANXA4, APBB2, ARHGEF9, ATP2B1, ATP2B4, ATP2C1, ATRN, ATRX, ATXN1, BCKDHB, BDNF, BHLHE40, BMPR1A, CACNA1A, CAP2, CAV1, CDC42BPA, CDK13, CDKN1B, CDON, CELF2, CITED2, COL11A1, COL1A1, COL1A2, COL3A1, COL5A2, DAB2, DBP, DDAH1, DLC1, DLG1, DUSP1, DYRK1A, EFEMP1, ERBB2, F3, FBLN5, FHL2, FYN, FZD2, GCNT1, GJA1, GRK5, HAS2, ICA1, ID1, IGF1R,…
254	HALLMARK-ALLOGRAFT-REJECTION	1.21961338004517e-135	-0.034634932135993	6.09806690022586e-134	Mural cell	down	AUCell	ABCE1, ABI1, ACHE, ACVR2A, AKT1, APBB1, B2M, BCAT1, BCL10, BCL3, BRCA1, C2, CAPG, CCL13, CCL19, CCL2, CCL22, CCL4, CCL5, CCL7, CCND2, CCND3, CCR1, CCR2, CCR5, CD1D, CD2, CD247, CD28, CD3D, CD3E, CD3G, CD4, CD40, CD40LG, CD47, CD7, CD74, CD79A, CD80, CD86, CD8A, CD8B, CD96, CDKN2A, CFP, CRTAM, CSF1, CSK, CTSS, CXCL13, CXCL9, CXCR3, DEGS1, DYRK3, EGFR, EIF3A, EIF3D, EIF3J, EIF4G3, EIF5A, ELANE, ELF…
255	HALLMARK-IL6-JAK-STAT3-SIGNALING	8.32645890926262e-122	-0.0313838591591525	4.16322945463131e-120	Mural cell	down	AUCell	A2M, ACVR1B, ACVRL1, BAK1, CBL, CCL7, CCR1, CD14, CD36, CD38, CD44, CD9, CNTFR, CRLF2, CSF1, CSF2, CSF2RA, CSF2RB, CSF3R, CXCL1, CXCL10, CXCL11, CXCL13, CXCL3, CXCL9, EBI3, FAS, GRB2, HAX1, HMOX1, IFNAR1, IFNGR1, IFNGR2, IL10RB, IL12RB1, IL13RA1, IL15RA, IL17RA, IL17RB, IL18R1, IL1B, IL1R1, IL1R2, IL2RA, IL2RG, IL3RA, IL4R, IL6, IL6ST, IL7, IL9R, INHBE, IRF1, IRF9, ITGA4, ITGB3, JUN, LEPR, LTB, L…
256	HALLMARK-INFLAMMATORY-RESPONSE	8.1517681884003e-111	-0.0318928223765582	4.07588409420015e-109	Mural cell	down	AUCell	ABCA1, ABI1, ACVR1B, ACVR2A, ADGRE1, ADM, ADORA2B, ADRM1, AHR, APLNR, AQP9, ATP2A2, ATP2B1, ATP2C1, AXL, BDKRB1, BEST1, BST2, BTG2, C3AR1, C5AR1, CALCRL, CCL17, CCL2, CCL20, CCL22, CCL24, CCL5, CCL7, CCR7, CCRL2, CD14, CD40, CD48, CD55, CD69, CD70, CD82, CDKN1A, CHST2, CLEC5A, CMKLR1, CSF1, CSF3, CSF3R, CX3CL1, CXCL10, CXCL11, CXCL6, CXCL8, CXCL9, CXCR6, CYBB, DCBLD2, EBI3, EDN1, EIF2AK2, EMP3, E…
257	HALLMARK-INTERFERON-GAMMA-RESPONSE	9.57244671592282e-103	-0.0239824176935191	4.78622335796141e-101	Mural cell	down	AUCell	ADAR, APOL6, ARID5B, ARL4A, AUTS2, B2M, BANK1, BATF2, BPGM, BST2, BTG1, C1R, C1S, CASP1, CASP3, CASP4, CASP7, CASP8, CCL2, CCL5, CCL7, CD274, CD38, CD40, CD69, CD74, CD86, CDKN1A, CFB, CFH, CIITA, CMKLR1, CMPK2, CMTR1, CSF2RB, CXCL10, CXCL11, CXCL9, DDX58, DDX60, DHX58, EIF2AK2, EIF4E3, EPSTI1, FAS, FCGR1A, FGL2, FPR1, GBP4, GBP6, GCH1, GPR18, GZMA, HELZ2, HERC6, HIF1A, HLA-A, HLA-B, HLA-DMA, HLA…
258	HALLMARK-ANGIOGENESIS	5.18696518847846e-95	0.0529265510995246	2.59348259423923e-93	Mural cell	up	AUCell	APP, CCND2, COL3A1, COL5A2, CXCL6, FGFR1, FSTL1, ITGAV, JAG1, JAG2, KCNJ8, LPL, LRPAP1, LUM, MSX1, NRP1, OLR1, PDGFA, PF4, PGLYRP1, POSTN, PRG2, PTK2, S100A4, SERPINA5, SLCO2A1, SPP1, STC1, THBD, TIMP1, TNFRSF21, VAV2, VCAN, VEGFA, VTN
259	HALLMARK-ADIPOGENESIS	4.85236787271776e-68	0.0135203818102932	2.42618393635888e-66	Mural cell	up	AUCell	ABCA1, ABCB8, ACAA2, ACADL, ACADM, ACADS, ACLY, ACO2, ACOX1, ADCY6, ADIG, ADIPOR2, AGPAT3, AIFM1, AK2, ALDH2, ALDOA, ANGPT1, ANGPTL4, APLP2, APOE, ARAF, ARL4A, ATL2, ATP1B3, ATP5PO, BAZ2A, BCKDHA, BCL2L13, BCL6, C3, CAT, CAVIN1, CAVIN2, CCNG2, CD151, CD302, CD36, CDKN2C, CHCHD10, CHUK, CIDEA, CMBL, CMPK1, COL15A1, COL4A1, COQ3, COQ5, COQ9, COX6A1, COX7B, COX8A, CPT2, CRAT, CS, CYC1, CYP4B1, DBT, …
260	HALLMARK-TNFA-SIGNALING-VIA-NFKB	1.3426650252924e-67	-0.0484750135056489	6.713325126462e-66	Mural cell	down	AUCell	ABCA1, ACKR3, AREG, ATF3, ATP2B1, B4GALT1, B4GALT5, BCL2A1, BCL3, BCL6, BHLHE40, BIRC2, BIRC3, BMP2, BTG1, BTG2, BTG3, CCL2, CCL20, CCL4, CCL5, CCND1, CCNL1, CCRL2, CD44, CD69, CD80, CD83, CDKN1A, CEBPB, CEBPD, CFLAR, CLCF1, CSF1, CSF2, CXCL1, CXCL10, CXCL11, CXCL2, CXCL3, CXCL6, DDX58, DENND5A, DNAJB4, DRAM1, DUSP1, DUSP2, DUSP4, DUSP5, EDN1, EFNA1, EGR1, EGR2, EGR3, EHD1, EIF1, ETS2, F2RL1, F3,…
261	HALLMARK-KRAS-SIGNALING-UP	1.06346193860945e-66	-0.0163953454292084	5.31730969304723e-65	Mural cell	down	AUCell	ABCB1, ACE, ADAM17, ADAM8, ADAMDEC1, ADGRA2, ADGRL4, AKAP12, AKT2, ALDH1A2, ALDH1A3, AMMECR1, ANGPTL4, ANKH, ANO1, ANXA10, APOD, ARG1, ATG10, AVL9, BIRC3, BMP2, BPGM, BTBD3, BTC, C3AR1, CA2, CAB39L, CBL, CBR4, CBX8, CCL20, CCND2, CCSER2, CD37, CDADC1, CFB, CFH, CIDEA, CLEC4A, CMKLR1, CPE, CROT, CSF2, CSF2RA, CTSS, CXCL10, CXCR4, DCBLD2, DNMBP, DOCK2, DUSP6, EMP1, ENG, EPB41L3, EPHB2, EREG, ERO1A,…
262	HALLMARK-HEME-METABOLISM	1.47453657599653e-58	-0.00907029697962767	7.37268287998267e-57	Mural cell	down	AUCell	ABCB6, ABCG2, ACKR1, ACP5, ACSL6, ADD1, ADD2, ADIPOR1, AGPAT4, ALAD, ALAS2, ALDH1L1, ALDH6A1, ANK1, AQP3, ARHGEF12, ARL2BP, ASNS, ATG4A, ATP6V0A1, BACH1, BCAM, BLVRA, BLVRB, BMP2K, BNIP3L, BPGM, BSG, BTG2, BTRC, C3, CA1, CA2, CAST, CAT, CCDC28A, CCND3, CDC27, CDR2, CIR1, CLCN3, CLIC2, CPOX, CTNS, CTSB, CTSE, DAAM1, DCAF10, DCAF11, DCUN1D1, DMTN, E2F2, EIF2AK1, ELL2, ENDOD1, EPB41, EPOR, ERMAP, EZ…
263	HALLMARK-OXIDATIVE-PHOSPHORYLATION	2.50435393563866e-46	0.0225873332208841	1.25217696781933e-44	Mural cell	up	AUCell	ABCB7, ACAA1, ACAA2, ACADM, ACADSB, ACADVL, ACAT1, ACO2, AFG3L2, AIFM1, ALAS1, ALDH6A1, ATP1B1, ATP5F1A, ATP5F1B, ATP5F1C, ATP5F1D, ATP5F1E, ATP5MC1, ATP5MC2, ATP5MC3, ATP5ME, ATP5MF, ATP5MG, ATP5PB, ATP5PD, ATP5PF, ATP5PO, ATP6AP1, ATP6V0B, ATP6V0C, ATP6V0E1, ATP6V1C1, ATP6V1D, ATP6V1E1, ATP6V1F, ATP6V1G1, ATP6V1H, BAX, BCKDHA, BDH2, CASP7, COX10, COX11, COX15, COX17, COX4I1, COX5A, COX5B, COX6A…
264	HALLMARK-APICAL-JUNCTION	7.93330738068848e-45	0.0101026472395077	3.96665369034424e-43	Mural cell	up	AUCell	ACTA1, ACTB, ACTC1, ACTG1, ACTG2, ACTN1, ACTN2, ACTN3, ACTN4, ADAM15, ADAM23, ADAM9, ADAMTS5, ADRA1B, AKT2, AKT3, ALOX15B, AMH, AMIGO1, AMIGO2, ARHGEF6, ARPC2, ATP1A3, B4GALT1, BAIAP2, BMP1, CADM2, CADM3, CALB2, CAP1, CD209, CD274, CD276, CD34, CD86, CD99, CDH1, CDH11, CDH15, CDH3, CDH4, CDH6, CDH8, CDK8, CDSN, CERCAM, CLDN11, CLDN14, CLDN15, CLDN18, CLDN19, CLDN4, CLDN5, CLDN6, CLDN7, CLDN9, CNN…
265	HALLMARK-P53-PATHWAY	1.88010441735912e-40	-0.0125827259282965	9.40052208679559e-39	Mural cell	down	AUCell	ABAT, ABCC5, ABHD4, ACVR1B, ADA, AEN, AK1, ALOX15B, ANKRA2, APAF1, APP, ATF3, BAIAP2, BAK1, BAX, BLCAP, BMP2, BTG1, BTG2, CASP1, CCND2, CCND3, CCNG1, CCNK, CCP110, CD81, CD82, CDH13, CDK5R1, CDKN1A, CDKN2A, CDKN2AIP, CDKN2B, CEBPA, CGRRF1, CLCA2, COQ8A, CSRNP2, CTSD, CTSF, CYFIP2, DCXR, DDB2, DDIT3, DDIT4, DEF6, DGKA, DNTTIP2, DRAM1, EI24, ELP1, EPHA2, EPHX1, EPS8L2, ERCC5, F2R, FAM162A, FAS, FBX…
266	HALLMARK-KRAS-SIGNALING-DN	1.39008966154378e-32	-0.00381205007442308	6.95044830771892e-31	Mural cell	down	AUCell	ABCB11, ABCG4, ACTC1, ADRA2C, AKR1B10, ARHGDIG, ARPP21, ASB7, ATP6V1B1, BARD1, BMPR1B, BRDT, BTG2, C5, CACNA1F, CALCB, CALML5, CAMK1D, CAPN9, CCDC106, CCNA1, CD207, CD40LG, CD80, CDH16, CDKAL1, CELSR2, CHRNG, CHST2, CKM, CLDN16, CLSTN3, CNTFR, COL2A1, COPZ2, COQ8A, CPA2, CPB1, CPEB3, CYP39A1, DCC, DLK2, DTNB, EDN1, EDN2, EFHD1, EGF, ENTPD7, EPHA5, FGF22, FGFR3, FGGY, GAMT, GDNF, GP1BA, GPR19, GPR…
267	HALLMARK-COMPLEMENT	5.33157318861679e-32	-0.0165123890160213	2.6657865943084e-30	Mural cell	down	AUCell	ACTN2, ADAM9, ADRA2B, AKAP10, ANG, ANXA5, APOBEC3F, APOBEC3G, APOC1, ATOX1, BRPF3, C1QA, C1QC, C1R, C1S, C2, C3, C4BPB, C9, CA2, CALM1, CALM3, CASP1, CASP10, CASP3, CASP4, CASP5, CASP7, CASP9, CBLB, CCL5, CD36, CD40LG, CD46, CD55, CD59, CDA, CDH13, CDK5R1, CEBPB, CFB, CFH, CLU, COL4A2, CP, CPM, CPQ, CR1, CR2, CSRP1, CTSB, CTSC, CTSD, CTSH, CTSL, CTSO, CTSS, CTSV, CXCL1, DGKG, DGKH, DOCK10, DOCK4,…
268	HALLMARK-IL2-STAT5-SIGNALING	1.0058985449988e-31	-0.0087376756837475	5.02949272499402e-30	Mural cell	down	AUCell	ABCB1, ADAM19, AGER, AHCY, AHNAK, AHR, ALCAM, AMACR, ANXA4, APLP1, ARL4A, BATF, BATF3, BCL2, BCL2L1, BHLHE40, BMP2, BMPR2, CA2, CAPG, CAPN3, CASP3, CCND2, CCND3, CCNE1, CCR4, CD44, CD48, CD79B, CD81, CD83, CD86, CDC42SE2, CDC6, CDCP1, CDKN1C, CISH, CKAP4, COCH, COL6A1, CSF1, CSF2, CST7, CTLA4, CTSZ, CXCL10, CYFIP1, DCPS, DENND5A, DHRS3, DRC1, ECM1, EEF1AKMT1, EMP1, ENO3, ENPP1, EOMES, ETFBKMT, ET…
269	HALLMARK-APICAL-SURFACE	6.79044247849886e-30	0.0100826632541837	3.39522123924943e-28	Mural cell	up	AUCell	ADAM10, ADIPOR2, AFAP1L2, AKAP7, APP, ATP8B1, B4GALT1, BRCA1, CD160, CROCC, CRYBG1, CX3CL1, DCBLD2, EFNA5, EPHB4, FLOT2, GAS1, GATA3, GHRL, GSTM3, HSPB1, IL2RB, IL2RG, LYN, LYPD3, MAL, MDGA1, NCOA6, NTNG1, PCSK9, PKHD1, PLAUR, RHCG, RTN4RL1, SCUBE1, SHROOM2, SLC2A4, SLC34A3, SRPX, SULF2, THY1, TMEM8B
270	HALLMARK-MTORC1-SIGNALING	4.03036442932424e-26	-0.0113110487774523	2.01518221466212e-24	Mural cell	down	AUCell	ABCF2, ACACA, ACLY, ACSL3, ACTR2, ACTR3, ADD3, ADIPOR2, AK4, ALDOA, ARPC5L, ASNS, ATP2A2, ATP5MC1, ATP6V1D, AURKA, BCAT1, BHLHE40, BTG2, BUB1, CACYBP, CALR, CANX, CCNF, CCNG1, CCT6A, CD9, CDC25A, CDKN1A, CFP, COPS5, CORO1A, CTH, CTSC, CXCR4, CYB5B, CYP51A1, DAPP1, DDIT3, DDIT4, DDX39A, DHCR24, DHCR7, DHFR, EBP, EDEM1, EEF1E1, EGLN3, EIF2S2, ELOVL5, ELOVL6, ENO1, ERO1A, ETF1, FADS1, FADS2, FDXR, F…
271	HALLMARK-NOTCH-SIGNALING	2.64474846006938e-24	0.013606018171157	1.32237423003469e-22	Mural cell	up	AUCell	APH1A, ARRB1, CCND1, CUL1, DLL1, DTX1, DTX2, DTX4, FBXW11, FZD1, FZD5, FZD7, HES1, HEYL, JAG1, KAT2A, LFNG, MAML2, NOTCH1, NOTCH2, NOTCH3, PPARD, PRKCA, PSEN2, PSENEN, RBX1, SAP30, SKP1, ST3GAL6, TCF7L2, WNT5A
272	HALLMARK-WNT-BETA-CATENIN-SIGNALING	1.39913988947704e-23	0.00854876336333199	6.99569944738519e-22	Mural cell	up	AUCell	ADAM17, AXIN1, AXIN2, CCND2, CSNK1E, CTNNB1, CUL1, DKK1, DKK4, DLL1, DVL2, FRAT1, FZD1, FZD8, GNAI1, HDAC11, HDAC2, HDAC5, HEY1, HEY2, JAG1, JAG2, KAT2A, LEF1, MAML1, MYC, NCOR2, NCSTN, NKD1, NOTCH1, NOTCH4, NUMB, PPARD, PSEN2, PTCH1, RBPJ, SKP2, TCF7, TP53, WNT5B, WNT6
273	HALLMARK-PI3K-AKT-MTOR-SIGNALING	7.28642244534421e-22	-0.00956123394321262	3.64321122267211e-20	Mural cell	down	AUCell	ACACA, ACTR2, ACTR3, ADCY2, AKT1, AKT1S1, AP2M1, ARF1, ARHGDIA, ARPC3, ATF1, CAB39, CAB39L, CALR, CAMK4, CDK1, CDK2, CDK4, CDKN1A, CDKN1B, CFL1, CLTC, CSNK2B, CXCR4, DAPP1, DDIT3, DUSP3, E2F1, ECSIT, EGFR, EIF4E, FASLG, FGF17, FGF22, GNA14, GNGT1, GRB2, GRK2, GSK3B, HRAS, HSP90B1, IL2RG, IL4, IRAK4, ITPR2, LCK, MAP2K3, MAP2K6, MAP3K7, MAPK1, MAPK10, MAPK8, MAPK9, MAPKAP1, MKNK1, MKNK2, MYD88, NCK…
274	HALLMARK-HEDGEHOG-SIGNALING	8.79899833587357e-22	0.0111382813646719	4.39949916793678e-20	Mural cell	up	AUCell	ACHE, ADGRG1, AMOT, CDK5R1, CDK6, CELSR1, CNTFR, CRMP1, DPYSL2, ETS2, GLI1, HEY1, HEY2, L1CAM, LDB1, MYH9, NF1, NKX6-1, NRCAM, NRP1, NRP2, OPHN1, PLG, PML, PTCH1, RASA1, RTN1, SCG2, SHH, SLIT1, THY1, TLE1, TLE3, UNC5C, VEGFA, VLDLR
275	HALLMARK-E2F-TARGETS	9.05972985011211e-21	0.00734743279935125	4.52986492505605e-19	Mural cell	up	AUCell	AK2, ANP32E, ASF1A, ASF1B, ATAD2, AURKA, AURKB, BARD1, BIRC5, BRCA1, BRCA2, BRMS1L, BUB1B, CBX5, CCNB2, CCNE1, CCP110, CDC20, CDC25A, CDC25B, CDCA3, CDCA8, CDK1, CDK4, CDKN1A, CDKN1B, CDKN2A, CDKN2C, CDKN3, CENPE, CENPM, CHEK1, CHEK2, CIT, CKS1B, CKS2, CNOT9, CSE1L, CTCF, CTPS1, DCK, DCLRE1B, DCTPP1, DDX39A, DEK, DEPDC1, DIAPH3, DLGAP5, DNMT1, DONSON, DSCC1, DUT, E2F8, EED, EIF2S1, ESPL1, EXOSC8,…
276	HALLMARK-GLYCOLYSIS	2.11633521780726e-16	0.00537461117932374	1.05816760890363e-14	Mural cell	up	AUCell	ABCB6, ADORA2B, AGL, AGRN, AK3, AK4, AKR1A1, ALDH7A1, ALDH9A1, ALDOA, ALDOB, ALG1, ANG, ANGPTL4, ANKZF1, ARPP19, ARTN, AURKA, B3GALT6, B3GAT1, B3GAT3, B3GNT3, B4GALT1, B4GALT2, B4GALT4, B4GALT7, BIK, BPNT1, CACNA1H, CAPN5, CASP6, CD44, CDK1, CENPA, CHPF, CHPF2, CHST1, CHST12, CHST2, CHST6, CITED2, CLDN3, CLDN9, CLN6, COG2, COL5A1, COPB2, CTH, CXCR4, CYB5A, DCN, DDIT4, DEPDC1, DLD, DPYSL4, DSC2, E…
277	HALLMARK-INTERFERON-ALPHA-RESPONSE	3.34760467124674e-15	-0.00795994158732398	1.67380233562337e-13	Mural cell	down	AUCell	ADAR, B2M, BATF2, BST2, C1S, CASP1, CASP8, CCRL2, CD47, CD74, CMPK2, CMTR1, CNP, CSF1, CXCL10, CXCL11, DDX60, DHX58, EIF2AK2, ELF1, EPSTI1, GBP2, GBP4, GMPR, HELZ2, HERC6, HLA-C, IFI27, IFI30, IFI35, IFI44, IFI44L, IFIH1, IFIT2, IFIT3, IFITM1, IFITM2, IFITM3, IL15, IL4R, IL7, IRF1, IRF2, IRF7, IRF9, ISG15, ISG20, LAMP3, LAP3, LGALS3BP, LPAR6, LY6E, MOV10, MVB12A, MX1, NCOA7, NMI, NUB1, OAS1, OASL…
278	HALLMARK-PEROXISOME	1.35606223492005e-14	-0.00520469046226262	6.78031117460027e-13	Mural cell	down	AUCell	ABCB1, ABCB4, ABCB9, ABCC5, ABCC8, ABCD1, ABCD2, ABCD3, ACAA1, ACOT8, ACOX1, ACSL1, ACSL4, ACSL5, ALB, ALDH1A1, ALDH9A1, ATXN1, BCL10, CADM1, CAT, CDK7, CEL, CLN6, CLN8, CNBP, CRABP1, CRABP2, CRAT, CTBP1, CTPS1, DHCR24, DHRS3, DIO1, DLG4, ECH1, ECI2, EHHADH, ELOVL5, EPHX2, ERCC1, ERCC3, ESR2, FABP6, FADS1, FDPS, FIS1, GNPAT, GSTK1, HMGCL, HRAS, HSD11B2, HSD17B11, HSD17B4, HSD3B7, IDE, IDH1, IDH2,…
279	HALLMARK-FATTY-ACID-METABOLISM	5.63714621885045e-14	0.00472271080436597	2.81857310942523e-12	Mural cell	up	AUCell	AADAT, ACAA1, ACAA2, ACADL, ACADM, ACADS, ACADVL, ACAT2, ACO2, ACOT2, ACOT8, ACOX1, ACSL1, ACSL4, ACSL5, ACSM3, ACSS1, ADIPOR2, ADSL, ALAD, ALDH1A1, ALDH3A1, ALDH3A2, ALDH9A1, ALDOA, AOC3, APEX1, AQP7, AUH, BCKDHB, BLVRA, BMPR1B, BPHL, CA2, CA4, CA6, CBR1, CBR3, CD1D, CD36, CEL, CIDEA, CPOX, CPT1A, CPT2, CRAT, CRYZ, CYP1A1, D2HGDH, DECR1, DHCR24, DLD, DLST, ECH1, ECHS1, ECI1, ECI2, EHHADH, ELOVL5…
280	HALLMARK-APOPTOSIS	9.64558691591804e-10	0.00716001014058787	4.82279345795902e-08	Mural cell	up	AUCell	ADD1, AIFM3, ANKH, ANXA1, APP, ATF3, AVPR1A, BAX, BCAP31, BCL10, BCL2L1, BCL2L10, BCL2L11, BCL2L2, BGN, BID, BIK, BIRC3, BMF, BMP2, BNIP3L, BRCA1, BTG2, BTG3, CASP1, CASP2, CASP3, CASP4, CASP6, CASP7, CASP8, CASP9, CAV1, CCNA1, CCND1, CCND2, CD14, CD2, CD38, CD44, CD69, CDC25B, CDK2, CDKN1A, CDKN1B, CFLAR, CLU, CREBBP, CTH, CTNNB1, CYLD, DAP, DAP3, DCN, DDIT3, DFFA, DNAJA1, DNAJC3, DNM1L, DPYD, E…
281	HALLMARK-UNFOLDED-PROTEIN-RESPONSE	2.70360892945949e-09	-0.00675974609288976	1.35180446472974e-07	Mural cell	down	AUCell	ALDH18A1, ARFGAP1, ASNS, ATF3, ATF4, ATF6, ATP6V0D1, BAG3, BANF1, CALR, CCL2, CEBPB, CEBPG, CHAC1, CKS1B, CNOT2, CNOT4, CNOT6, CXXC1, DCP1A, DCP2, DCTN1, DDIT4, DDX10, DKC1, DNAJA4, DNAJB9, DNAJC3, EDC4, EDEM1, EEF2, EIF2AK3, EIF2S1, EIF4A1, EIF4A2, EIF4A3, EIF4E, EIF4EBP1, EIF4G1, ERN1, ERO1A, EXOC2, EXOSC1, EXOSC10, EXOSC2, EXOSC4, EXOSC5, EXOSC9, FKBP14, FUS, GEMIN4, GOSR2, HERPUD1, HSP90B1, H…
282	HALLMARK-MYC-TARGETS-V1	3.92890253597071e-07	0.00925277870686048	1.96445126798535e-05	Mural cell	up	AUCell	ABCE1, ACP1, AIMP2, AP3S1, APEX1, BUB3, C1QBP, CAD, CANX, CBX3, CCNA2, CCT2, CCT3, CCT4, CCT5, CCT7, CDC20, CDC45, CDK2, CDK4, CLNS1A, CNBP, COPS5, COX5A, CSTF2, CTPS1, CUL1, CYC1, DDX18, DDX21, DEK, DHX15, DUT, EEF1B2, EIF1AX, EIF2S1, EIF2S2, EIF3B, EIF3D, EIF3J, EIF4A1, EIF4E, EIF4G2, EIF4H, ERH, ETF1, EXOSC7, FAM120A, FBL, G3BP1, GLO1, GNL3, GOT2, GSPT1, HDAC2, HDDC2, HDGF, HNRNPA1, HNRNPA2B1,…
283	HALLMARK-REACTIVE-OXYGEN-SPECIES-PATHWAY	4.32625718813454e-06	0.00598683227387789	0.000216312859406727	Mural cell	up	AUCell	ABCC1, ATOX1, CAT, CDKN2D, EGLN2, ERCC2, FES, FTL, G6PD, GCLC, GCLM, GLRX, GLRX2, GPX3, GPX4, GSR, HHEX, HMOX2, IPCEF1, JUNB, LAMTOR5, LSP1, MBP, MGST1, MPO, MSRA, NDUFA6, NDUFB4, NDUFS2, NQO1, OXSR1, PDLIM1, PFKP, PRDX1, PRDX2, PRDX4, PRDX6, PRNP, PTPA, SBNO2, SCAF4, SELENOS, SOD1, SOD2, SRXN1, STK25, TXN, TXNRD1, TXNRD2
284	HALLMARK-SPERMATOGENESIS	5.79109365586285e-06	0.00162438914458709	0.000289554682793142	Mural cell	up	AUCell	ACE, ACRBP, ACRV1, ACTL7B, ADAD1, ADCYAP1, AGFG1, ALOX15, ARL4A, ART3, AURKA, BRAF, BUB1, CAMK4, CCNA1, CCNB2, CCT6B, CDK1, CDKN3, CFTR, CHFR, CHRM4, CLGN, CLPB, CLVS1, CNIH2, COIL, CSNK2A2, DBF4, DCC, DDX25, DMC1, DMRT1, DPEP3, ELOVL3, EZH2, GAD1, GAPDHS, GFI1, GMCL1, GRM8, GSG1, GSTM3, HBZ, HOXB1, HSPA1L, HSPA2, HSPA4L, IDE, IFT88, IL12RB2, IL13RA2, IP6K1, JAM3, KIF2C, LDHC, LPIN1, MAP7, MAST2,…
285	HALLMARK-ANDROGEN-RESPONSE	6.49669311647278e-06	-0.00377457724285268	0.000324834655823639	Mural cell	down	AUCell	ABCC4, ABHD2, ACSL3, ACTN1, ADAMTS1, ADRM1, AKAP12, AKT1, ALDH1A3, ANKH, APPBP2, ARID5B, AZGP1, B2M, B4GALT1, BMPR1B, CAMKK2, CCND1, CCND3, CDC14B, CDK6, CENPN, DBI, DHCR24, DNAJB9, ELK4, ELL2, ELOVL5, FADS1, FKBP5, GNAI3, GPD1L, GSR, GUCY1A1, HERC3, HMGCR, HMGCS1, HOMER2, HPGD, HSD17B14, IDI1, INPP4B, INSIG1, IQGAP2, ITGAV, KLK2, KLK3, KRT19, KRT8, LIFR, LMAN1, MAF, MAK, MAP7, MERTK, MYL12A, NCO…
286	HALLMARK-PROTEIN-SECRETION	2.84456879715154e-05	0.00397165675673844	0.00142228439857577	Mural cell	up	AUCell	ABCA1, ADAM10, ANP32E, AP1G1, AP2B1, AP2M1, AP2S1, AP3B1, AP3S1, ARCN1, ARF1, ARFGAP3, ARFGEF1, ARFGEF2, ARFIP1, ATP1A1, ATP6V1B1, ATP6V1H, ATP7A, BET1, BNIP3, CAV2, CD63, CLCN3, CLN5, CLTA, CLTC, COG2, COPB1, COPB2, COPE, CTSC, DNM1L, DST, EGFR, ERGIC3, GALC, GBF1, GLA, GNAS, GOLGA4, GOSR2, ICA1, IGF2R, KIF1B, KRT18, LAMP2, LMAN1, M6PR, MAPK1, MON2, NAPA, NAPG, OCRL, PAM, PPT1, RAB14, RAB22A, RA…
287	HALLMARK-ESTROGEN-RESPONSE-LATE	3.76646868939037e-05	0.00205010602777743	0.00188323434469519	Mural cell	up	AUCell	ABCA3, ABHD2, ACOX2, ADD3, AFF1, AGR2, ALDH3A2, ALDH3B1, AMFR, ANXA9, AREG, ARL3, ASCL1, ASS1, ATP2B4, BAG1, BATF, BCL2, BLVRB, BTG3, CA12, CA2, CACNA2D2, CALCR, CAV1, CCNA1, CCND1, CD44, CD9, CDC20, CDC6, CDH1, CELSR2, CHPT1, CHST8, CISH, CKB, CLIC3, COX6C, CPE, CXCL12, CXCL14, CYP26B1, CYP4F11, DCXR, DHCR7, DHRS2, DLG5, DNAJC1, DNAJC12, DUSP2, DYNLT3, EGR3, ELOVL5, EMP2, ETFB, FABP5, FAM102A, F…
288	HALLMARK-UV-RESPONSE-UP	0.000616665251424156	-0.00355432170555645	0.0308332625712078	Mural cell	down	AUCell	ABCB1, ACAA1, AGO2, ALAS1, ALDOA, AMD1, AP2S1, APOM, AQP3, ARRB2, ASNS, ATF3, ATP6V1C1, ATP6V1F, BAK1, BCL2L11, BID, BMP2, BSG, BTG1, BTG2, BTG3, C4BPB, CA2, CASP3, CCK, CCND3, CCNE1, CDC34, CDC5L, CDK2, CDKN1C, CDKN2B, CDO1, CEBPG, CHKA, CHRNA5, CLCN2, CLTB, CNP, COL2A1, CREG1, CTSV, CXCL2, CYB5B, CYB5R1, CYP1A1, DDX21, DGAT1, DLG4, DNAJA1, DNAJB1, E2F5, EIF2S3, EIF5, ENO2, EPCAM, EPHX1, FEN1, F…
289	HALLMARK-HYPOXIA	0.000668354308590454	0.00318794094526872	0.0334177154295227	Mural cell	up	AUCell	ACKR3, ADM, ADORA2B, AK4, AKAP12, ALDOA, ALDOB, ALDOC, AMPD3, ANGPTL4, ANKZF1, ANXA2, ATF3, ATP7A, B3GALT6, B4GALNT2, BCAN, BCL2, BGN, BHLHE40, BNIP3L, BTG1, CA12, CASP6, CAV1, CAVIN1, CAVIN3, CCNG2, CDKN1A, CDKN1B, CDKN1C, CHST2, CHST3, CITED2, COL5A1, CP, CSRP2, CXCR4, DCN, DDIT3, DDIT4, DPYSL4, DTNA, DUSP1, EDN2, EFNA1, EFNA3, EGFR, ENO1, ENO2, ENO3, ERO1A, ERRFI1, ETS1, EXT1, F3, FAM162A, FBP…
290	HALLMARK-PANCREAS-BETA-CELLS	0.000680196498973769	-0.00340992372744328	0.0340098249486884	Mural cell	down	AUCell	ABCC8, AKT3, CHGA, DCX, DPP4, ELP4, FOXO1, G6PC2, GCK, HNF1A, IAPP, INSM1, ISL1, LMO2, MAFB, NEUROD1, NEUROG3, NKX2-2, NKX6-1, PAK3, PAX6, PCSK1, PCSK2, PKLR, SEC11A, SPCS1, SRP14, SRP9, SRPRB, SST, STXBP1, VDR
291	HALLMARK-COAGULATION	0.00105638144754965	0.00332292929797713	0.0528190723774826	Mural cell	up	AUCell	A2M, ACOX2, ADAM9, ANG, ANXA1, APOA1, APOC1, APOC2, ARF4, BMP1, C1QA, C1R, C1S, C2, C3, C8B, C8G, C9, CAPN2, CAPN5, CASP9, CD9, CFB, CFD, CFH, CFI, CLU, COMP, CPB2, CPQ, CRIP2, CSRP1, CTSB, CTSE, CTSH, CTSK, CTSO, CTSV, DCT, DPP4, DUSP14, DUSP6, F10, F11, F12, F13B, F2, F2RL2, F3, F8, FBN1, FGG, FN1, FURIN, FYN, GDA, GNB2, GNG12, GP1BA, GP9, GSN, HNF4A, HPN, HRG, HTRA1, ISCU, ITGA2, ITGB3, ITIH1,…
292	HALLMARK-BILE-ACID-METABOLISM	0.00145546294362771	-0.00140244497076744	0.0727731471813855	Mural cell	down	AUCell	ABCA1, ABCA2, ABCA3, ABCA4, ABCA5, ABCA6, ABCA8, ABCA9, ABCD1, ABCD2, ABCD3, ABCG4, ABCG8, ACSL1, ACSL5, AKR1D1, ALDH1A1, ALDH8A1, ALDH9A1, AMACR, APOA1, AQP9, AR, ATXN1, BBOX1, BCAR3, BMP6, CAT, CH25H, CROT, CYP27A1, CYP39A1, CYP46A1, CYP7A1, CYP7B1, CYP8B1, DHCR24, DIO1, DIO2, EFHC1, EPHX2, FADS1, FADS2, FDXR, GCLM, GNMT, GNPAT, GSTK1, HACL1, HSD17B11, HSD17B4, HSD17B6, HSD3B7, IDH1, IDH2, IDI1…
293	HALLMARK-DNA-REPAIR	0.00316065146820996	0.0018067937207064	0.158032573410498	Mural cell	up	AUCell	AAAS, ADA, ADCY6, ADRM1, AGO4, AK1, AK3, ALYREF, APRT, ARL6IP1, BCAM, BCAP31, BOLA2, BRF2, CANT1, CCNO, CDA, CETN2, CLP1, CMPK2, COX17, CSTF3, DAD1, DCTN4, DDB1, DDB2, DGCR8, DGUOK, DUT, EDF1, EIF1B, ELL, ELOA, ERCC1, ERCC2, ERCC3, ERCC4, ERCC5, ERCC8, FEN1, GMPR2, GPX4, GSDME, GTF2A2, GTF2B, GTF2F1, GTF2H1, GTF2H3, GTF2H5, GTF3C5, GUK1, HCLS1, HPRT1, IMPDH2, ITPA, LIG1, MPC2, MPG, MRPL40, NCBP2,…
294	HALLMARK-XENOBIOTIC-METABOLISM	0.0119396028890909	-0.000967813913992248	0.596980144454545	Mural cell	down	AUCell	ABCC2, ABCC3, ABCD2, ABHD6, ACO2, ACOX1, ACOX2, ACOX3, ACP1, ACP2, ACSM1, ADH5, AHCY, AKR1C2, AKR1C3, ALAS1, ALDH2, ALDH3A1, ALDH9A1, ANGPTL3, AOX1, AP4B1, APOE, AQP9, ARG1, ARG2, ARPP19, ASL, ATOH8, ATP2A2, BCAR1, BCAT1, BLVRB, BPHL, CA2, CASP6, CAT, CBR1, CD36, CDA, CDO1, CES1, CFB, CNDP2, COMT, CROT, CSAD, CYB5A, CYFIP2, CYP17A1, CYP1A1, CYP1A2, CYP26A1, CYP27A1, CYP2C18, CYP2E1, CYP2J2, CYP2S…
295	HALLMARK-CHOLESTEROL-HOMEOSTASIS	0.0489323754439307	-0.00240010997316858	1	Mural cell	down	AUCell	ABCA2, ACAT2, ACSS2, ACTG1, ALCAM, ALDOC, ANTXR2, ANXA5, ATF3, ATF5, ATXN2, AVPR1A, CBS, CD9, CHKA, CLU, CPEB2, CTNNB1, CXCL16, CYP51A1, DHCR7, EBP, ECH1, ERRFI1, ETHE1, FABP5, FADS2, FASN, FBXO6, FDFT1, FDPS, GLDC, GNAI1, GPX8, GSTM2, GUSB, HMGCR, HMGCS1, HSD17B7, IDI1, JAG1, LDLR, LGALS3, LGMN, LPL, LSS, MAL2, MVD, MVK, NFIL3, NSDHL, PCYT2, PDK3, PLAUR, PLSCR1, PMVK, PNRC1, PPARG, S100A11, SC5D…
296	HALLMARK-MYC-TARGETS-V2	0.0707928963168596	0.00192614495193579	1	Mural cell	up	AUCell	AIMP2, BYSL, CBX3, CDK4, DCTPP1, DDX18, DUSP2, EXOSC5, FARSA, GNL3, GRWD1, HK2, HSPD1, HSPE1, IMP4, IPO4, LAS1L, MAP3K6, MCM4, MCM5, MPHOSPH10, MRTO4, MYBBP1A, MYC, NDUFAF4, NIP7, NOC4L, NOLC1, NOP16, NOP2, NOP56, NPM1, PA2G4, PES1, PHB, PLK1, PLK4, PPAN, PPRC1, PRMT3, PUS1, RABEPK, RCL1, RRP12, RRP9, SLC19A1, SLC29A2, SORD, SRM, SUPV3L1, TBRG4, TCOF1, TFB2M, TMEM97, UNG, UTP20, WDR43, WDR74
297	HALLMARK-TGF-BETA-SIGNALING	0.078053313316645	-0.00259139688980477	1	Mural cell	down	AUCell	ACVR1, APC, ARID4B, BCAR3, BMP2, BMPR1A, BMPR2, CDH1, CDK9, CDKN1C, CTNNB1, ENG, FKBP1A, FNTA, FURIN, HDAC1, HIPK2, ID1, ID2, ID3, IFNGR2, JUNB, KLF10, LEFTY2, LTBP2, MAP3K7, NCOR2, NOG, PMEPA1, PPM1A, PPP1CA, PPP1R15A, RAB31, RHOA, SERPINE1, SKI, SKIL, SLC20A1, SMAD1, SMAD3, SMAD6, SMAD7, SMURF1, SMURF2, SPTBN1, TGFB1, TGFBR1, TGIF1, THBS1, TJP1, TRIM33, UBE2D3, WWTR1, XIAP
298	HALLMARK-G2M-CHECKPOINT	0.162942022188861	0.00181530832795624	1	Mural cell	up	AUCell	ABL1, AMD1, ARID4A, ATF5, ATRX, AURKA, AURKB, BARD1, BCL3, BIRC5, BRCA2, BUB1, BUB3, CASP8AP2, CBX1, CCNA2, CCNB2, CCND1, CCNF, CCNT1, CDC20, CDC25A, CDC25B, CDC27, CDC45, CDC6, CDC7, CDK1, CDK4, CDKN1B, CDKN2C, CDKN3, CENPA, CENPE, CENPF, CHAF1A, CHEK1, CHMP1A, CKS1B, CKS2, CTCF, CUL1, CUL3, CUL4A, CUL5, DBF4, DDX39A, DKC1, DMD, DR1, DTYMK, E2F1, E2F2, E2F3, E2F4, EFNA5, EGF, ESPL1, EWSR1, EXO1,…
299	HALLMARK-MITOTIC-SPINDLE	0.295127205762596	0.00118372692086851	1	Mural cell	up	AUCell	ABI1, ABL1, ABR, ACTN4, AKAP13, ALMS1, ALS2, ANLN, APC, ARAP3, ARF6, ARFGEF1, ARFIP2, ARHGAP10, ARHGAP27, ARHGAP29, ARHGAP4, ARHGAP5, ARHGDIA, ARHGEF11, ARHGEF12, ARHGEF2, ARHGEF3, ARHGEF7, ARL8A, ATG4B, AURKA, BCAR1, BCL2L11, BCR, BIN1, BIRC5, BRCA2, BUB1, CAPZB, CCDC88A, CCNB2, CD2AP, CDC27, CDC42, CDC42BPA, CDC42EP1, CDC42EP2, CDC42EP4, CDK1, CDK5RAP2, CENPE, CENPF, CENPJ, CEP131, CEP192, CEP2…
300	HALLMARK-ESTROGEN-RESPONSE-EARLY	0.366236371115714	0.000492734837154965	1	Mural cell	up	AUCell	ABAT, ABCA3, ABHD2, ABLIM1, ADCY1, ADCY9, ADD3, AFF1, AKAP1, ALDH3B1, AMFR, ANXA9, AQP3, AR, AREG, ARL3, ASB13, B4GALT1, BAG1, BCL11B, BCL2, BHLHE40, BLVRB, CA12, CALB2, CALCR, CANT1, CBFA2T3, CCND1, CD44, CELSR1, CELSR2, CHPT1, CISH, CLDN7, CLIC3, CXCL12, CYP26B1, DEPTOR, DHCR7, DHRS2, DHRS3, DLC1, DYNLT3, EGR3, ELF1, ELF3, ELOVL2, ELOVL5, ENDOD1, ESRP2, FAM102A, FARP1, FASN, FCMR, FDFT1, FHL2, …
301	HALLMARK-MYC-TARGETS-V2	0	-0.0164003255593009	0	Proliferating Macrophage	down	AUCell	AIMP2, BYSL, CBX3, CDK4, DCTPP1, DDX18, DUSP2, EXOSC5, FARSA, GNL3, GRWD1, HK2, HSPD1, HSPE1, IMP4, IPO4, LAS1L, MAP3K6, MCM4, MCM5, MPHOSPH10, MRTO4, MYBBP1A, MYC, NDUFAF4, NIP7, NOC4L, NOLC1, NOP16, NOP2, NOP56, NPM1, PA2G4, PES1, PHB, PLK1, PLK4, PPAN, PPRC1, PRMT3, PUS1, RABEPK, RCL1, RRP12, RRP9, SLC19A1, SLC29A2, SORD, SRM, SUPV3L1, TBRG4, TCOF1, TFB2M, TMEM97, UNG, UTP20, WDR43, WDR74
302	HALLMARK-PROTEIN-SECRETION	0	-0.022998765815049	0	Proliferating Macrophage	down	AUCell	ABCA1, ADAM10, ANP32E, AP1G1, AP2B1, AP2M1, AP2S1, AP3B1, AP3S1, ARCN1, ARF1, ARFGAP3, ARFGEF1, ARFGEF2, ARFIP1, ATP1A1, ATP6V1B1, ATP6V1H, ATP7A, BET1, BNIP3, CAV2, CD63, CLCN3, CLN5, CLTA, CLTC, COG2, COPB1, COPB2, COPE, CTSC, DNM1L, DST, EGFR, ERGIC3, GALC, GBF1, GLA, GNAS, GOLGA4, GOSR2, ICA1, IGF2R, KIF1B, KRT18, LAMP2, LMAN1, M6PR, MAPK1, MON2, NAPA, NAPG, OCRL, PAM, PPT1, RAB14, RAB22A, RA…
303	HALLMARK-ADIPOGENESIS	0	-0.0159577127013386	0	Proliferating Macrophage	down	AUCell	ABCA1, ABCB8, ACAA2, ACADL, ACADM, ACADS, ACLY, ACO2, ACOX1, ADCY6, ADIG, ADIPOR2, AGPAT3, AIFM1, AK2, ALDH2, ALDOA, ANGPT1, ANGPTL4, APLP2, APOE, ARAF, ARL4A, ATL2, ATP1B3, ATP5PO, BAZ2A, BCKDHA, BCL2L13, BCL6, C3, CAT, CAVIN1, CAVIN2, CCNG2, CD151, CD302, CD36, CDKN2C, CHCHD10, CHUK, CIDEA, CMBL, CMPK1, COL15A1, COL4A1, COQ3, COQ5, COQ9, COX6A1, COX7B, COX8A, CPT2, CRAT, CS, CYC1, CYP4B1, DBT, …
304	HALLMARK-ALLOGRAFT-REJECTION	0	-0.0266079768831648	0	Proliferating Macrophage	down	AUCell	ABCE1, ABI1, ACHE, ACVR2A, AKT1, APBB1, B2M, BCAT1, BCL10, BCL3, BRCA1, C2, CAPG, CCL13, CCL19, CCL2, CCL22, CCL4, CCL5, CCL7, CCND2, CCND3, CCR1, CCR2, CCR5, CD1D, CD2, CD247, CD28, CD3D, CD3E, CD3G, CD4, CD40, CD40LG, CD47, CD7, CD74, CD79A, CD80, CD86, CD8A, CD8B, CD96, CDKN2A, CFP, CRTAM, CSF1, CSK, CTSS, CXCL13, CXCL9, CXCR3, DEGS1, DYRK3, EGFR, EIF3A, EIF3D, EIF3J, EIF4G3, EIF5A, ELANE, ELF…
305	HALLMARK-APOPTOSIS	0	-0.0229172026284154	0	Proliferating Macrophage	down	AUCell	ADD1, AIFM3, ANKH, ANXA1, APP, ATF3, AVPR1A, BAX, BCAP31, BCL10, BCL2L1, BCL2L10, BCL2L11, BCL2L2, BGN, BID, BIK, BIRC3, BMF, BMP2, BNIP3L, BRCA1, BTG2, BTG3, CASP1, CASP2, CASP3, CASP4, CASP6, CASP7, CASP8, CASP9, CAV1, CCNA1, CCND1, CCND2, CD14, CD2, CD38, CD44, CD69, CDC25B, CDK2, CDKN1A, CDKN1B, CFLAR, CLU, CREBBP, CTH, CTNNB1, CYLD, DAP, DAP3, DCN, DDIT3, DFFA, DNAJA1, DNAJC3, DNM1L, DPYD, E…
306	HALLMARK-COAGULATION	0	-0.0257831442623983	0	Proliferating Macrophage	down	AUCell	A2M, ACOX2, ADAM9, ANG, ANXA1, APOA1, APOC1, APOC2, ARF4, BMP1, C1QA, C1R, C1S, C2, C3, C8B, C8G, C9, CAPN2, CAPN5, CASP9, CD9, CFB, CFD, CFH, CFI, CLU, COMP, CPB2, CPQ, CRIP2, CSRP1, CTSB, CTSE, CTSH, CTSK, CTSO, CTSV, DCT, DPP4, DUSP14, DUSP6, F10, F11, F12, F13B, F2, F2RL2, F3, F8, FBN1, FGG, FN1, FURIN, FYN, GDA, GNB2, GNG12, GP1BA, GP9, GSN, HNF4A, HPN, HRG, HTRA1, ISCU, ITGA2, ITGB3, ITIH1,…
307	HALLMARK-G2M-CHECKPOINT	0	-0.0140289434467207	0	Proliferating Macrophage	down	AUCell	ABL1, AMD1, ARID4A, ATF5, ATRX, AURKA, AURKB, BARD1, BCL3, BIRC5, BRCA2, BUB1, BUB3, CASP8AP2, CBX1, CCNA2, CCNB2, CCND1, CCNF, CCNT1, CDC20, CDC25A, CDC25B, CDC27, CDC45, CDC6, CDC7, CDK1, CDK4, CDKN1B, CDKN2C, CDKN3, CENPA, CENPE, CENPF, CHAF1A, CHEK1, CHMP1A, CKS1B, CKS2, CTCF, CUL1, CUL3, CUL4A, CUL5, DBF4, DDX39A, DKC1, DMD, DR1, DTYMK, E2F1, E2F2, E2F3, E2F4, EFNA5, EGF, ESPL1, EWSR1, EXO1,…
308	HALLMARK-MITOTIC-SPINDLE	0	-0.0139404390075443	0	Proliferating Macrophage	down	AUCell	ABI1, ABL1, ABR, ACTN4, AKAP13, ALMS1, ALS2, ANLN, APC, ARAP3, ARF6, ARFGEF1, ARFIP2, ARHGAP10, ARHGAP27, ARHGAP29, ARHGAP4, ARHGAP5, ARHGDIA, ARHGEF11, ARHGEF12, ARHGEF2, ARHGEF3, ARHGEF7, ARL8A, ATG4B, AURKA, BCAR1, BCL2L11, BCR, BIN1, BIRC5, BRCA2, BUB1, CAPZB, CCDC88A, CCNB2, CD2AP, CDC27, CDC42, CDC42BPA, CDC42EP1, CDC42EP2, CDC42EP4, CDK1, CDK5RAP2, CENPE, CENPF, CENPJ, CEP131, CEP192, CEP2…
309	HALLMARK-MYC-TARGETS-V1	0	-0.0722936797353157	0	Proliferating Macrophage	down	AUCell	ABCE1, ACP1, AIMP2, AP3S1, APEX1, BUB3, C1QBP, CAD, CANX, CBX3, CCNA2, CCT2, CCT3, CCT4, CCT5, CCT7, CDC20, CDC45, CDK2, CDK4, CLNS1A, CNBP, COPS5, COX5A, CSTF2, CTPS1, CUL1, CYC1, DDX18, DDX21, DEK, DHX15, DUT, EEF1B2, EIF1AX, EIF2S1, EIF2S2, EIF3B, EIF3D, EIF3J, EIF4A1, EIF4E, EIF4G2, EIF4H, ERH, ETF1, EXOSC7, FAM120A, FBL, G3BP1, GLO1, GNL3, GOT2, GSPT1, HDAC2, HDDC2, HDGF, HNRNPA1, HNRNPA2B1,…
310	HALLMARK-OXIDATIVE-PHOSPHORYLATION	0	-0.0348727099075687	0	Proliferating Macrophage	down	AUCell	ABCB7, ACAA1, ACAA2, ACADM, ACADSB, ACADVL, ACAT1, ACO2, AFG3L2, AIFM1, ALAS1, ALDH6A1, ATP1B1, ATP5F1A, ATP5F1B, ATP5F1C, ATP5F1D, ATP5F1E, ATP5MC1, ATP5MC2, ATP5MC3, ATP5ME, ATP5MF, ATP5MG, ATP5PB, ATP5PD, ATP5PF, ATP5PO, ATP6AP1, ATP6V0B, ATP6V0C, ATP6V0E1, ATP6V1C1, ATP6V1D, ATP6V1E1, ATP6V1F, ATP6V1G1, ATP6V1H, BAX, BCKDHA, BDH2, CASP7, COX10, COX11, COX15, COX17, COX4I1, COX5A, COX5B, COX6A…
311	HALLMARK-P53-PATHWAY	0	-0.0267634384324313	0	Proliferating Macrophage	down	AUCell	ABAT, ABCC5, ABHD4, ACVR1B, ADA, AEN, AK1, ALOX15B, ANKRA2, APAF1, APP, ATF3, BAIAP2, BAK1, BAX, BLCAP, BMP2, BTG1, BTG2, CASP1, CCND2, CCND3, CCNG1, CCNK, CCP110, CD81, CD82, CDH13, CDK5R1, CDKN1A, CDKN2A, CDKN2AIP, CDKN2B, CEBPA, CGRRF1, CLCA2, COQ8A, CSRNP2, CTSD, CTSF, CYFIP2, DCXR, DDB2, DDIT3, DDIT4, DEF6, DGKA, DNTTIP2, DRAM1, EI24, ELP1, EPHA2, EPHX1, EPS8L2, ERCC5, F2R, FAM162A, FAS, FBX…
312	HALLMARK-UNFOLDED-PROTEIN-RESPONSE	0	-0.0328622024170559	0	Proliferating Macrophage	down	AUCell	ALDH18A1, ARFGAP1, ASNS, ATF3, ATF4, ATF6, ATP6V0D1, BAG3, BANF1, CALR, CCL2, CEBPB, CEBPG, CHAC1, CKS1B, CNOT2, CNOT4, CNOT6, CXXC1, DCP1A, DCP2, DCTN1, DDIT4, DDX10, DKC1, DNAJA4, DNAJB9, DNAJC3, EDC4, EDEM1, EEF2, EIF2AK3, EIF2S1, EIF4A1, EIF4A2, EIF4A3, EIF4E, EIF4EBP1, EIF4G1, ERN1, ERO1A, EXOC2, EXOSC1, EXOSC10, EXOSC2, EXOSC4, EXOSC5, EXOSC9, FKBP14, FUS, GEMIN4, GOSR2, HERPUD1, HSP90B1, H…
313	HALLMARK-MTORC1-SIGNALING	2.45793111019217e-300	-0.0192202356238234	1.22896555509609e-298	Proliferating Macrophage	down	AUCell	ABCF2, ACACA, ACLY, ACSL3, ACTR2, ACTR3, ADD3, ADIPOR2, AK4, ALDOA, ARPC5L, ASNS, ATP2A2, ATP5MC1, ATP6V1D, AURKA, BCAT1, BHLHE40, BTG2, BUB1, CACYBP, CALR, CANX, CCNF, CCNG1, CCT6A, CD9, CDC25A, CDKN1A, CFP, COPS5, CORO1A, CTH, CTSC, CXCR4, CYB5B, CYP51A1, DAPP1, DDIT3, DDIT4, DDX39A, DHCR24, DHCR7, DHFR, EBP, EDEM1, EEF1E1, EGLN3, EIF2S2, ELOVL5, ELOVL6, ENO1, ERO1A, ETF1, FADS1, FADS2, FDXR, F…
314	HALLMARK-XENOBIOTIC-METABOLISM	4.19337544910086e-278	-0.00964746843857424	2.09668772455043e-276	Proliferating Macrophage	down	AUCell	ABCC2, ABCC3, ABCD2, ABHD6, ACO2, ACOX1, ACOX2, ACOX3, ACP1, ACP2, ACSM1, ADH5, AHCY, AKR1C2, AKR1C3, ALAS1, ALDH2, ALDH3A1, ALDH9A1, ANGPTL3, AOX1, AP4B1, APOE, AQP9, ARG1, ARG2, ARPP19, ASL, ATOH8, ATP2A2, BCAR1, BCAT1, BLVRB, BPHL, CA2, CASP6, CAT, CBR1, CD36, CDA, CDO1, CES1, CFB, CNDP2, COMT, CROT, CSAD, CYB5A, CYFIP2, CYP17A1, CYP1A1, CYP1A2, CYP26A1, CYP27A1, CYP2C18, CYP2E1, CYP2J2, CYP2S…
315	HALLMARK-UV-RESPONSE-UP	1.17055110240282e-264	-0.0165627465374632	5.85275551201409e-263	Proliferating Macrophage	down	AUCell	ABCB1, ACAA1, AGO2, ALAS1, ALDOA, AMD1, AP2S1, APOM, AQP3, ARRB2, ASNS, ATF3, ATP6V1C1, ATP6V1F, BAK1, BCL2L11, BID, BMP2, BSG, BTG1, BTG2, BTG3, C4BPB, CA2, CASP3, CCK, CCND3, CCNE1, CDC34, CDC5L, CDK2, CDKN1C, CDKN2B, CDO1, CEBPG, CHKA, CHRNA5, CLCN2, CLTB, CNP, COL2A1, CREG1, CTSV, CXCL2, CYB5B, CYB5R1, CYP1A1, DDX21, DGAT1, DLG4, DNAJA1, DNAJB1, E2F5, EIF2S3, EIF5, ENO2, EPCAM, EPHX1, FEN1, F…
316	HALLMARK-PANCREAS-BETA-CELLS	1.50810095383258e-257	-0.0186398663893089	7.54050476916292e-256	Proliferating Macrophage	down	AUCell	ABCC8, AKT3, CHGA, DCX, DPP4, ELP4, FOXO1, G6PC2, GCK, HNF1A, IAPP, INSM1, ISL1, LMO2, MAFB, NEUROD1, NEUROG3, NKX2-2, NKX6-1, PAK3, PAX6, PCSK1, PCSK2, PKLR, SEC11A, SPCS1, SRP14, SRP9, SRPRB, SST, STXBP1, VDR
317	HALLMARK-E2F-TARGETS	5.93172228643333e-252	-0.00883687100068537	2.96586114321667e-250	Proliferating Macrophage	down	AUCell	AK2, ANP32E, ASF1A, ASF1B, ATAD2, AURKA, AURKB, BARD1, BIRC5, BRCA1, BRCA2, BRMS1L, BUB1B, CBX5, CCNB2, CCNE1, CCP110, CDC20, CDC25A, CDC25B, CDCA3, CDCA8, CDK1, CDK4, CDKN1A, CDKN1B, CDKN2A, CDKN2C, CDKN3, CENPE, CENPM, CHEK1, CHEK2, CIT, CKS1B, CKS2, CNOT9, CSE1L, CTCF, CTPS1, DCK, DCLRE1B, DCTPP1, DDX39A, DEK, DEPDC1, DIAPH3, DLGAP5, DNMT1, DONSON, DSCC1, DUT, E2F8, EED, EIF2S1, ESPL1, EXOSC8,…
318	HALLMARK-TGF-BETA-SIGNALING	1.53737643753751e-246	-0.024246639948068	7.68688218768755e-245	Proliferating Macrophage	down	AUCell	ACVR1, APC, ARID4B, BCAR3, BMP2, BMPR1A, BMPR2, CDH1, CDK9, CDKN1C, CTNNB1, ENG, FKBP1A, FNTA, FURIN, HDAC1, HIPK2, ID1, ID2, ID3, IFNGR2, JUNB, KLF10, LEFTY2, LTBP2, MAP3K7, NCOR2, NOG, PMEPA1, PPM1A, PPP1CA, PPP1R15A, RAB31, RHOA, SERPINE1, SKI, SKIL, SLC20A1, SMAD1, SMAD3, SMAD6, SMAD7, SMURF1, SMURF2, SPTBN1, TGFB1, TGFBR1, TGIF1, THBS1, TJP1, TRIM33, UBE2D3, WWTR1, XIAP
319	HALLMARK-KRAS-SIGNALING-UP	9.76742678045607e-179	-0.0118200565982673	4.88371339022804e-177	Proliferating Macrophage	down	AUCell	ABCB1, ACE, ADAM17, ADAM8, ADAMDEC1, ADGRA2, ADGRL4, AKAP12, AKT2, ALDH1A2, ALDH1A3, AMMECR1, ANGPTL4, ANKH, ANO1, ANXA10, APOD, ARG1, ATG10, AVL9, BIRC3, BMP2, BPGM, BTBD3, BTC, C3AR1, CA2, CAB39L, CBL, CBR4, CBX8, CCL20, CCND2, CCSER2, CD37, CDADC1, CFB, CFH, CIDEA, CLEC4A, CMKLR1, CPE, CROT, CSF2, CSF2RA, CTSS, CXCL10, CXCR4, DCBLD2, DNMBP, DOCK2, DUSP6, EMP1, ENG, EPB41L3, EPHB2, EREG, ERO1A,…
320	HALLMARK-INTERFERON-ALPHA-RESPONSE	4.6704969660166e-168	0.012941086629585	2.3352484830083e-166	Proliferating Macrophage	up	AUCell	ADAR, B2M, BATF2, BST2, C1S, CASP1, CASP8, CCRL2, CD47, CD74, CMPK2, CMTR1, CNP, CSF1, CXCL10, CXCL11, DDX60, DHX58, EIF2AK2, ELF1, EPSTI1, GBP2, GBP4, GMPR, HELZ2, HERC6, HLA-C, IFI27, IFI30, IFI35, IFI44, IFI44L, IFIH1, IFIT2, IFIT3, IFITM1, IFITM2, IFITM3, IL15, IL4R, IL7, IRF1, IRF2, IRF7, IRF9, ISG15, ISG20, LAMP3, LAP3, LGALS3BP, LPAR6, LY6E, MOV10, MVB12A, MX1, NCOA7, NMI, NUB1, OAS1, OASL…
321	HALLMARK-MYOGENESIS	1.86419467920039e-158	-0.00640458264029345	9.32097339600197e-157	Proliferating Macrophage	down	AUCell	ABLIM1, ACHE, ACSL1, ACTA1, ACTC1, ACTN2, ACTN3, ADAM12, ADCY9, AEBP1, AGL, AGRN, AK1, AKT2, ANKRD2, APLNR, APOD, APP, ATP2A1, ATP6AP1, BAG1, BDKRB2, BHLHE40, BIN1, CACNA1H, CAMK2B, CASQ1, CASQ2, CD36, CDH13, CDKN1A, CFD, CHRNA1, CHRNB1, CHRNG, CKB, CKM, CKMT2, CLU, CNN3, COL15A1, COL1A1, COL3A1, COL4A2, COL6A2, COL6A3, COX6A2, COX7A1, CRAT, CRYAB, CTF1, DAPK2, DES, DMD, DMPK, DTNA, EFS, EIF4A2, …
322	HALLMARK-BILE-ACID-METABOLISM	1.60913382960332e-155	0.00699617033193929	8.04566914801659e-154	Proliferating Macrophage	up	AUCell	ABCA1, ABCA2, ABCA3, ABCA4, ABCA5, ABCA6, ABCA8, ABCA9, ABCD1, ABCD2, ABCD3, ABCG4, ABCG8, ACSL1, ACSL5, AKR1D1, ALDH1A1, ALDH8A1, ALDH9A1, AMACR, APOA1, AQP9, AR, ATXN1, BBOX1, BCAR3, BMP6, CAT, CH25H, CROT, CYP27A1, CYP39A1, CYP46A1, CYP7A1, CYP7B1, CYP8B1, DHCR24, DIO1, DIO2, EFHC1, EPHX2, FADS1, FADS2, FDXR, GCLM, GNMT, GNPAT, GSTK1, HACL1, HSD17B11, HSD17B4, HSD17B6, HSD3B7, IDH1, IDH2, IDI1…
323	HALLMARK-EPITHELIAL-MESENCHYMAL-TRANSITION	1.64668209774164e-140	-0.0115472863247737	8.23341048870819e-139	Proliferating Macrophage	down	AUCell	ABI3BP, ACTA2, ADAM12, ANPEP, APLP1, AREG, BASP1, BDNF, BGN, BMP1, CADM1, CALD1, CALU, CAP2, CAPG, CD44, CD59, CDH11, CDH2, CDH6, COL11A1, COL12A1, COL16A1, COL1A1, COL1A2, COL3A1, COL4A1, COL4A2, COL5A1, COL5A2, COL5A3, COL6A2, COL6A3, COL7A1, COL8A2, COLGALT1, COMP, COPA, CRLF1, CTHRC1, CXCL1, CXCL12, CXCL6, CXCL8, DAB2, DCN, DKK1, DPYSL3, DST, ECM1, ECM2, EDIL3, EFEMP2, ELN, EMP3, ENO2, FAP, F…
324	HALLMARK-CHOLESTEROL-HOMEOSTASIS	8.78782784360695e-138	-0.0136056838552126	4.39391392180348e-136	Proliferating Macrophage	down	AUCell	ABCA2, ACAT2, ACSS2, ACTG1, ALCAM, ALDOC, ANTXR2, ANXA5, ATF3, ATF5, ATXN2, AVPR1A, CBS, CD9, CHKA, CLU, CPEB2, CTNNB1, CXCL16, CYP51A1, DHCR7, EBP, ECH1, ERRFI1, ETHE1, FABP5, FADS2, FASN, FBXO6, FDFT1, FDPS, GLDC, GNAI1, GPX8, GSTM2, GUSB, HMGCR, HMGCS1, HSD17B7, IDI1, JAG1, LDLR, LGALS3, LGMN, LPL, LSS, MAL2, MVD, MVK, NFIL3, NSDHL, PCYT2, PDK3, PLAUR, PLSCR1, PMVK, PNRC1, PPARG, S100A11, SC5D…
325	HALLMARK-NOTCH-SIGNALING	3.30480390691682e-135	-0.0133821453359765	1.65240195345841e-133	Proliferating Macrophage	down	AUCell	APH1A, ARRB1, CCND1, CUL1, DLL1, DTX1, DTX2, DTX4, FBXW11, FZD1, FZD5, FZD7, HES1, HEYL, JAG1, KAT2A, LFNG, MAML2, NOTCH1, NOTCH2, NOTCH3, PPARD, PRKCA, PSEN2, PSENEN, RBX1, SAP30, SKP1, ST3GAL6, TCF7L2, WNT5A
326	HALLMARK-ANDROGEN-RESPONSE	1.82570956082393e-111	-0.00972935724438335	9.12854780411964e-110	Proliferating Macrophage	down	AUCell	ABCC4, ABHD2, ACSL3, ACTN1, ADAMTS1, ADRM1, AKAP12, AKT1, ALDH1A3, ANKH, APPBP2, ARID5B, AZGP1, B2M, B4GALT1, BMPR1B, CAMKK2, CCND1, CCND3, CDC14B, CDK6, CENPN, DBI, DHCR24, DNAJB9, ELK4, ELL2, ELOVL5, FADS1, FKBP5, GNAI3, GPD1L, GSR, GUCY1A1, HERC3, HMGCR, HMGCS1, HOMER2, HPGD, HSD17B14, IDI1, INPP4B, INSIG1, IQGAP2, ITGAV, KLK2, KLK3, KRT19, KRT8, LIFR, LMAN1, MAF, MAK, MAP7, MERTK, MYL12A, NCO…
327	HALLMARK-HYPOXIA	3.52849132563184e-96	-0.0104346792826324	1.76424566281592e-94	Proliferating Macrophage	down	AUCell	ACKR3, ADM, ADORA2B, AK4, AKAP12, ALDOA, ALDOB, ALDOC, AMPD3, ANGPTL4, ANKZF1, ANXA2, ATF3, ATP7A, B3GALT6, B4GALNT2, BCAN, BCL2, BGN, BHLHE40, BNIP3L, BTG1, CA12, CASP6, CAV1, CAVIN1, CAVIN3, CCNG2, CDKN1A, CDKN1B, CDKN1C, CHST2, CHST3, CITED2, COL5A1, CP, CSRP2, CXCR4, DCN, DDIT3, DDIT4, DPYSL4, DTNA, DUSP1, EDN2, EFNA1, EFNA3, EGFR, ENO1, ENO2, ENO3, ERO1A, ERRFI1, ETS1, EXT1, F3, FAM162A, FBP…
328	HALLMARK-TNFA-SIGNALING-VIA-NFKB	7.87101792871258e-94	-0.0195872849452481	3.93550896435629e-92	Proliferating Macrophage	down	AUCell	ABCA1, ACKR3, AREG, ATF3, ATP2B1, B4GALT1, B4GALT5, BCL2A1, BCL3, BCL6, BHLHE40, BIRC2, BIRC3, BMP2, BTG1, BTG2, BTG3, CCL2, CCL20, CCL4, CCL5, CCND1, CCNL1, CCRL2, CD44, CD69, CD80, CD83, CDKN1A, CEBPB, CEBPD, CFLAR, CLCF1, CSF1, CSF2, CXCL1, CXCL10, CXCL11, CXCL2, CXCL3, CXCL6, DDX58, DENND5A, DNAJB4, DRAM1, DUSP1, DUSP2, DUSP4, DUSP5, EDN1, EFNA1, EGR1, EGR2, EGR3, EHD1, EIF1, ETS2, F2RL1, F3,…
329	HALLMARK-COMPLEMENT	5.58621575062869e-89	-0.00992805700335174	2.79310787531434e-87	Proliferating Macrophage	down	AUCell	ACTN2, ADAM9, ADRA2B, AKAP10, ANG, ANXA5, APOBEC3F, APOBEC3G, APOC1, ATOX1, BRPF3, C1QA, C1QC, C1R, C1S, C2, C3, C4BPB, C9, CA2, CALM1, CALM3, CASP1, CASP10, CASP3, CASP4, CASP5, CASP7, CASP9, CBLB, CCL5, CD36, CD40LG, CD46, CD55, CD59, CDA, CDH13, CDK5R1, CEBPB, CFB, CFH, CLU, COL4A2, CP, CPM, CPQ, CR1, CR2, CSRP1, CTSB, CTSC, CTSD, CTSH, CTSL, CTSO, CTSS, CTSV, CXCL1, DGKG, DGKH, DOCK10, DOCK4,…
330	HALLMARK-IL2-STAT5-SIGNALING	5.26209236987668e-88	-0.00724456205162737	2.63104618493834e-86	Proliferating Macrophage	down	AUCell	ABCB1, ADAM19, AGER, AHCY, AHNAK, AHR, ALCAM, AMACR, ANXA4, APLP1, ARL4A, BATF, BATF3, BCL2, BCL2L1, BHLHE40, BMP2, BMPR2, CA2, CAPG, CAPN3, CASP3, CCND2, CCND3, CCNE1, CCR4, CD44, CD48, CD79B, CD81, CD83, CD86, CDC42SE2, CDC6, CDCP1, CDKN1C, CISH, CKAP4, COCH, COL6A1, CSF1, CSF2, CST7, CTLA4, CTSZ, CXCL10, CYFIP1, DCPS, DENND5A, DHRS3, DRC1, ECM1, EEF1AKMT1, EMP1, ENO3, ENPP1, EOMES, ETFBKMT, ET…
331	HALLMARK-PI3K-AKT-MTOR-SIGNALING	2.87324977715399e-76	-0.00892910924879266	1.43662488857699e-74	Proliferating Macrophage	down	AUCell	ACACA, ACTR2, ACTR3, ADCY2, AKT1, AKT1S1, AP2M1, ARF1, ARHGDIA, ARPC3, ATF1, CAB39, CAB39L, CALR, CAMK4, CDK1, CDK2, CDK4, CDKN1A, CDKN1B, CFL1, CLTC, CSNK2B, CXCR4, DAPP1, DDIT3, DUSP3, E2F1, ECSIT, EGFR, EIF4E, FASLG, FGF17, FGF22, GNA14, GNGT1, GRB2, GRK2, GSK3B, HRAS, HSP90B1, IL2RG, IL4, IRAK4, ITPR2, LCK, MAP2K3, MAP2K6, MAP3K7, MAPK1, MAPK10, MAPK8, MAPK9, MAPKAP1, MKNK1, MKNK2, MYD88, NCK…
332	HALLMARK-FATTY-ACID-METABOLISM	6.82325087897401e-75	-0.00605690431424912	3.41162543948701e-73	Proliferating Macrophage	down	AUCell	AADAT, ACAA1, ACAA2, ACADL, ACADM, ACADS, ACADVL, ACAT2, ACO2, ACOT2, ACOT8, ACOX1, ACSL1, ACSL4, ACSL5, ACSM3, ACSS1, ADIPOR2, ADSL, ALAD, ALDH1A1, ALDH3A1, ALDH3A2, ALDH9A1, ALDOA, AOC3, APEX1, AQP7, AUH, BCKDHB, BLVRA, BMPR1B, BPHL, CA2, CA4, CA6, CBR1, CBR3, CD1D, CD36, CEL, CIDEA, CPOX, CPT1A, CPT2, CRAT, CRYZ, CYP1A1, D2HGDH, DECR1, DHCR24, DLD, DLST, ECH1, ECHS1, ECI1, ECI2, EHHADH, ELOVL5…
333	HALLMARK-SPERMATOGENESIS	9.98815594253529e-56	0.00307140423735144	4.99407797126764e-54	Proliferating Macrophage	up	AUCell	ACE, ACRBP, ACRV1, ACTL7B, ADAD1, ADCYAP1, AGFG1, ALOX15, ARL4A, ART3, AURKA, BRAF, BUB1, CAMK4, CCNA1, CCNB2, CCT6B, CDK1, CDKN3, CFTR, CHFR, CHRM4, CLGN, CLPB, CLVS1, CNIH2, COIL, CSNK2A2, DBF4, DCC, DDX25, DMC1, DMRT1, DPEP3, ELOVL3, EZH2, GAD1, GAPDHS, GFI1, GMCL1, GRM8, GSG1, GSTM3, HBZ, HOXB1, HSPA1L, HSPA2, HSPA4L, IDE, IFT88, IL12RB2, IL13RA2, IP6K1, JAM3, KIF2C, LDHC, LPIN1, MAP7, MAST2,…
334	HALLMARK-GLYCOLYSIS	2.75056487254503e-46	-0.00497133491292567	1.37528243627251e-44	Proliferating Macrophage	down	AUCell	ABCB6, ADORA2B, AGL, AGRN, AK3, AK4, AKR1A1, ALDH7A1, ALDH9A1, ALDOA, ALDOB, ALG1, ANG, ANGPTL4, ANKZF1, ARPP19, ARTN, AURKA, B3GALT6, B3GAT1, B3GAT3, B3GNT3, B4GALT1, B4GALT2, B4GALT4, B4GALT7, BIK, BPNT1, CACNA1H, CAPN5, CASP6, CD44, CDK1, CENPA, CHPF, CHPF2, CHST1, CHST12, CHST2, CHST6, CITED2, CLDN3, CLDN9, CLN6, COG2, COL5A1, COPB2, CTH, CXCR4, CYB5A, DCN, DDIT4, DEPDC1, DLD, DPYSL4, DSC2, E…
335	HALLMARK-HEME-METABOLISM	3.22479695541789e-46	-0.00392955403101559	1.61239847770894e-44	Proliferating Macrophage	down	AUCell	ABCB6, ABCG2, ACKR1, ACP5, ACSL6, ADD1, ADD2, ADIPOR1, AGPAT4, ALAD, ALAS2, ALDH1L1, ALDH6A1, ANK1, AQP3, ARHGEF12, ARL2BP, ASNS, ATG4A, ATP6V0A1, BACH1, BCAM, BLVRA, BLVRB, BMP2K, BNIP3L, BPGM, BSG, BTG2, BTRC, C3, CA1, CA2, CAST, CAT, CCDC28A, CCND3, CDC27, CDR2, CIR1, CLCN3, CLIC2, CPOX, CTNS, CTSB, CTSE, DAAM1, DCAF10, DCAF11, DCUN1D1, DMTN, E2F2, EIF2AK1, ELL2, ENDOD1, EPB41, EPOR, ERMAP, EZ…
336	HALLMARK-APICAL-SURFACE	1.62643476236749e-40	0.00604740412556622	8.13217381183745e-39	Proliferating Macrophage	up	AUCell	ADAM10, ADIPOR2, AFAP1L2, AKAP7, APP, ATP8B1, B4GALT1, BRCA1, CD160, CROCC, CRYBG1, CX3CL1, DCBLD2, EFNA5, EPHB4, FLOT2, GAS1, GATA3, GHRL, GSTM3, HSPB1, IL2RB, IL2RG, LYN, LYPD3, MAL, MDGA1, NCOA6, NTNG1, PCSK9, PKHD1, PLAUR, RHCG, RTN4RL1, SCUBE1, SHROOM2, SLC2A4, SLC34A3, SRPX, SULF2, THY1, TMEM8B
337	HALLMARK-UV-RESPONSE-DN	3.76192444653292e-40	-0.00383327627008068	1.88096222326646e-38	Proliferating Macrophage	down	AUCell	ABCC1, ACVR2A, ADD3, ADGRL2, ADORA2B, AGGF1, AKT3, AMPH, ANXA2, ANXA4, APBB2, ARHGEF9, ATP2B1, ATP2B4, ATP2C1, ATRN, ATRX, ATXN1, BCKDHB, BDNF, BHLHE40, BMPR1A, CACNA1A, CAP2, CAV1, CDC42BPA, CDK13, CDKN1B, CDON, CELF2, CITED2, COL11A1, COL1A1, COL1A2, COL3A1, COL5A2, DAB2, DBP, DDAH1, DLC1, DLG1, DUSP1, DYRK1A, EFEMP1, ERBB2, F3, FBLN5, FHL2, FYN, FZD2, GCNT1, GJA1, GRK5, HAS2, ICA1, ID1, IGF1R,…
338	HALLMARK-INTERFERON-GAMMA-RESPONSE	5.3061353001942e-40	0.00531095052708312	2.6530676500971e-38	Proliferating Macrophage	up	AUCell	ADAR, APOL6, ARID5B, ARL4A, AUTS2, B2M, BANK1, BATF2, BPGM, BST2, BTG1, C1R, C1S, CASP1, CASP3, CASP4, CASP7, CASP8, CCL2, CCL5, CCL7, CD274, CD38, CD40, CD69, CD74, CD86, CDKN1A, CFB, CFH, CIITA, CMKLR1, CMPK2, CMTR1, CSF2RB, CXCL10, CXCL11, CXCL9, DDX58, DDX60, DHX58, EIF2AK2, EIF4E3, EPSTI1, FAS, FCGR1A, FGL2, FPR1, GBP4, GBP6, GCH1, GPR18, GZMA, HELZ2, HERC6, HIF1A, HLA-A, HLA-B, HLA-DMA, HLA…
339	HALLMARK-APICAL-JUNCTION	9.28719546434197e-38	-0.00356615771757969	4.64359773217099e-36	Proliferating Macrophage	down	AUCell	ACTA1, ACTB, ACTC1, ACTG1, ACTG2, ACTN1, ACTN2, ACTN3, ACTN4, ADAM15, ADAM23, ADAM9, ADAMTS5, ADRA1B, AKT2, AKT3, ALOX15B, AMH, AMIGO1, AMIGO2, ARHGEF6, ARPC2, ATP1A3, B4GALT1, BAIAP2, BMP1, CADM2, CADM3, CALB2, CAP1, CD209, CD274, CD276, CD34, CD86, CD99, CDH1, CDH11, CDH15, CDH3, CDH4, CDH6, CDH8, CDK8, CDSN, CERCAM, CLDN11, CLDN14, CLDN15, CLDN18, CLDN19, CLDN4, CLDN5, CLDN6, CLDN7, CLDN9, CNN…
340	HALLMARK-KRAS-SIGNALING-DN	4.098869245965e-29	-0.00173774722641842	2.0494346229825e-27	Proliferating Macrophage	down	AUCell	ABCB11, ABCG4, ACTC1, ADRA2C, AKR1B10, ARHGDIG, ARPP21, ASB7, ATP6V1B1, BARD1, BMPR1B, BRDT, BTG2, C5, CACNA1F, CALCB, CALML5, CAMK1D, CAPN9, CCDC106, CCNA1, CD207, CD40LG, CD80, CDH16, CDKAL1, CELSR2, CHRNG, CHST2, CKM, CLDN16, CLSTN3, CNTFR, COL2A1, COPZ2, COQ8A, CPA2, CPB1, CPEB3, CYP39A1, DCC, DLK2, DTNB, EDN1, EDN2, EFHD1, EGF, ENTPD7, EPHA5, FGF22, FGFR3, FGGY, GAMT, GDNF, GP1BA, GPR19, GPR…
341	HALLMARK-REACTIVE-OXYGEN-SPECIES-PATHWAY	8.16952599227694e-24	0.00611499740809007	4.08476299613847e-22	Proliferating Macrophage	up	AUCell	ABCC1, ATOX1, CAT, CDKN2D, EGLN2, ERCC2, FES, FTL, G6PD, GCLC, GCLM, GLRX, GLRX2, GPX3, GPX4, GSR, HHEX, HMOX2, IPCEF1, JUNB, LAMTOR5, LSP1, MBP, MGST1, MPO, MSRA, NDUFA6, NDUFB4, NDUFS2, NQO1, OXSR1, PDLIM1, PFKP, PRDX1, PRDX2, PRDX4, PRDX6, PRNP, PTPA, SBNO2, SCAF4, SELENOS, SOD1, SOD2, SRXN1, STK25, TXN, TXNRD1, TXNRD2
342	HALLMARK-HEDGEHOG-SIGNALING	4.09739347503722e-22	-0.00477008615649929	2.04869673751861e-20	Proliferating Macrophage	down	AUCell	ACHE, ADGRG1, AMOT, CDK5R1, CDK6, CELSR1, CNTFR, CRMP1, DPYSL2, ETS2, GLI1, HEY1, HEY2, L1CAM, LDB1, MYH9, NF1, NKX6-1, NRCAM, NRP1, NRP2, OPHN1, PLG, PML, PTCH1, RASA1, RTN1, SCG2, SHH, SLIT1, THY1, TLE1, TLE3, UNC5C, VEGFA, VLDLR
343	HALLMARK-ESTROGEN-RESPONSE-LATE	7.55172983722884e-19	-0.00188153885857893	3.77586491861442e-17	Proliferating Macrophage	down	AUCell	ABCA3, ABHD2, ACOX2, ADD3, AFF1, AGR2, ALDH3A2, ALDH3B1, AMFR, ANXA9, AREG, ARL3, ASCL1, ASS1, ATP2B4, BAG1, BATF, BCL2, BLVRB, BTG3, CA12, CA2, CACNA2D2, CALCR, CAV1, CCNA1, CCND1, CD44, CD9, CDC20, CDC6, CDH1, CELSR2, CHPT1, CHST8, CISH, CKB, CLIC3, COX6C, CPE, CXCL12, CXCL14, CYP26B1, CYP4F11, DCXR, DHCR7, DHRS2, DLG5, DNAJC1, DNAJC12, DUSP2, DYNLT3, EGR3, ELOVL5, EMP2, ETFB, FABP5, FAM102A, F…
344	HALLMARK-PEROXISOME	3.70748001804144e-14	-0.00268489795569023	1.85374000902072e-12	Proliferating Macrophage	down	AUCell	ABCB1, ABCB4, ABCB9, ABCC5, ABCC8, ABCD1, ABCD2, ABCD3, ACAA1, ACOT8, ACOX1, ACSL1, ACSL4, ACSL5, ALB, ALDH1A1, ALDH9A1, ATXN1, BCL10, CADM1, CAT, CDK7, CEL, CLN6, CLN8, CNBP, CRABP1, CRABP2, CRAT, CTBP1, CTPS1, DHCR24, DHRS3, DIO1, DLG4, ECH1, ECI2, EHHADH, ELOVL5, EPHX2, ERCC1, ERCC3, ESR2, FABP6, FADS1, FDPS, FIS1, GNPAT, GSTK1, HMGCL, HRAS, HSD11B2, HSD17B11, HSD17B4, HSD3B7, IDE, IDH1, IDH2,…
345	HALLMARK-INFLAMMATORY-RESPONSE	6.58777409094125e-11	0.00397149715453135	3.29388704547063e-09	Proliferating Macrophage	up	AUCell	ABCA1, ABI1, ACVR1B, ACVR2A, ADGRE1, ADM, ADORA2B, ADRM1, AHR, APLNR, AQP9, ATP2A2, ATP2B1, ATP2C1, AXL, BDKRB1, BEST1, BST2, BTG2, C3AR1, C5AR1, CALCRL, CCL17, CCL2, CCL20, CCL22, CCL24, CCL5, CCL7, CCR7, CCRL2, CD14, CD40, CD48, CD55, CD69, CD70, CD82, CDKN1A, CHST2, CLEC5A, CMKLR1, CSF1, CSF3, CSF3R, CX3CL1, CXCL10, CXCL11, CXCL6, CXCL8, CXCL9, CXCR6, CYBB, DCBLD2, EBI3, EDN1, EIF2AK2, EMP3, E…
346	HALLMARK-IL6-JAK-STAT3-SIGNALING	8.91351343162211e-08	-0.00238714950425258	4.45675671581106e-06	Proliferating Macrophage	down	AUCell	A2M, ACVR1B, ACVRL1, BAK1, CBL, CCL7, CCR1, CD14, CD36, CD38, CD44, CD9, CNTFR, CRLF2, CSF1, CSF2, CSF2RA, CSF2RB, CSF3R, CXCL1, CXCL10, CXCL11, CXCL13, CXCL3, CXCL9, EBI3, FAS, GRB2, HAX1, HMOX1, IFNAR1, IFNGR1, IFNGR2, IL10RB, IL12RB1, IL13RA1, IL15RA, IL17RA, IL17RB, IL18R1, IL1B, IL1R1, IL1R2, IL2RA, IL2RG, IL3RA, IL4R, IL6, IL6ST, IL7, IL9R, INHBE, IRF1, IRF9, ITGA4, ITGB3, JUN, LEPR, LTB, L…
347	HALLMARK-DNA-REPAIR	0.0638872961554326	-0.000845432889269422	1	Proliferating Macrophage	down	AUCell	AAAS, ADA, ADCY6, ADRM1, AGO4, AK1, AK3, ALYREF, APRT, ARL6IP1, BCAM, BCAP31, BOLA2, BRF2, CANT1, CCNO, CDA, CETN2, CLP1, CMPK2, COX17, CSTF3, DAD1, DCTN4, DDB1, DDB2, DGCR8, DGUOK, DUT, EDF1, EIF1B, ELL, ELOA, ERCC1, ERCC2, ERCC3, ERCC4, ERCC5, ERCC8, FEN1, GMPR2, GPX4, GSDME, GTF2A2, GTF2B, GTF2F1, GTF2H1, GTF2H3, GTF2H5, GTF3C5, GUK1, HCLS1, HPRT1, IMPDH2, ITPA, LIG1, MPC2, MPG, MRPL40, NCBP2,…
348	HALLMARK-ESTROGEN-RESPONSE-EARLY	0.267537452515191	-0.000102130040376167	1	Proliferating Macrophage	down	AUCell	ABAT, ABCA3, ABHD2, ABLIM1, ADCY1, ADCY9, ADD3, AFF1, AKAP1, ALDH3B1, AMFR, ANXA9, AQP3, AR, AREG, ARL3, ASB13, B4GALT1, BAG1, BCL11B, BCL2, BHLHE40, BLVRB, CA12, CALB2, CALCR, CANT1, CBFA2T3, CCND1, CD44, CELSR1, CELSR2, CHPT1, CISH, CLDN7, CLIC3, CXCL12, CYP26B1, DEPTOR, DHCR7, DHRS2, DHRS3, DLC1, DYNLT3, EGR3, ELF1, ELF3, ELOVL2, ELOVL5, ENDOD1, ESRP2, FAM102A, FARP1, FASN, FCMR, FDFT1, FHL2, …
349	HALLMARK-WNT-BETA-CATENIN-SIGNALING	0.522133085309564	-7.24890121346772e-05	1	Proliferating Macrophage	down	AUCell	ADAM17, AXIN1, AXIN2, CCND2, CSNK1E, CTNNB1, CUL1, DKK1, DKK4, DLL1, DVL2, FRAT1, FZD1, FZD8, GNAI1, HDAC11, HDAC2, HDAC5, HEY1, HEY2, JAG1, JAG2, KAT2A, LEF1, MAML1, MYC, NCOR2, NCSTN, NKD1, NOTCH1, NOTCH4, NUMB, PPARD, PSEN2, PTCH1, RBPJ, SKP2, TCF7, TP53, WNT5B, WNT6
350	HALLMARK-ANGIOGENESIS	0.950171491153481	-0.00252173324517395	1	Proliferating Macrophage	down	AUCell	APP, CCND2, COL3A1, COL5A2, CXCL6, FGFR1, FSTL1, ITGAV, JAG1, JAG2, KCNJ8, LPL, LRPAP1, LUM, MSX1, NRP1, OLR1, PDGFA, PF4, PGLYRP1, POSTN, PRG2, PTK2, S100A4, SERPINA5, SLCO2A1, SPP1, STC1, THBD, TIMP1, TNFRSF21, VAV2, VCAN, VEGFA, VTN
351	HALLMARK-COAGULATION	0	-0.0371072609869849	0	T cell	down	AUCell	A2M, ACOX2, ADAM9, ANG, ANXA1, APOA1, APOC1, APOC2, ARF4, BMP1, C1QA, C1R, C1S, C2, C3, C8B, C8G, C9, CAPN2, CAPN5, CASP9, CD9, CFB, CFD, CFH, CFI, CLU, COMP, CPB2, CPQ, CRIP2, CSRP1, CTSB, CTSE, CTSH, CTSK, CTSO, CTSV, DCT, DPP4, DUSP14, DUSP6, F10, F11, F12, F13B, F2, F2RL2, F3, F8, FBN1, FGG, FN1, FURIN, FYN, GDA, GNB2, GNG12, GP1BA, GP9, GSN, HNF4A, HPN, HRG, HTRA1, ISCU, ITGA2, ITGB3, ITIH1,…
352	HALLMARK-XENOBIOTIC-METABOLISM	3.81981002438338e-258	-0.0152294301893899	1.90990501219169e-256	T cell	down	AUCell	ABCC2, ABCC3, ABCD2, ABHD6, ACO2, ACOX1, ACOX2, ACOX3, ACP1, ACP2, ACSM1, ADH5, AHCY, AKR1C2, AKR1C3, ALAS1, ALDH2, ALDH3A1, ALDH9A1, ANGPTL3, AOX1, AP4B1, APOE, AQP9, ARG1, ARG2, ARPP19, ASL, ATOH8, ATP2A2, BCAR1, BCAT1, BLVRB, BPHL, CA2, CASP6, CAT, CBR1, CD36, CDA, CDO1, CES1, CFB, CNDP2, COMT, CROT, CSAD, CYB5A, CYFIP2, CYP17A1, CYP1A1, CYP1A2, CYP26A1, CYP27A1, CYP2C18, CYP2E1, CYP2J2, CYP2S…
353	HALLMARK-IL6-JAK-STAT3-SIGNALING	5.59398405755153e-198	-0.0285736167433522	2.79699202877576e-196	T cell	down	AUCell	A2M, ACVR1B, ACVRL1, BAK1, CBL, CCL7, CCR1, CD14, CD36, CD38, CD44, CD9, CNTFR, CRLF2, CSF1, CSF2, CSF2RA, CSF2RB, CSF3R, CXCL1, CXCL10, CXCL11, CXCL13, CXCL3, CXCL9, EBI3, FAS, GRB2, HAX1, HMOX1, IFNAR1, IFNGR1, IFNGR2, IL10RB, IL12RB1, IL13RA1, IL15RA, IL17RA, IL17RB, IL18R1, IL1B, IL1R1, IL1R2, IL2RA, IL2RG, IL3RA, IL4R, IL6, IL6ST, IL7, IL9R, INHBE, IRF1, IRF9, ITGA4, ITGB3, JUN, LEPR, LTB, L…
354	HALLMARK-INFLAMMATORY-RESPONSE	1.28431751101626e-183	-0.0273902582501463	6.42158755508129e-182	T cell	down	AUCell	ABCA1, ABI1, ACVR1B, ACVR2A, ADGRE1, ADM, ADORA2B, ADRM1, AHR, APLNR, AQP9, ATP2A2, ATP2B1, ATP2C1, AXL, BDKRB1, BEST1, BST2, BTG2, C3AR1, C5AR1, CALCRL, CCL17, CCL2, CCL20, CCL22, CCL24, CCL5, CCL7, CCR7, CCRL2, CD14, CD40, CD48, CD55, CD69, CD70, CD82, CDKN1A, CHST2, CLEC5A, CMKLR1, CSF1, CSF3, CSF3R, CX3CL1, CXCL10, CXCL11, CXCL6, CXCL8, CXCL9, CXCR6, CYBB, DCBLD2, EBI3, EDN1, EIF2AK2, EMP3, E…
355	HALLMARK-MYOGENESIS	3.7453082571619e-178	-0.0106897806418151	1.87265412858095e-176	T cell	down	AUCell	ABLIM1, ACHE, ACSL1, ACTA1, ACTC1, ACTN2, ACTN3, ADAM12, ADCY9, AEBP1, AGL, AGRN, AK1, AKT2, ANKRD2, APLNR, APOD, APP, ATP2A1, ATP6AP1, BAG1, BDKRB2, BHLHE40, BIN1, CACNA1H, CAMK2B, CASQ1, CASQ2, CD36, CDH13, CDKN1A, CFD, CHRNA1, CHRNB1, CHRNG, CKB, CKM, CKMT2, CLU, CNN3, COL15A1, COL1A1, COL3A1, COL4A2, COL6A2, COL6A3, COX6A2, COX7A1, CRAT, CRYAB, CTF1, DAPK2, DES, DMD, DMPK, DTNA, EFS, EIF4A2, …
356	HALLMARK-MYC-TARGETS-V1	8.39070943761717e-155	0.0324435817259134	4.19535471880859e-153	T cell	up	AUCell	ABCE1, ACP1, AIMP2, AP3S1, APEX1, BUB3, C1QBP, CAD, CANX, CBX3, CCNA2, CCT2, CCT3, CCT4, CCT5, CCT7, CDC20, CDC45, CDK2, CDK4, CLNS1A, CNBP, COPS5, COX5A, CSTF2, CTPS1, CUL1, CYC1, DDX18, DDX21, DEK, DHX15, DUT, EEF1B2, EIF1AX, EIF2S1, EIF2S2, EIF3B, EIF3D, EIF3J, EIF4A1, EIF4E, EIF4G2, EIF4H, ERH, ETF1, EXOSC7, FAM120A, FBL, G3BP1, GLO1, GNL3, GOT2, GSPT1, HDAC2, HDDC2, HDGF, HNRNPA1, HNRNPA2B1,…
357	HALLMARK-KRAS-SIGNALING-UP	9.31671502974381e-154	-0.0169821729147365	4.6583575148719e-152	T cell	down	AUCell	ABCB1, ACE, ADAM17, ADAM8, ADAMDEC1, ADGRA2, ADGRL4, AKAP12, AKT2, ALDH1A2, ALDH1A3, AMMECR1, ANGPTL4, ANKH, ANO1, ANXA10, APOD, ARG1, ATG10, AVL9, BIRC3, BMP2, BPGM, BTBD3, BTC, C3AR1, CA2, CAB39L, CBL, CBR4, CBX8, CCL20, CCND2, CCSER2, CD37, CDADC1, CFB, CFH, CIDEA, CLEC4A, CMKLR1, CPE, CROT, CSF2, CSF2RA, CTSS, CXCL10, CXCR4, DCBLD2, DNMBP, DOCK2, DUSP6, EMP1, ENG, EPB41L3, EPHB2, EREG, ERO1A,…
358	HALLMARK-COMPLEMENT	1.88146674024469e-147	-0.0220167452902993	9.40733370122343e-146	T cell	down	AUCell	ACTN2, ADAM9, ADRA2B, AKAP10, ANG, ANXA5, APOBEC3F, APOBEC3G, APOC1, ATOX1, BRPF3, C1QA, C1QC, C1R, C1S, C2, C3, C4BPB, C9, CA2, CALM1, CALM3, CASP1, CASP10, CASP3, CASP4, CASP5, CASP7, CASP9, CBLB, CCL5, CD36, CD40LG, CD46, CD55, CD59, CDA, CDH13, CDK5R1, CEBPB, CFB, CFH, CLU, COL4A2, CP, CPM, CPQ, CR1, CR2, CSRP1, CTSB, CTSC, CTSD, CTSH, CTSL, CTSO, CTSS, CTSV, CXCL1, DGKG, DGKH, DOCK10, DOCK4,…
359	HALLMARK-E2F-TARGETS	2.26426788340292e-137	0.0134911869736332	1.13213394170146e-135	T cell	up	AUCell	AK2, ANP32E, ASF1A, ASF1B, ATAD2, AURKA, AURKB, BARD1, BIRC5, BRCA1, BRCA2, BRMS1L, BUB1B, CBX5, CCNB2, CCNE1, CCP110, CDC20, CDC25A, CDC25B, CDCA3, CDCA8, CDK1, CDK4, CDKN1A, CDKN1B, CDKN2A, CDKN2C, CDKN3, CENPE, CENPM, CHEK1, CHEK2, CIT, CKS1B, CKS2, CNOT9, CSE1L, CTCF, CTPS1, DCK, DCLRE1B, DCTPP1, DDX39A, DEK, DEPDC1, DIAPH3, DLGAP5, DNMT1, DONSON, DSCC1, DUT, E2F8, EED, EIF2S1, ESPL1, EXOSC8,…
360	HALLMARK-TNFA-SIGNALING-VIA-NFKB	3.83541795370618e-135	-0.0478496275013342	1.91770897685309e-133	T cell	down	AUCell	ABCA1, ACKR3, AREG, ATF3, ATP2B1, B4GALT1, B4GALT5, BCL2A1, BCL3, BCL6, BHLHE40, BIRC2, BIRC3, BMP2, BTG1, BTG2, BTG3, CCL2, CCL20, CCL4, CCL5, CCND1, CCNL1, CCRL2, CD44, CD69, CD80, CD83, CDKN1A, CEBPB, CEBPD, CFLAR, CLCF1, CSF1, CSF2, CXCL1, CXCL10, CXCL11, CXCL2, CXCL3, CXCL6, DDX58, DENND5A, DNAJB4, DRAM1, DUSP1, DUSP2, DUSP4, DUSP5, EDN1, EFNA1, EGR1, EGR2, EGR3, EHD1, EIF1, ETS2, F2RL1, F3,…
361	HALLMARK-CHOLESTEROL-HOMEOSTASIS	4.82716868030047e-125	-0.0195848533228788	2.41358434015024e-123	T cell	down	AUCell	ABCA2, ACAT2, ACSS2, ACTG1, ALCAM, ALDOC, ANTXR2, ANXA5, ATF3, ATF5, ATXN2, AVPR1A, CBS, CD9, CHKA, CLU, CPEB2, CTNNB1, CXCL16, CYP51A1, DHCR7, EBP, ECH1, ERRFI1, ETHE1, FABP5, FADS2, FASN, FBXO6, FDFT1, FDPS, GLDC, GNAI1, GPX8, GSTM2, GUSB, HMGCR, HMGCS1, HSD17B7, IDI1, JAG1, LDLR, LGALS3, LGMN, LPL, LSS, MAL2, MVD, MVK, NFIL3, NSDHL, PCYT2, PDK3, PLAUR, PLSCR1, PMVK, PNRC1, PPARG, S100A11, SC5D…
362	HALLMARK-MYC-TARGETS-V2	3.70256358162702e-124	0.016724723999824	1.85128179081351e-122	T cell	up	AUCell	AIMP2, BYSL, CBX3, CDK4, DCTPP1, DDX18, DUSP2, EXOSC5, FARSA, GNL3, GRWD1, HK2, HSPD1, HSPE1, IMP4, IPO4, LAS1L, MAP3K6, MCM4, MCM5, MPHOSPH10, MRTO4, MYBBP1A, MYC, NDUFAF4, NIP7, NOC4L, NOLC1, NOP16, NOP2, NOP56, NPM1, PA2G4, PES1, PHB, PLK1, PLK4, PPAN, PPRC1, PRMT3, PUS1, RABEPK, RCL1, RRP12, RRP9, SLC19A1, SLC29A2, SORD, SRM, SUPV3L1, TBRG4, TCOF1, TFB2M, TMEM97, UNG, UTP20, WDR43, WDR74
363	HALLMARK-HEDGEHOG-SIGNALING	5.41479891050353e-124	-0.0169072972808661	2.70739945525177e-122	T cell	down	AUCell	ACHE, ADGRG1, AMOT, CDK5R1, CDK6, CELSR1, CNTFR, CRMP1, DPYSL2, ETS2, GLI1, HEY1, HEY2, L1CAM, LDB1, MYH9, NF1, NKX6-1, NRCAM, NRP1, NRP2, OPHN1, PLG, PML, PTCH1, RASA1, RTN1, SCG2, SHH, SLIT1, THY1, TLE1, TLE3, UNC5C, VEGFA, VLDLR
364	HALLMARK-IL2-STAT5-SIGNALING	2.47493319239786e-104	-0.0124957294527994	1.23746659619893e-102	T cell	down	AUCell	ABCB1, ADAM19, AGER, AHCY, AHNAK, AHR, ALCAM, AMACR, ANXA4, APLP1, ARL4A, BATF, BATF3, BCL2, BCL2L1, BHLHE40, BMP2, BMPR2, CA2, CAPG, CAPN3, CASP3, CCND2, CCND3, CCNE1, CCR4, CD44, CD48, CD79B, CD81, CD83, CD86, CDC42SE2, CDC6, CDCP1, CDKN1C, CISH, CKAP4, COCH, COL6A1, CSF1, CSF2, CST7, CTLA4, CTSZ, CXCL10, CYFIP1, DCPS, DENND5A, DHRS3, DRC1, ECM1, EEF1AKMT1, EMP1, ENO3, ENPP1, EOMES, ETFBKMT, ET…
365	HALLMARK-INTERFERON-ALPHA-RESPONSE	3.46774933046628e-104	0.0160282833595425	1.73387466523314e-102	T cell	up	AUCell	ADAR, B2M, BATF2, BST2, C1S, CASP1, CASP8, CCRL2, CD47, CD74, CMPK2, CMTR1, CNP, CSF1, CXCL10, CXCL11, DDX60, DHX58, EIF2AK2, ELF1, EPSTI1, GBP2, GBP4, GMPR, HELZ2, HERC6, HLA-C, IFI27, IFI30, IFI35, IFI44, IFI44L, IFIH1, IFIT2, IFIT3, IFITM1, IFITM2, IFITM3, IL15, IL4R, IL7, IRF1, IRF2, IRF7, IRF9, ISG15, ISG20, LAMP3, LAP3, LGALS3BP, LPAR6, LY6E, MOV10, MVB12A, MX1, NCOA7, NMI, NUB1, OAS1, OASL…
366	HALLMARK-ANGIOGENESIS	3.49216226859963e-93	-0.0214076490060955	1.74608113429982e-91	T cell	down	AUCell	APP, CCND2, COL3A1, COL5A2, CXCL6, FGFR1, FSTL1, ITGAV, JAG1, JAG2, KCNJ8, LPL, LRPAP1, LUM, MSX1, NRP1, OLR1, PDGFA, PF4, PGLYRP1, POSTN, PRG2, PTK2, S100A4, SERPINA5, SLCO2A1, SPP1, STC1, THBD, TIMP1, TNFRSF21, VAV2, VCAN, VEGFA, VTN
367	HALLMARK-KRAS-SIGNALING-DN	1.40353879785876e-89	-0.00529223374421162	7.01769398929382e-88	T cell	down	AUCell	ABCB11, ABCG4, ACTC1, ADRA2C, AKR1B10, ARHGDIG, ARPP21, ASB7, ATP6V1B1, BARD1, BMPR1B, BRDT, BTG2, C5, CACNA1F, CALCB, CALML5, CAMK1D, CAPN9, CCDC106, CCNA1, CD207, CD40LG, CD80, CDH16, CDKAL1, CELSR2, CHRNG, CHST2, CKM, CLDN16, CLSTN3, CNTFR, COL2A1, COPZ2, COQ8A, CPA2, CPB1, CPEB3, CYP39A1, DCC, DLK2, DTNB, EDN1, EDN2, EFHD1, EGF, ENTPD7, EPHA5, FGF22, FGFR3, FGGY, GAMT, GDNF, GP1BA, GPR19, GPR…
368	HALLMARK-HEME-METABOLISM	2.23378197106643e-80	-0.00786130745203785	1.11689098553321e-78	T cell	down	AUCell	ABCB6, ABCG2, ACKR1, ACP5, ACSL6, ADD1, ADD2, ADIPOR1, AGPAT4, ALAD, ALAS2, ALDH1L1, ALDH6A1, ANK1, AQP3, ARHGEF12, ARL2BP, ASNS, ATG4A, ATP6V0A1, BACH1, BCAM, BLVRA, BLVRB, BMP2K, BNIP3L, BPGM, BSG, BTG2, BTRC, C3, CA1, CA2, CAST, CAT, CCDC28A, CCND3, CDC27, CDR2, CIR1, CLCN3, CLIC2, CPOX, CTNS, CTSB, CTSE, DAAM1, DCAF10, DCAF11, DCUN1D1, DMTN, E2F2, EIF2AK1, ELL2, ENDOD1, EPB41, EPOR, ERMAP, EZ…
369	HALLMARK-EPITHELIAL-MESENCHYMAL-TRANSITION	2.52113498481371e-80	-0.0127910519951475	1.26056749240686e-78	T cell	down	AUCell	ABI3BP, ACTA2, ADAM12, ANPEP, APLP1, AREG, BASP1, BDNF, BGN, BMP1, CADM1, CALD1, CALU, CAP2, CAPG, CD44, CD59, CDH11, CDH2, CDH6, COL11A1, COL12A1, COL16A1, COL1A1, COL1A2, COL3A1, COL4A1, COL4A2, COL5A1, COL5A2, COL5A3, COL6A2, COL6A3, COL7A1, COL8A2, COLGALT1, COMP, COPA, CRLF1, CTHRC1, CXCL1, CXCL12, CXCL6, CXCL8, DAB2, DCN, DKK1, DPYSL3, DST, ECM1, ECM2, EDIL3, EFEMP2, ELN, EMP3, ENO2, FAP, F…
370	HALLMARK-APOPTOSIS	1.32678224161783e-79	-0.0159137767955409	6.63391120808917e-78	T cell	down	AUCell	ADD1, AIFM3, ANKH, ANXA1, APP, ATF3, AVPR1A, BAX, BCAP31, BCL10, BCL2L1, BCL2L10, BCL2L11, BCL2L2, BGN, BID, BIK, BIRC3, BMF, BMP2, BNIP3L, BRCA1, BTG2, BTG3, CASP1, CASP2, CASP3, CASP4, CASP6, CASP7, CASP8, CASP9, CAV1, CCNA1, CCND1, CCND2, CD14, CD2, CD38, CD44, CD69, CDC25B, CDK2, CDKN1A, CDKN1B, CFLAR, CLU, CREBBP, CTH, CTNNB1, CYLD, DAP, DAP3, DCN, DDIT3, DFFA, DNAJA1, DNAJC3, DNM1L, DPYD, E…
371	HALLMARK-PROTEIN-SECRETION	1.52277332832059e-70	-0.0125401927358185	7.61386664160293e-69	T cell	down	AUCell	ABCA1, ADAM10, ANP32E, AP1G1, AP2B1, AP2M1, AP2S1, AP3B1, AP3S1, ARCN1, ARF1, ARFGAP3, ARFGEF1, ARFGEF2, ARFIP1, ATP1A1, ATP6V1B1, ATP6V1H, ATP7A, BET1, BNIP3, CAV2, CD63, CLCN3, CLN5, CLTA, CLTC, COG2, COPB1, COPB2, COPE, CTSC, DNM1L, DST, EGFR, ERGIC3, GALC, GBF1, GLA, GNAS, GOLGA4, GOSR2, ICA1, IGF2R, KIF1B, KRT18, LAMP2, LMAN1, M6PR, MAPK1, MON2, NAPA, NAPG, OCRL, PAM, PPT1, RAB14, RAB22A, RA…
372	HALLMARK-TGF-BETA-SIGNALING	5.52092761003184e-70	-0.0182244228305858	2.76046380501592e-68	T cell	down	AUCell	ACVR1, APC, ARID4B, BCAR3, BMP2, BMPR1A, BMPR2, CDH1, CDK9, CDKN1C, CTNNB1, ENG, FKBP1A, FNTA, FURIN, HDAC1, HIPK2, ID1, ID2, ID3, IFNGR2, JUNB, KLF10, LEFTY2, LTBP2, MAP3K7, NCOR2, NOG, PMEPA1, PPM1A, PPP1CA, PPP1R15A, RAB31, RHOA, SERPINE1, SKI, SKIL, SLC20A1, SMAD1, SMAD3, SMAD6, SMAD7, SMURF1, SMURF2, SPTBN1, TGFB1, TGFBR1, TGIF1, THBS1, TJP1, TRIM33, UBE2D3, WWTR1, XIAP
373	HALLMARK-OXIDATIVE-PHOSPHORYLATION	1.49159016036204e-56	0.015256401875019	7.4579508018102e-55	T cell	up	AUCell	ABCB7, ACAA1, ACAA2, ACADM, ACADSB, ACADVL, ACAT1, ACO2, AFG3L2, AIFM1, ALAS1, ALDH6A1, ATP1B1, ATP5F1A, ATP5F1B, ATP5F1C, ATP5F1D, ATP5F1E, ATP5MC1, ATP5MC2, ATP5MC3, ATP5ME, ATP5MF, ATP5MG, ATP5PB, ATP5PD, ATP5PF, ATP5PO, ATP6AP1, ATP6V0B, ATP6V0C, ATP6V0E1, ATP6V1C1, ATP6V1D, ATP6V1E1, ATP6V1F, ATP6V1G1, ATP6V1H, BAX, BCKDHA, BDH2, CASP7, COX10, COX11, COX15, COX17, COX4I1, COX5A, COX5B, COX6A…
374	HALLMARK-ADIPOGENESIS	1.11367239528131e-50	-0.00801352848423212	5.56836197640657e-49	T cell	down	AUCell	ABCA1, ABCB8, ACAA2, ACADL, ACADM, ACADS, ACLY, ACO2, ACOX1, ADCY6, ADIG, ADIPOR2, AGPAT3, AIFM1, AK2, ALDH2, ALDOA, ANGPT1, ANGPTL4, APLP2, APOE, ARAF, ARL4A, ATL2, ATP1B3, ATP5PO, BAZ2A, BCKDHA, BCL2L13, BCL6, C3, CAT, CAVIN1, CAVIN2, CCNG2, CD151, CD302, CD36, CDKN2C, CHCHD10, CHUK, CIDEA, CMBL, CMPK1, COL15A1, COL4A1, COQ3, COQ5, COQ9, COX6A1, COX7B, COX8A, CPT2, CRAT, CS, CYC1, CYP4B1, DBT, …
375	HALLMARK-ANDROGEN-RESPONSE	7.56593224755901e-48	-0.00903470301886412	3.78296612377951e-46	T cell	down	AUCell	ABCC4, ABHD2, ACSL3, ACTN1, ADAMTS1, ADRM1, AKAP12, AKT1, ALDH1A3, ANKH, APPBP2, ARID5B, AZGP1, B2M, B4GALT1, BMPR1B, CAMKK2, CCND1, CCND3, CDC14B, CDK6, CENPN, DBI, DHCR24, DNAJB9, ELK4, ELL2, ELOVL5, FADS1, FKBP5, GNAI3, GPD1L, GSR, GUCY1A1, HERC3, HMGCR, HMGCS1, HOMER2, HPGD, HSD17B14, IDI1, INPP4B, INSIG1, IQGAP2, ITGAV, KLK2, KLK3, KRT19, KRT8, LIFR, LMAN1, MAF, MAK, MAP7, MERTK, MYL12A, NCO…
376	HALLMARK-P53-PATHWAY	4.09504926493826e-44	-0.00805338008436858	2.04752463246913e-42	T cell	down	AUCell	ABAT, ABCC5, ABHD4, ACVR1B, ADA, AEN, AK1, ALOX15B, ANKRA2, APAF1, APP, ATF3, BAIAP2, BAK1, BAX, BLCAP, BMP2, BTG1, BTG2, CASP1, CCND2, CCND3, CCNG1, CCNK, CCP110, CD81, CD82, CDH13, CDK5R1, CDKN1A, CDKN2A, CDKN2AIP, CDKN2B, CEBPA, CGRRF1, CLCA2, COQ8A, CSRNP2, CTSD, CTSF, CYFIP2, DCXR, DDB2, DDIT3, DDIT4, DEF6, DGKA, DNTTIP2, DRAM1, EI24, ELP1, EPHA2, EPHX1, EPS8L2, ERCC5, F2R, FAM162A, FAS, FBX…
377	HALLMARK-ALLOGRAFT-REJECTION	1.42320047354712e-40	0.0113713386116325	7.11600236773562e-39	T cell	up	AUCell	ABCE1, ABI1, ACHE, ACVR2A, AKT1, APBB1, B2M, BCAT1, BCL10, BCL3, BRCA1, C2, CAPG, CCL13, CCL19, CCL2, CCL22, CCL4, CCL5, CCL7, CCND2, CCND3, CCR1, CCR2, CCR5, CD1D, CD2, CD247, CD28, CD3D, CD3E, CD3G, CD4, CD40, CD40LG, CD47, CD7, CD74, CD79A, CD80, CD86, CD8A, CD8B, CD96, CDKN2A, CFP, CRTAM, CSF1, CSK, CTSS, CXCL13, CXCL9, CXCR3, DEGS1, DYRK3, EGFR, EIF3A, EIF3D, EIF3J, EIF4G3, EIF5A, ELANE, ELF…
378	HALLMARK-G2M-CHECKPOINT	1.63634988784472e-40	0.00887173547970732	8.18174943922361e-39	T cell	up	AUCell	ABL1, AMD1, ARID4A, ATF5, ATRX, AURKA, AURKB, BARD1, BCL3, BIRC5, BRCA2, BUB1, BUB3, CASP8AP2, CBX1, CCNA2, CCNB2, CCND1, CCNF, CCNT1, CDC20, CDC25A, CDC25B, CDC27, CDC45, CDC6, CDC7, CDK1, CDK4, CDKN1B, CDKN2C, CDKN3, CENPA, CENPE, CENPF, CHAF1A, CHEK1, CHMP1A, CKS1B, CKS2, CTCF, CUL1, CUL3, CUL4A, CUL5, DBF4, DDX39A, DKC1, DMD, DR1, DTYMK, E2F1, E2F2, E2F3, E2F4, EFNA5, EGF, ESPL1, EWSR1, EXO1,…
379	HALLMARK-UV-RESPONSE-UP	2.91982894439338e-40	-0.00915462628005909	1.45991447219669e-38	T cell	down	AUCell	ABCB1, ACAA1, AGO2, ALAS1, ALDOA, AMD1, AP2S1, APOM, AQP3, ARRB2, ASNS, ATF3, ATP6V1C1, ATP6V1F, BAK1, BCL2L11, BID, BMP2, BSG, BTG1, BTG2, BTG3, C4BPB, CA2, CASP3, CCK, CCND3, CCNE1, CDC34, CDC5L, CDK2, CDKN1C, CDKN2B, CDO1, CEBPG, CHKA, CHRNA5, CLCN2, CLTB, CNP, COL2A1, CREG1, CTSV, CXCL2, CYB5B, CYB5R1, CYP1A1, DDX21, DGAT1, DLG4, DNAJA1, DNAJB1, E2F5, EIF2S3, EIF5, ENO2, EPCAM, EPHX1, FEN1, F…
380	HALLMARK-DNA-REPAIR	2.73432717139023e-39	0.00568001140448469	1.36716358569512e-37	T cell	up	AUCell	AAAS, ADA, ADCY6, ADRM1, AGO4, AK1, AK3, ALYREF, APRT, ARL6IP1, BCAM, BCAP31, BOLA2, BRF2, CANT1, CCNO, CDA, CETN2, CLP1, CMPK2, COX17, CSTF3, DAD1, DCTN4, DDB1, DDB2, DGCR8, DGUOK, DUT, EDF1, EIF1B, ELL, ELOA, ERCC1, ERCC2, ERCC3, ERCC4, ERCC5, ERCC8, FEN1, GMPR2, GPX4, GSDME, GTF2A2, GTF2B, GTF2F1, GTF2H1, GTF2H3, GTF2H5, GTF3C5, GUK1, HCLS1, HPRT1, IMPDH2, ITPA, LIG1, MPC2, MPG, MRPL40, NCBP2,…
381	HALLMARK-ESTROGEN-RESPONSE-EARLY	3.84165930751435e-34	-0.00405258104179872	1.92082965375717e-32	T cell	down	AUCell	ABAT, ABCA3, ABHD2, ABLIM1, ADCY1, ADCY9, ADD3, AFF1, AKAP1, ALDH3B1, AMFR, ANXA9, AQP3, AR, AREG, ARL3, ASB13, B4GALT1, BAG1, BCL11B, BCL2, BHLHE40, BLVRB, CA12, CALB2, CALCR, CANT1, CBFA2T3, CCND1, CD44, CELSR1, CELSR2, CHPT1, CISH, CLDN7, CLIC3, CXCL12, CYP26B1, DEPTOR, DHCR7, DHRS2, DHRS3, DLC1, DYNLT3, EGR3, ELF1, ELF3, ELOVL2, ELOVL5, ENDOD1, ESRP2, FAM102A, FARP1, FASN, FCMR, FDFT1, FHL2, …
382	HALLMARK-HYPOXIA	1.35017685302302e-22	-0.00733160801716826	6.75088426511508e-21	T cell	down	AUCell	ACKR3, ADM, ADORA2B, AK4, AKAP12, ALDOA, ALDOB, ALDOC, AMPD3, ANGPTL4, ANKZF1, ANXA2, ATF3, ATP7A, B3GALT6, B4GALNT2, BCAN, BCL2, BGN, BHLHE40, BNIP3L, BTG1, CA12, CASP6, CAV1, CAVIN1, CAVIN3, CCNG2, CDKN1A, CDKN1B, CDKN1C, CHST2, CHST3, CITED2, COL5A1, CP, CSRP2, CXCR4, DCN, DDIT3, DDIT4, DPYSL4, DTNA, DUSP1, EDN2, EFNA1, EFNA3, EGFR, ENO1, ENO2, ENO3, ERO1A, ERRFI1, ETS1, EXT1, F3, FAM162A, FBP…
383	HALLMARK-MITOTIC-SPINDLE	1.51176234785456e-21	-0.0037221922134935	7.55881173927278e-20	T cell	down	AUCell	ABI1, ABL1, ABR, ACTN4, AKAP13, ALMS1, ALS2, ANLN, APC, ARAP3, ARF6, ARFGEF1, ARFIP2, ARHGAP10, ARHGAP27, ARHGAP29, ARHGAP4, ARHGAP5, ARHGDIA, ARHGEF11, ARHGEF12, ARHGEF2, ARHGEF3, ARHGEF7, ARL8A, ATG4B, AURKA, BCAR1, BCL2L11, BCR, BIN1, BIRC5, BRCA2, BUB1, CAPZB, CCDC88A, CCNB2, CD2AP, CDC27, CDC42, CDC42BPA, CDC42EP1, CDC42EP2, CDC42EP4, CDK1, CDK5RAP2, CENPE, CENPF, CENPJ, CEP131, CEP192, CEP2…
384	HALLMARK-INTERFERON-GAMMA-RESPONSE	1.72127407409684e-20	0.00612901128636674	8.60637037048422e-19	T cell	up	AUCell	ADAR, APOL6, ARID5B, ARL4A, AUTS2, B2M, BANK1, BATF2, BPGM, BST2, BTG1, C1R, C1S, CASP1, CASP3, CASP4, CASP7, CASP8, CCL2, CCL5, CCL7, CD274, CD38, CD40, CD69, CD74, CD86, CDKN1A, CFB, CFH, CIITA, CMKLR1, CMPK2, CMTR1, CSF2RB, CXCL10, CXCL11, CXCL9, DDX58, DDX60, DHX58, EIF2AK2, EIF4E3, EPSTI1, FAS, FCGR1A, FGL2, FPR1, GBP4, GBP6, GCH1, GPR18, GZMA, HELZ2, HERC6, HIF1A, HLA-A, HLA-B, HLA-DMA, HLA…
385	HALLMARK-APICAL-JUNCTION	3.22482212591662e-16	-0.00342797000211005	1.61241106295831e-14	T cell	down	AUCell	ACTA1, ACTB, ACTC1, ACTG1, ACTG2, ACTN1, ACTN2, ACTN3, ACTN4, ADAM15, ADAM23, ADAM9, ADAMTS5, ADRA1B, AKT2, AKT3, ALOX15B, AMH, AMIGO1, AMIGO2, ARHGEF6, ARPC2, ATP1A3, B4GALT1, BAIAP2, BMP1, CADM2, CADM3, CALB2, CAP1, CD209, CD274, CD276, CD34, CD86, CD99, CDH1, CDH11, CDH15, CDH3, CDH4, CDH6, CDH8, CDK8, CDSN, CERCAM, CLDN11, CLDN14, CLDN15, CLDN18, CLDN19, CLDN4, CLDN5, CLDN6, CLDN7, CLDN9, CNN…
386	HALLMARK-MTORC1-SIGNALING	3.0425895841555e-14	-0.00590327948966146	1.52129479207775e-12	T cell	down	AUCell	ABCF2, ACACA, ACLY, ACSL3, ACTR2, ACTR3, ADD3, ADIPOR2, AK4, ALDOA, ARPC5L, ASNS, ATP2A2, ATP5MC1, ATP6V1D, AURKA, BCAT1, BHLHE40, BTG2, BUB1, CACYBP, CALR, CANX, CCNF, CCNG1, CCT6A, CD9, CDC25A, CDKN1A, CFP, COPS5, CORO1A, CTH, CTSC, CXCR4, CYB5B, CYP51A1, DAPP1, DDIT3, DDIT4, DDX39A, DHCR24, DHCR7, DHFR, EBP, EDEM1, EEF1E1, EGLN3, EIF2S2, ELOVL5, ELOVL6, ENO1, ERO1A, ETF1, FADS1, FADS2, FDXR, F…
387	HALLMARK-NOTCH-SIGNALING	4.144606212828e-14	-0.00617560055815394	2.072303106414e-12	T cell	down	AUCell	APH1A, ARRB1, CCND1, CUL1, DLL1, DTX1, DTX2, DTX4, FBXW11, FZD1, FZD5, FZD7, HES1, HEYL, JAG1, KAT2A, LFNG, MAML2, NOTCH1, NOTCH2, NOTCH3, PPARD, PRKCA, PSEN2, PSENEN, RBX1, SAP30, SKP1, ST3GAL6, TCF7L2, WNT5A
388	HALLMARK-ESTROGEN-RESPONSE-LATE	2.47151202673904e-13	-0.00257147087304808	1.23575601336952e-11	T cell	down	AUCell	ABCA3, ABHD2, ACOX2, ADD3, AFF1, AGR2, ALDH3A2, ALDH3B1, AMFR, ANXA9, AREG, ARL3, ASCL1, ASS1, ATP2B4, BAG1, BATF, BCL2, BLVRB, BTG3, CA12, CA2, CACNA2D2, CALCR, CAV1, CCNA1, CCND1, CD44, CD9, CDC20, CDC6, CDH1, CELSR2, CHPT1, CHST8, CISH, CKB, CLIC3, COX6C, CPE, CXCL12, CXCL14, CYP26B1, CYP4F11, DCXR, DHCR7, DHRS2, DLG5, DNAJC1, DNAJC12, DUSP2, DYNLT3, EGR3, ELOVL5, EMP2, ETFB, FABP5, FAM102A, F…
389	HALLMARK-WNT-BETA-CATENIN-SIGNALING	5.78535546809954e-11	-0.00376713670317029	2.89267773404977e-09	T cell	down	AUCell	ADAM17, AXIN1, AXIN2, CCND2, CSNK1E, CTNNB1, CUL1, DKK1, DKK4, DLL1, DVL2, FRAT1, FZD1, FZD8, GNAI1, HDAC11, HDAC2, HDAC5, HEY1, HEY2, JAG1, JAG2, KAT2A, LEF1, MAML1, MYC, NCOR2, NCSTN, NKD1, NOTCH1, NOTCH4, NUMB, PPARD, PSEN2, PTCH1, RBPJ, SKP2, TCF7, TP53, WNT5B, WNT6
390	HALLMARK-PEROXISOME	5.26207589351268e-10	-0.00347843335808866	2.63103794675634e-08	T cell	down	AUCell	ABCB1, ABCB4, ABCB9, ABCC5, ABCC8, ABCD1, ABCD2, ABCD3, ACAA1, ACOT8, ACOX1, ACSL1, ACSL4, ACSL5, ALB, ALDH1A1, ALDH9A1, ATXN1, BCL10, CADM1, CAT, CDK7, CEL, CLN6, CLN8, CNBP, CRABP1, CRABP2, CRAT, CTBP1, CTPS1, DHCR24, DHRS3, DIO1, DLG4, ECH1, ECI2, EHHADH, ELOVL5, EPHX2, ERCC1, ERCC3, ESR2, FABP6, FADS1, FDPS, FIS1, GNPAT, GSTK1, HMGCL, HRAS, HSD11B2, HSD17B11, HSD17B4, HSD3B7, IDE, IDH1, IDH2,…
391	HALLMARK-FATTY-ACID-METABOLISM	4.7359132436572e-09	-0.00295993858611829	2.3679566218286e-07	T cell	down	AUCell	AADAT, ACAA1, ACAA2, ACADL, ACADM, ACADS, ACADVL, ACAT2, ACO2, ACOT2, ACOT8, ACOX1, ACSL1, ACSL4, ACSL5, ACSM3, ACSS1, ADIPOR2, ADSL, ALAD, ALDH1A1, ALDH3A1, ALDH3A2, ALDH9A1, ALDOA, AOC3, APEX1, AQP7, AUH, BCKDHB, BLVRA, BMPR1B, BPHL, CA2, CA4, CA6, CBR1, CBR3, CD1D, CD36, CEL, CIDEA, CPOX, CPT1A, CPT2, CRAT, CRYZ, CYP1A1, D2HGDH, DECR1, DHCR24, DLD, DLST, ECH1, ECHS1, ECI1, ECI2, EHHADH, ELOVL5…
392	HALLMARK-APICAL-SURFACE	7.33807942744283e-09	-0.00333038764891807	3.66903971372142e-07	T cell	down	AUCell	ADAM10, ADIPOR2, AFAP1L2, AKAP7, APP, ATP8B1, B4GALT1, BRCA1, CD160, CROCC, CRYBG1, CX3CL1, DCBLD2, EFNA5, EPHB4, FLOT2, GAS1, GATA3, GHRL, GSTM3, HSPB1, IL2RB, IL2RG, LYN, LYPD3, MAL, MDGA1, NCOA6, NTNG1, PCSK9, PKHD1, PLAUR, RHCG, RTN4RL1, SCUBE1, SHROOM2, SLC2A4, SLC34A3, SRPX, SULF2, THY1, TMEM8B
393	HALLMARK-PANCREAS-BETA-CELLS	4.31727058512093e-08	-0.00424778709742146	2.15863529256047e-06	T cell	down	AUCell	ABCC8, AKT3, CHGA, DCX, DPP4, ELP4, FOXO1, G6PC2, GCK, HNF1A, IAPP, INSM1, ISL1, LMO2, MAFB, NEUROD1, NEUROG3, NKX2-2, NKX6-1, PAK3, PAX6, PCSK1, PCSK2, PKLR, SEC11A, SPCS1, SRP14, SRP9, SRPRB, SST, STXBP1, VDR
394	HALLMARK-UV-RESPONSE-DN	1.14772351969153e-06	-0.00216157093422278	5.73861759845766e-05	T cell	down	AUCell	ABCC1, ACVR2A, ADD3, ADGRL2, ADORA2B, AGGF1, AKT3, AMPH, ANXA2, ANXA4, APBB2, ARHGEF9, ATP2B1, ATP2B4, ATP2C1, ATRN, ATRX, ATXN1, BCKDHB, BDNF, BHLHE40, BMPR1A, CACNA1A, CAP2, CAV1, CDC42BPA, CDK13, CDKN1B, CDON, CELF2, CITED2, COL11A1, COL1A1, COL1A2, COL3A1, COL5A2, DAB2, DBP, DDAH1, DLC1, DLG1, DUSP1, DYRK1A, EFEMP1, ERBB2, F3, FBLN5, FHL2, FYN, FZD2, GCNT1, GJA1, GRK5, HAS2, ICA1, ID1, IGF1R,…
395	HALLMARK-UNFOLDED-PROTEIN-RESPONSE	0.00304618275610825	-0.00212131892381387	0.152309137805413	T cell	down	AUCell	ALDH18A1, ARFGAP1, ASNS, ATF3, ATF4, ATF6, ATP6V0D1, BAG3, BANF1, CALR, CCL2, CEBPB, CEBPG, CHAC1, CKS1B, CNOT2, CNOT4, CNOT6, CXXC1, DCP1A, DCP2, DCTN1, DDIT4, DDX10, DKC1, DNAJA4, DNAJB9, DNAJC3, EDC4, EDEM1, EEF2, EIF2AK3, EIF2S1, EIF4A1, EIF4A2, EIF4A3, EIF4E, EIF4EBP1, EIF4G1, ERN1, ERO1A, EXOC2, EXOSC1, EXOSC10, EXOSC2, EXOSC4, EXOSC5, EXOSC9, FKBP14, FUS, GEMIN4, GOSR2, HERPUD1, HSP90B1, H…
396	HALLMARK-SPERMATOGENESIS	0.160226720426489	0.000506146889057209	1	T cell	up	AUCell	ACE, ACRBP, ACRV1, ACTL7B, ADAD1, ADCYAP1, AGFG1, ALOX15, ARL4A, ART3, AURKA, BRAF, BUB1, CAMK4, CCNA1, CCNB2, CCT6B, CDK1, CDKN3, CFTR, CHFR, CHRM4, CLGN, CLPB, CLVS1, CNIH2, COIL, CSNK2A2, DBF4, DCC, DDX25, DMC1, DMRT1, DPEP3, ELOVL3, EZH2, GAD1, GAPDHS, GFI1, GMCL1, GRM8, GSG1, GSTM3, HBZ, HOXB1, HSPA1L, HSPA2, HSPA4L, IDE, IFT88, IL12RB2, IL13RA2, IP6K1, JAM3, KIF2C, LDHC, LPIN1, MAP7, MAST2,…
397	HALLMARK-REACTIVE-OXYGEN-SPECIES-PATHWAY	0.23039441444211	0.000327895921159324	1	T cell	up	AUCell	ABCC1, ATOX1, CAT, CDKN2D, EGLN2, ERCC2, FES, FTL, G6PD, GCLC, GCLM, GLRX, GLRX2, GPX3, GPX4, GSR, HHEX, HMOX2, IPCEF1, JUNB, LAMTOR5, LSP1, MBP, MGST1, MPO, MSRA, NDUFA6, NDUFB4, NDUFS2, NQO1, OXSR1, PDLIM1, PFKP, PRDX1, PRDX2, PRDX4, PRDX6, PRNP, PTPA, SBNO2, SCAF4, SELENOS, SOD1, SOD2, SRXN1, STK25, TXN, TXNRD1, TXNRD2
398	HALLMARK-PI3K-AKT-MTOR-SIGNALING	0.749192007834551	0.000626598479979881	1	T cell	up	AUCell	ACACA, ACTR2, ACTR3, ADCY2, AKT1, AKT1S1, AP2M1, ARF1, ARHGDIA, ARPC3, ATF1, CAB39, CAB39L, CALR, CAMK4, CDK1, CDK2, CDK4, CDKN1A, CDKN1B, CFL1, CLTC, CSNK2B, CXCR4, DAPP1, DDIT3, DUSP3, E2F1, ECSIT, EGFR, EIF4E, FASLG, FGF17, FGF22, GNA14, GNGT1, GRB2, GRK2, GSK3B, HRAS, HSP90B1, IL2RG, IL4, IRAK4, ITPR2, LCK, MAP2K3, MAP2K6, MAP3K7, MAPK1, MAPK10, MAPK8, MAPK9, MAPKAP1, MKNK1, MKNK2, MYD88, NCK…
399	HALLMARK-GLYCOLYSIS	0.874004504362447	-0.00109158657954882	1	T cell	down	AUCell	ABCB6, ADORA2B, AGL, AGRN, AK3, AK4, AKR1A1, ALDH7A1, ALDH9A1, ALDOA, ALDOB, ALG1, ANG, ANGPTL4, ANKZF1, ARPP19, ARTN, AURKA, B3GALT6, B3GAT1, B3GAT3, B3GNT3, B4GALT1, B4GALT2, B4GALT4, B4GALT7, BIK, BPNT1, CACNA1H, CAPN5, CASP6, CD44, CDK1, CENPA, CHPF, CHPF2, CHST1, CHST12, CHST2, CHST6, CITED2, CLDN3, CLDN9, CLN6, COG2, COL5A1, COPB2, CTH, CXCR4, CYB5A, DCN, DDIT4, DEPDC1, DLD, DPYSL4, DSC2, E…
400	HALLMARK-BILE-ACID-METABOLISM	0.897110811851227	-0.000222482586910829	1	T cell	down	AUCell	ABCA1, ABCA2, ABCA3, ABCA4, ABCA5, ABCA6, ABCA8, ABCA9, ABCD1, ABCD2, ABCD3, ABCG4, ABCG8, ACSL1, ACSL5, AKR1D1, ALDH1A1, ALDH8A1, ALDH9A1, AMACR, APOA1, AQP9, AR, ATXN1, BBOX1, BCAR3, BMP6, CAT, CH25H, CROT, CYP27A1, CYP39A1, CYP46A1, CYP7A1, CYP7B1, CYP8B1, DHCR24, DIO1, DIO2, EFHC1, EPHX2, FADS1, FADS2, FDXR, GCLM, GNMT, GNPAT, GSTK1, HACL1, HSD17B11, HSD17B4, HSD17B6, HSD3B7, IDH1, IDH2, IDI1…
